# Supplementary material for: Metabolite Profiling and Transcriptome Analysis Unveil the Mechanisms of Red-Heart Chinese Fir [Cunninghamia lanceolata (Lamb.) Hook] Heartwood Coloration
Source: Front Plant Sci. 2022 Apr 1;13:854716. doi: 10.3389/fpls.2022.854716 (PMC9022624; doi:10.3389/fpls.2022.854716)
Supplement: Supplementary file 1 [file Table_1.XLSX]

## Sheet: Sheet1
Supplementary Table 1. Primers for qRT-PCR
ClPAL-1F	CCAGTTTTCCGAACTGGTAAAC	ClPAL-1R	AATTGACGTCCTGGTTGTGCT
ClPAL-4F	GTGCCGAGCTCATTTCGAAC	ClPAL-4R	GGGCTCTTGACGATTCTAACAGT
ClC4H-1F	GGTATATCTGCGTTCCAAATGG	ClC4H-1R	CTGAGAAGGCTGGACAATTCAG
ClC4H-2F	CAAGGGGCAGGATATGGTGT	ClC4H-2R	TATAACAATCCCCGTCGTGG
ClC4H-3F	CCAGAACAAGTTGCGGGAAG	ClC4H-3R	CACAAGAATTTTGCTCTCCGC
ClCHS-2F	CCACGATTATTTTCAGCGAGG	ClCHS-2R	AAGTCCAAGATCACTCACCTCATC
ClCHS-3F	CGCCTGGTTTTTCCAAGTTA	ClCHS-3R	CAAGGCACATTCTGAGCGAG
ClCHS-4F	CTCTTCACATTAGAGATGACGTTGA	ClCHS-4R	GTGGTCCTCAAGAGCGTTCC
ClCHI-F	TGAGGAGCCACCCAAATACC	ClCHI-R	GGAGGAAGCATTGGCTAAGG
ClF3H-1F	AACCTGGTCTTGGAGGAGCA	ClF3H-1R	GAGCAAGCTGCTGGCTATTG
ClF3H-2F	AATGTCACGGCTCATCTTGC	ClF3H-2R	TCAATCTCGGCGACCACAT
ClUGT-3F	TCTCCACCGCTCCTCTGAAT	ClUGT-3R	TCTGGGATTTCCTCTTGCGT
ClUGT-5F	GGAATGCGAACAAGCGTCTA	ClUGT-5R	TTTGGTGGGTACTGTCAACGA
ClUGT-6F	GCCGAAGGACACATACACAACC	ClUGT-6R	TGGGCGACCATCTTGAACAC
ClUGT-8F	AAAGGAATCCACGGGTAAGC	ClUGT-8R	TGACTGCCTGCTATGCCCTT
ClMYB-2F	CAGGACTTTTGAGGTGTGGGA	ClMYB-2R	TTCAGGTGGGTGTTCCAGTAAT
ClMYB-4F	TAGACCTCGACTTGAGGGTGTG	ClMYB-4R	ACCTGGCAGAACAGACAATGAG
ClMYB-6F	GCAGAGTTGTCCATGTCGCT	ClMYB-6R	TGTTCTGCTGCTTCTGTGGATA
EF1a-F	TGGCAAGGAGCTTGAGAAAGAACCCA	EF1a-R	ACCCCAACAGCAACAGTCTGACGCAT
