# Supplementary material for: Metabolite Profiling and Transcriptome Analysis Unveil the Mechanisms of Red-Heart Chinese Fir [Cunninghamia lanceolata (Lamb.) Hook] Heartwood Coloration
Source: Front Plant Sci. 2022 Apr 1;13:854716. doi: 10.3389/fpls.2022.854716 (PMC9022624; doi:10.3389/fpls.2022.854716)
Supplement: Supplementary file 2 [file Table_2.XLSX]

## Sheet: Sheet1
Supplementary Table 2. Total secondary metabolites detected in present assay
Index	Compounds	Class I	Class II
pme3200	1-methylguanidine	Nucleotides and derivatives	Nucleotides and derivatives
pmb0782	Piperidine	Alkaloids	Alkaloids
pme1974	Pyruvic acid	Organic acids	Organic acids
pme2601	3-Hydroxypropanoic acid	Organic acids	Organic acids
Lmqp000873	Succinic anhydride	Organic acids	Organic acids
mws4052	1-Aminocyclopropane-1-carboxylic acid	Organic acids	Organic acids
Lmgn000219	Succinic semialdehyde	Organic acids	Organic acids
pme3033	N,N-Dimethylglycine	Amino acids and derivatives	Amino acids and derivatives
pme3011	γ-Aminobutyric acid	Organic acids	Organic acids
pmb0484	Choline	Alkaloids	Alkaloids
mws0576	3-Hydroxybutyric acid	Organic acids	Organic acids
pme1975	Malonic acid	Organic acids	Organic acids
pme0010	L-Serine	Amino acids and derivatives	Amino acids and derivatives
pme2433	Diethanolamine	Alkaloids	Alkaloids
mws1358	Pyrocatechol	Phenolic acids	Phenolic acids
mws0255	Cytosine	Nucleotides and derivatives	Nucleotides and derivatives
pme2122	Histamine	Amino acids and derivatives	Amino acids and derivatives
mws0177	2-Furoic acid	Organic acids	Organic acids
pme0257	Uracil	Nucleotides and derivatives	Nucleotides and derivatives
pme0006	L-Proline	Amino acids and derivatives	Amino acids and derivatives
mws0376	Fumaric acid	Organic acids	Organic acids
pme0275	4-Oxopentanoic Acid	Organic acids	Organic acids
mws0823	3-Methyl-2-Oxobutanoic acid	Organic acids	Organic acids
pmb1096	Indole	Alkaloids	Plumerane
mws0191	Betaine	Alkaloids	Alkaloids
mws0256	L-Valine	Amino acids and derivatives	Amino acids and derivatives
pme2923	Acetoxyacetic acid	Organic acids	Organic acids
mws0470	Methylmalonic acid	Organic acids	Organic acids
mws0192	Succinic acid	Organic acids	Organic acids
mws0147	β-Hydroxyisovaleric acid	Organic acids	Organic acids
pme3096	Aminomalonic acid	Organic acids	Organic acids
mws0230	L-Threonine	Amino acids and derivatives	Amino acids and derivatives
mws0671	L-Homoserine	Organic acids	Organic acids
pmp001287	N-Benzylmethylene isomethylamine	Alkaloids	Alkaloids
pma0134	D-(-)-Threose	Others	Saccharides and Alcohols
pme0195	L-Cysteine	Amino acids and derivatives	Amino acids and derivatives
pmb0069	Benzamide	Phenolic acids	Phenolic acids
mws0491	Phenethylamine	Alkaloids	Alkaloids
mws0628	4-Hydroxybenzaldehyde	Phenolic acids	Phenolic acids
mws0133	Nicotinamide	Others	Vitamin
pme2134	D-Threitol	Others	Saccharides and Alcohols
pme1216	2-Picolinic acid	Organic acids	Organic acids
pme0490	Nicotinic acid (Vitamin B3)*	Others	Vitamin
Lmbp000668	Isonicotinic acid*	Organic acids	Organic acids
mws0566	4-Methylcatechol	Phenolic acids	Phenolic acids
HJN025	4-Hydroxybenzyl Alcohol	Phenolic acids	Phenolic acids
mws0236	2-Aminoethanesulfonic acid	Organic acids	Organic acids
mws0025	Pyrogallol	Phenolic acids	Phenolic acids
pmp001086	5-Hydroxymethylfurfural	Phenolic acids	Phenolic acids
NK10264324	1,3,5-Benzenetriol	Phenolic acids	Phenolic acids
mws0251	Thymine	Nucleotides and derivatives	Nucleotides and derivatives
mws0263	5-Oxo-L-Proline	Amino acids and derivatives	Amino acids and derivatives
ML10181668	Cycloleucine	Amino acids and derivatives	Amino acids and derivatives
Rfmb319	Pipecolic acid	Amino acids and derivatives	Amino acids and derivatives
mws0425	Citraconic acid	Organic acids	Organic acids
pme2693	N-Acetylputrescine	Alkaloids	Phenolamine
pmb0501	Agmatine	Alkaloids	Phenolamine
mws0216	Trans-4-Hydroxy-L-proline	Amino acids and derivatives	Amino acids and derivatives
mws0227	L-Leucine*	Amino acids and derivatives	Amino acids and derivatives
pme2679	L-Allo-isoleucine*	Amino acids and derivatives	Amino acids and derivatives
mws0258	L-Isoleucine*	Amino acids and derivatives	Amino acids and derivatives
pmp001198	6-Deoxyfagomine	Alkaloids	Alkaloids
mws1587	L-Norleucine*	Amino acids and derivatives	Amino acids and derivatives
pme0274	6-Aminocaproic acid	Organic acids	Organic acids
pme0243	Glutaric acid	Organic acids	Organic acids
mws0473	2-Methylsuccinic acid	Organic acids	Organic acids
Lmbn001364	4-Hydroxy-2-Oxopentanoic Acid	Organic acids	Organic acids
Lmmn002164	Monomethyl succinate	Organic acids	Organic acids
Lmmn000806	Dimethylmalonic acid	Organic acids	Organic acids
Lmgn000160	3-Ureidopropionic Acid	Organic acids	Organic acids
mws0001	L-Asparagine	Amino acids and derivatives	Amino acids and derivatives
pme2527	L-Ornithine	Amino acids and derivatives	Amino acids and derivatives
mws0219	L-Aspartic Acid	Amino acids and derivatives	Amino acids and derivatives
mws0275	L-Malic acid	Organic acids	Organic acids
Lmbn000198	3-Dehydro-L-Threonic Acid	Organic acids	Organic acids
Zmgn000503	2,3-Dihydroxy-3-Methylbutanoic Acid	Organic acids	Organic acids
pme0040	Adenine	Nucleotides and derivatives	Nucleotides and derivatives
HJKP000649	N-benzylformamide	Alkaloids	Alkaloids
mws0889	D-Threonic Acid	Others	Saccharides and Alcohols
pme0033	Hypoxanthine	Nucleotides and derivatives	Nucleotides and derivatives
mws1078	Anthranilic Acid	Phenolic acids	Phenolic acids
pme2268	Trigonelline	Alkaloids	Alkaloids
Lmgn001670	Salicylic acid	Phenolic acids	Phenolic acids
mws0749	4-Hydroxybenzoic acid	Phenolic acids	Phenolic acids
Lmbn002862	3-Hydroxybenzoic Acid	Organic acids	Organic acids
Lmbn001981	2,5-Dihydroxybenzaldehyde	Phenolic acids	Phenolic acids
Hmgn001653	Protocatechualdehyde	Phenolic acids	Phenolic acids
mws0336	Urocanic acid	Organic acids	Organic acids
mws2368	Tyrosol	Phenolic acids	Phenolic acids
pme1137	6-Hydroxynicotinic acid	Alkaloids	Alkaloids
pme2828	4-Nitrophenol	Phenolic acids	Phenolic acids
mws0704	O-Phosphorylethanolamine	Alkaloids	Alkaloids
pma2987	Histidinol	Alkaloids	Alkaloids
pme3207	Muconic acid	Organic acids	Organic acids
pme2879	5-Hydroxymethyluracil	Nucleotides and derivatives	Nucleotides and derivatives
Hmsp000364	L-Cyclopentylglycine	Amino acids and derivatives	Amino acids and derivatives
Rfmb320	1-Methylpiperidine-2-carboxylic acid	Amino acids and derivatives	Amino acids and derivatives
mws0340	2,3-Dimethylsuccinic acid	Amino acids and derivatives	Amino acids and derivatives
mws0103	Indole-3-carboxaldehyde	Alkaloids	Plumerane
pme0295	4-Acetamidobutyric acid	Organic acids	Organic acids
mws0567	4-Guanidinobutyric acid	Organic acids	Organic acids
pme2380	α-Ketoglutaric acid	Organic acids	Organic acids
Lmbn001609	2-Acetyl-2-Hydroxybutanoic Acid	Organic acids	Organic acids
mws0208	Adipic Acid	Organic acids	Organic acids
Wmzn000227	2,2-Dimethylsuccinic acid	Organic acids	Organic acids
pme0193	L-Glutamine	Amino acids and derivatives	Amino acids and derivatives
pme0026	L-Lysine	Amino acids and derivatives	Amino acids and derivatives
pme1691	Acetylcholine	Alkaloids	Alkaloids
pme0014	L-Glutamic acid	Amino acids and derivatives	Amino acids and derivatives
Zmzn000113	L-threo-3-Methylaspartate	Amino acids and derivatives	Amino acids and derivatives
mws1050	O-Acetylserine	Amino acids and derivatives	Amino acids and derivatives
ML10171848	D-Arabinono-1,4-lactone	Others	Saccharides and Alcohols
Lmbn000216	3-Methylmalic acid	Organic acids	Organic acids
mws2213	Cinnamic acid	Phenolic acids	Phenolic acids
mws1024	p-Coumaraldehyde	Phenolic acids	Phenolic acids
Lmgp000796	4-Hydroxymandelonitrile	Alkaloids	Alkaloids
pme1210	L-Methionine	Amino acids and derivatives	Amino acids and derivatives
mws1499	D-Arabinose	Others	Saccharides and Alcohols
Zmgn000173	D-Ribose	Others	Saccharides and Alcohols
Lmxp001668	2-Methoxy-4-ethenylphenol	Phenolic acids	Phenolic acids
mws0921	p-Coumaryl alcohol	Phenolic acids	Phenolic acids
pme1109	Guanine*	Nucleotides and derivatives	Nucleotides and derivatives
pme0183	Isoguanine*	Nucleotides and derivatives	Nucleotides and derivatives
Zmgn004894	Methyl 4-hydroxybenzoate	Organic acids	Organic acids
mws0458	Vanillin	Phenolic acids	Phenolic acids
mws0182	p-Hydroxyphenyl acetic acid	Phenolic acids	Phenolic acids
pme0513	Xylitol*	Others	Saccharides and Alcohols
mws0438	L-Arabitol*	Others	Saccharides and Alcohols
mws0213	Ribitol*	Others	Saccharides and Alcohols
Lmyp004084	Perillyl alcohol	Terpenoids	Monoterpenoids
mws0596	3-Hydroxyanthranilic acid	Organic acids	Organic acids
mws4002	Dopamine	Alkaloids	Alkaloids
mws0885	2,4-Dihydroxybenzoic acid*	Phenolic acids	Phenolic acids
mws0639	2,3-Dihydroxybenzoic Acid*	Organic acids	Organic acids
mws0183	3,4-Dihydroxybenzoic acid (Protocatechuic acid)*	Phenolic acids	Phenolic acids
mws0180	2,5-Dihydroxybenzoic acid; Gentisic Acid*	Phenolic acids	Phenolic acids
pmb3099	Diethyl phosphate	Organic acids	Organic acids
mws0254	L-Histidine	Amino acids and derivatives	Amino acids and derivatives
pme2589	2-Oxoadipic acid	Organic acids	Organic acids
Lmbn002072	2-Propylsuccinic acid	Organic acids	Organic acids
mws1417	Indole-3-carboxylic acid	Alkaloids	Plumerane
pme3382	N-Acetyl-L-threonine	Amino acids and derivatives	Amino acids and derivatives
mws1346	DL-2-Aminoadipic acid	Alkaloids	Alkaloids
pme2914	3-Hydroxy-3-methylpentane-1,5-dioic acid	Amino acids and derivatives	Amino acids and derivatives
pmf0440	4-MethoxycinnaMaldehyde	Phenolic acids	Phenolic acids
pme2758	4-Hydroxy-L-glutamic acid	Amino acids and derivatives	Amino acids and derivatives
Lmmn001643	2-Hydroxycinnamic acid	Organic acids	Organic acids
pme1439	p-Coumaric acid	Phenolic acids	Phenolic acids
pme2529	1,5-Anhydro-D-glucitol	Others	Saccharides and Alcohols
pme2435	L-Fucose	Others	Saccharides and Alcohols
mws0898	Isoeugenol	Phenolic acids	Phenolic acids
pme3083	2-(Formylamino)benzoic acid	Phenolic acids	Phenolic acids
pme2617	L-Methionine Sulfoxide	Amino acids and derivatives	Amino acids and derivatives
pme0021	L-Phenylalanine	Amino acids and derivatives	Amino acids and derivatives
pme0281	Terephthalic acid	Phenolic acids	Phenolic acids
pmc0274	6-Methylmercaptopurine	Nucleotides and derivatives	Nucleotides and derivatives
mws0344	D-Xylonic acid	Organic acids	Organic acids
mws1382	4'-Hydroxy-3'-methoxyacetophenone (Acetovanillone)	Phenolic acids	Phenolic acids
mws1686	Paeonol	Phenolic acids	Phenolic acids
pmn001681	1-(4-Methoxyphenyl)-1-propanol	Phenolic acids	Phenolic acids
Lmdp003146	Rhododendrol	Phenolic acids	Phenolic acids
mws2125	Phosphoenolpyruvate	Organic acids	Organic acids
Zmsp001834	2,6-Dimethoxy-1,4-benzoquinone	Quinones	Quinones
mws0028	Vanillic acid	Phenolic acids	Phenolic acids
Zmjn002583	2',4',6'-Trihydroxyacetophenone	Phenolic acids	Phenolic acids
pme1292	Homogentisic acid	Phenolic acids	Phenolic acids
pme2598	3,4-Dihydroxybenzeneacetic acid	Phenolic acids	Phenolic acids
Hmbp001276	Gallacetophenone	Phenolic acids	Phenolic acids
pme1383	Pyridoxine	Others	Vitamin
pme3186	DL-Glyceraldehyde-3-phosphate	Organic acids	Organic acids
mws0024	Gallic acid	Tannins	Tannin
ML10176345	3-Dehydroshikimic acid	Organic acids	Organic acids
Lmbn003524	9-Oxononanoic acid	Organic acids	Organic acids
pme2550	Cis-Aconitic acid	Organic acids	Organic acids
MA10039492	Dehydroascorbic acid	Others	Vitamin
mws0154	Shikimic acid	Organic acids	Organic acids
mws0242	Suberic Acid	Organic acids	Organic acids
Zmyn000155	N-α-Acetyl-L-ornithine	Amino acids and derivatives	Amino acids and derivatives
mws0260	L-Arginine	Amino acids and derivatives	Amino acids and derivatives
pme2559	N-Acetyl-L-Aspartic Acid	Amino acids and derivatives	Amino acids and derivatives
pme1651	Indole 3-acetic acid (IAA)	Alkaloids	Plumerane
pme0008	L-Citrulline	Amino acids and derivatives	Amino acids and derivatives
Hmfn000531	L-Ascorbic acid (Vitamin C)	Others	Vitamin
mws4175	D-Glucurono-6,3-lactone	Others	Saccharides and Alcohols
mws1075	7-Methoxycoumarin	Lignans and Coumarins	Coumarins
pmb3101	2-Isopropylmalic Acid	Organic acids	Organic acids
mws1500	Ethyl cinnamate	Phenolic acids	Phenolic acids
pme1021	D-Glucono-1,5-lactone	Others	Saccharides and Alcohols
pme2253	L-Gulono-1,4-Lactone	Others	Saccharides and Alcohols
mws0009	Coniferaldehyde	Phenolic acids	Phenolic acids
mws1195	p-Coumaric acid methyl ester	Phenolic acids	Phenolic acids
pmb0786	D-Glucosamine	Others	Saccharides and Alcohols
mws2212	Caffeic acid	Phenolic acids	Phenolic acids
mws4170	D-Glucose	Others	Saccharides and Alcohols
pme0516	Inositol	Others	Saccharides and Alcohols
mws0093	Coniferyl alcohol	Phenolic acids	Phenolic acids
Lmbn004847	4-Methoxyphenylpropionic acid	Phenolic acids	Phenolic acids
Cmyp007180	Dihydroactinidiolide	Others	Others
mws0250	L-Tyrosine	Amino acids and derivatives	Amino acids and derivatives
mws0117	Homovanillic acid; 4-Hydroxy-3-methoxyphenylacetic acid	Phenolic acids	Phenolic acids
mws0214	D-Sorbitol*	Others	Saccharides and Alcohols
pme2237	Dulcitol*	Others	Saccharides and Alcohols
mws1155	D-Mannitol*	Others	Saccharides and Alcohols
MA10002917	2,4-Dinitrophenol	Phenolic acids	Phenolic acids
pmb1754	O-Phosphocholine	Alkaloids	Alkaloids
Zmgn000447	3-Phospho-D-glyceric acid	Others	Saccharides and Alcohols
mws0752	Undecylic Acid	Lipids	Free fatty acids
pmn001492	Ayapin	Lignans and Coumarins	Coumarins
mws0237	Azelaic acid	Organic acids	Organic acids
pmn001380	Eucommiol	Others	Others
mws0736	N-Glycyl-L-leucine	Amino acids and derivatives	Amino acids and derivatives
pme0122	N6-Acetyl-L-lysine	Amino acids and derivatives	Amino acids and derivatives
Zmjp000182	N-Monomethyl-L-arginine	Amino acids and derivatives	Amino acids and derivatives
pme3388	Homoarginine	Amino acids and derivatives	Amino acids and derivatives
pme0075	N-Acetyl-L-glutamic acid	Amino acids and derivatives	Amino acids and derivatives
mws0281	Citric Acid*	Organic acids	Organic acids
Zmyn000453	Isocitric Acid*	Organic acids	Organic acids
Zmjn003263	6,8-Dihydroxy-3-methylisocoumarin	Lignans and Coumarins	Coumarins
mws0277	Quinic Acid	Organic acids	Organic acids
pmp001227	Senkyunolide A	Others	Others
pme2743	N-Phenylacetylglycine	Amino acids and derivatives	Amino acids and derivatives
mws1189	D-Galacturonic acid*	Organic acids	Organic acids
pme3705	D-Glucoronic acid*	Others	Saccharides and Alcohols
mws0014	Ferulic acid	Phenolic acids	Phenolic acids
mws2104	D-Pinitol	Others	Saccharides and Alcohols
pmp001235	Cinidilide	Others	Others
pme0534	Gluconic acid	Others	Saccharides and Alcohols
mws0612	3,4-Dimethoxyphenyl acetic acid	Organic acids	Organic acids
Hmmn004283	Dihydroferulic Acid	Phenolic acids	Phenolic acids
mws0027	Syringic acid	Phenolic acids	Phenolic acids
Zmzn000079	D-Erythrose-4-phosphate	Others	Saccharides and Alcohols
pmb2640	Dodecanoic acid (Lauric acid)	Lipids	Free fatty acids
pme0266	Sebacate	Organic acids	Organic acids
NK10251888	NG,NG-Dimethyl-L-arginine	Amino acids and derivatives	Amino acids and derivatives
mws0018	Spermine	Alkaloids	Phenolamine
Wmhn001652	3-Methoxy-juglone	Quinones	Quinones
mws0282	L-Tryptophan	Amino acids and derivatives	Amino acids and derivatives
Lmln010063	2,6-Di-tert-butylphenol	Phenolic acids	Phenolic acids
mws1014	Fraxetin (7,8-Dihydroxy-6-methoxycoumarin)	Lignans and Coumarins	Coumarins
pme3443	Sinapinaldehyde	Phenolic acids	Phenolic acids
mws1212	Methyl ferulate	Phenolic acids	Phenolic acids
Lmsn000954	Dambonitol	Others	Saccharides and Alcohols
Zmpn000199	D-Galactaric acid	Others	Saccharides and Alcohols
Zmyn000108	D-Saccharic acid	Others	Saccharides and Alcohols
Hmcn000192	Sedoheptulose	Others	Saccharides and Alcohols
pmb2507	2-Deoxyribose-1-phosphate	Nucleotides and derivatives	Nucleotides and derivatives
mws1509	Phenyl salicylate	Phenolic acids	Phenolic acids
pmp000907	Linderenol	Terpenoids	Sesquiterpenoids
mws1579	8-Methoxypsoralen	Lignans and Coumarins	Coumarins
mws0677	N-Acetyl-5-hydroxytryptamine	Alkaloids	Alkaloids
mws1337	D-Pantothenic Acid	Others	Vitamin
pme3131	6,7-Dimethoxy-4-methylcoumarin	Lignans and Coumarins	Coumarins
Lmtp005226	Santalol	Others	Others
pme2755	N-Acetyl-D-glucosamine*	Others	Saccharides and Alcohols
mws2608	N-Acetyl-D-galactosamine*	Others	Saccharides and Alcohols
mws4174	N-Acetyl-D-mannosamine*	Others	Saccharides and Alcohols
Hmcp003852	Elemol	Terpenoids	Sesquiterpenoids
pmb2643	Myristoleic acid	Lipids	Free fatty acids
pme1194	2'-Deoxycytidine	Nucleotides and derivatives	Nucleotides and derivatives
mws0119	Myristic Acid	Lipids	Free fatty acids
pma6455	Ribulose-5-phosphate	Others	Saccharides and Alcohols
Lmhp001670	L-Valyl-L-Leucine	Amino acids and derivatives	Amino acids and derivatives
Hmcp004865	Costunolide	Terpenoids	Sesquiterpenoids
pmb0962	L-Lysine-Butanoic Acid	Amino acids and derivatives	Amino acids and derivatives
Zmjn004519	Proglobeflowery acid	Phenolic acids	Phenolic acids
Lmhn003240	Benzoylmalic acid	Phenolic acids	Phenolic acids
pmn001320	1-O-p-Cumaroylglycerol	Phenolic acids	Phenolic acids
mws0221	L-Cystine	Amino acids and derivatives	Amino acids and derivatives
pme2827	Palmitaldehyde	Lipids	Free fatty acids
pme0264	Thymidine	Nucleotides and derivatives	Nucleotides and derivatives
mws0359	Pentadecanoic Acid	Lipids	Free fatty acids
ML10180524	Cytarabine	Nucleotides and derivatives	Nucleotides and derivatives
pme3732	Cytidine	Nucleotides and derivatives	Nucleotides and derivatives
mws0248	Uridine	Nucleotides and derivatives	Nucleotides and derivatives
Lmhp002031	L-Leucyl-L-Leucine	Amino acids and derivatives	Amino acids and derivatives
pmf0443	Parthenolide	Terpenoids	Sesquiterpenoids
Hmcn003273	Reynosin	Terpenoids	Terpene
mws4008	Sclareolide	Terpenoids	Ditepenoids
pme3961	2'-Deoxyadenosine	Nucleotides and derivatives	Nucleotides and derivatives
Lmhn002629	Benzoyltartaric acid	Phenolic acids	Phenolic acids
mws0361	Palmitoleic Acid	Lipids	Free fatty acids
Lmcn009122	(7Z)-Hexadecenoic acid	Lipids	Free fatty acids
mws0789	Pinocembrin (Dihydrochrysin)	Flavonoids	Dihydroflavone
pma3101	Nicotinate D-ribonucleoside	Others	Vitamin
mws1488	Palmitic acid	Lipids	Free fatty acids
mws0120	Choline Alfoscerate	Lipids	PC
Zmyn000110	D-Glucosamine 1-phosphate	Others	Saccharides and Alcohols
pme3313	D-Fructose 6-phosphate*	Others	Saccharides and Alcohols
mws0866	D-Glucose 6-phosphate*	Others	Saccharides and Alcohols
mws1090	Glucose-1-phosphate*	Others	Saccharides and Alcohols
Zmpn000095	Sorbitol-6-phosphate	Others	Saccharides and Alcohols
Lmtn004049	Abscisic acid	Organic acids	Organic acids
Lmlp003161	N-Feruloylputrescine	Alkaloids	Phenolamine
Lmhp002001	L-Valyl-L-Phenylalanine	Amino acids and derivatives	Amino acids and derivatives
Hmsn000210	Methyl 7,10-hexadecadienoate	Lipids	Free fatty acids
pme1184	2'-Deoxyguanosine	Nucleotides and derivatives	Nucleotides and derivatives
pme0230	Adenosine	Nucleotides and derivatives	Nucleotides and derivatives
pmp000086	1-Feruloyl-sn-glycerol	Phenolic acids	Phenolic acids
mws0383	10-Heptadecenoic Acid	Lipids	Free fatty acids
pmp000571	Apigenin	Flavonoids	Flavonoid
Lmyn006227	Galangin (3,5,7-Trihydroxyflavone)	Flavonoids	Flavonoid
mws0041	Baicalein	Flavonoids	Flavonoid
pmf0526	Isoimperatorin	Lignans and Coumarins	Coumarins
pme3475	Butin	Flavonoids	Dihydroflavone
pme0376	Naringenin (5,7,4'-Trihydroxyflavanone)	Flavonoids	Dihydroflavone
pme2960	Naringenin chalcone	Flavonoids	Chalcones
mws0914	Pinobanksin	Flavonoids	Dihydroflavonol
Lmmn003323	2-Hydroxyhexadecanoic acid	Organic acids	Organic acids
pmb1452	N-Lauryldiethanolamine	Lipids	Free fatty acids
pme3285	Afzelechin (3,5,7,4'-Tetrahydroxyflavan)*	Flavonoids	Flavanols
pme1201	Phloretin	Flavonoids	Chalcones
mws1422	Epiafzelechin*	Flavonoids	Flavanols
pme1712	L-Saccharopine	Amino acids and derivatives	Amino acids and derivatives
pmb1574	9,12-Octadecadien-6-Ynoic Acid	Lipids	Free fatty acids
Lmlp012720	Dibutyl phthalate	Phenolic acids	Phenolic acids
pmp001230	Senkyunolide M	Others	Others
mws5035	L-Leucyl-L-phenylalanine	Amino acids and derivatives	Amino acids and derivatives
Lmbn005923	Crepenynic acid	Lipids	Free fatty acids
mws0366	γ-Linolenic Acid	Lipids	Free fatty acids
pmb1650	Octadeca-11E,13E,15Z-trienoic acid	Lipids	Free fatty acids
mws0367	α-Linolenic Acid	Lipids	Free fatty acids
pmb0889	Punicic acid (9Z,11E,13Z-octadecatrienoic acid)	Lipids	Free fatty acids
mws1491	Linoleic acid	Lipids	Free fatty acids
Lmbn006152	(9Z,11E)-Octadecadienoic acid	Lipids	Free fatty acids
YC512118	Oleamide (9-Octadecenamide)	Lipids	Free fatty acids
mws2623	11-Octadecanoic acid(Vaccenic acid)	Lipids	Free fatty acids
mws0396	Elaidic Acid	Lipids	Free fatty acids
pme1178	Guanosine	Nucleotides and derivatives	Nucleotides and derivatives
mws4160	Wogonin (5,7-Dihydroxy-8-Methoxyflavone)	Flavonoids	Flavonoid
mws0918	Prunetin (5,4'-Dihydroxy-7-methoxyisoflavone)	Flavonoids	Isoflavones
pme3250	Biochanin A	Flavonoids	Isoflavones
mws0668	Xanthosine	Nucleotides and derivatives	Nucleotides and derivatives
mws1489	Stearic Acid	Lipids	Free fatty acids
pme0088	Luteolin (5,7,3',4'-Tetrahydroxyflavone)	Flavonoids	Flavonoid
Hmcp004650	Hexadecanedioic acid	Organic acids	Organic acids
mws4017	Ferruginol	Terpenoids	Ditepenoids
pme2289	Retinol (Vitamin A1)	Others	Vitamin
Cmxp005429	Okanin*	Flavonoids	Dihydroflavone
mws1094	Aromadendrin (Dihydrokaempferol)	Flavonoids	Dihydroflavonol
Cmxp004977	Isookanin*	Flavonoids	Dihydroflavone
mws1000	Fustin	Flavonoids	Dihydroflavonol
mws0064	Eriodictyol (5,7,3',4'-Tetrahydroxyflavanone)	Flavonoids	Dihydroflavone
mws1496	L-Hyoscyamine	Alkaloids	Tropan alkaloids
pmb3081	Glucarate O-Phosphoric acid	Others	Saccharides and Alcohols
pme3163	D-Sedoheptuiose 7-phosphate	Others	Saccharides and Alcohols
pme0460	Epicatechin*	Flavonoids	Flavanols
mws0054	Catechin*	Flavonoids	Flavanols
pmb2657	Argininosuccinic acid	Organic acids	Organic acids
mws2120	Brevifolin carboxylic acid	Phenolic acids	Phenolic acids
Hmln007772	Nordihydrocapsiate	Phenolic acids	Phenolic acids
Lmmn006306	Machilusolide D	Others	Others
pmb2792	13-Hydroxy-6,9,11-octadecatrienoic acid	Lipids	Free fatty acids
Zmpn003368	13S-Hydroxy-9Z,11E,15Z-octadecatrienoic acid	Lipids	Free fatty acids
Lmqp000329	5-Aminoimidazole ribonucleotide	Nucleotides and derivatives	Nucleotides and derivatives
Hmqp005455	15(R)-Hydroxylinoleic Acid	Lipids	Free fatty acids
Hmqp005411	9-Oxo-12Z-Octadecenoic acid	Lipids	Free fatty acids
Lmbn005369	13(S)-HODE;13(S)-Hydroxyoctadeca-9Z,11E-dienoic acid	Lipids	Free fatty acids
Lmbn005662	9(10)-EpOME;(9R,10S)-(12Z)-9,10-Epoxyoctadecenoic acid	Lipids	Free fatty acids
pmb2799	12,13-Epoxy-9-Octadecenoic Acid	Lipids	Free fatty acids
pme1474	5'-Deoxy-5'-(methylthio)adenosine	Nucleotides and derivatives	Nucleotides and derivatives
Zmyn004714	Ricinoleic acid	Lipids	Free fatty acids
pmf0297	1-Eicosanol	Lipids	Free fatty acids
mws0724	8-Hydroxyguanosine	Nucleotides and derivatives	Nucleotides and derivatives
pmp000001	Hispidulin (5,7,4'-Trihydroxy-6-methoxyflavone)	Flavonoids	Flavonoid
mws0058	Diosmetin (5,7,3'-Trihydroxy-4'-methoxyflavone)	Flavonoids	Flavonoid
pmb3142	Salicylic acid-2-O-glucoside	Phenolic acids	Phenolic acids
mws4019	Sugiol	Terpenoids	Ditepenoids
Zmyn005384	2R-Hydroxyoctadecanoic Acid	Lipids	Free fatty acids
pmb3079	N-Acetyl-D-glucosamine-1-phosphate	Others	Saccharides and Alcohols
Hmyp002315	3,5,7,4'-Tetrahydroxy-Coumaronochromone	Others	Others
Cmsp004086	Dihydrokaempferide	Flavonoids	Flavonols
mws0463	Hesperetin	Flavonoids	Dihydroflavone
mws1033	Homoeriodictyol	Flavonoids	Dihydroflavone
Hmsp004125	3'-Deoxy-4-O-methylsappanol	Others	Others
Hmqn000843	Tachioside	Lignans and Coumarins	Lignans
Hmsn002598	Salirepin	Phenolic acids	Phenolic acids
Zmhn000892	4-O-Glucosyl-3,4-dihydroxybenzyl alcohol	Phenolic acids	Phenolic acids
Cmcp008329	Sandaracopimaric acid	Terpenoids	Ditepenoids
Lmbn014696	Pimaric acid	Terpenoids	Ditepenoids
mws1375	Nicotianamine	Amino acids and derivatives	Amino acids and derivatives
mws0044	Dihydroquercetin(Taxifolin)	Flavonoids	Dihydroflavonol
Lmmp003109	3'-O-Methyl-(-)-epicatechin	Flavonoids	Flavanols
mws0369	Arachidonic Acid	Lipids	Free fatty acids
Zmpn003698	11,14,17-Eicosatrienoic acid	Lipids	Free fatty acids
Lmbn006210	Dihomo-gamma-linolenic acid; (8Z,11Z,14Z)-Icosatrienoic acid	Lipids	Free fatty acids
mws0944	5(Z),8(Z),11(Z)-Eicosatrienoic acid	Lipids	Free fatty acids
pmn001610	Eicosadienoic acid	Lipids	Free fatty acids
pmb2857	L-Glutamic acid-O-glycoside	Amino acids and derivatives	Amino acids and derivatives
pmb2791	9-Hydroperoxy-10E,12,15Z-octadecatrienoic acid	Lipids	Free fatty acids
pme3967	2-(Dimethylamino)guanosine	Nucleotides and derivatives	Nucleotides and derivatives
Lmcp002302	N6-(2-Hydroxyethyl)adenosine	Nucleotides and derivatives	Nucleotides and derivatives
Hmdn005741	4',5,7-Trihydroxy-6,8-dimethl-homoisoflavanone	Flavonoids	Isoflavones
Lmtn003441	2-Acetyl-3-hydroxyphenyl-1-O-glucoside	Phenolic acids	Phenolic acids
pmn001689	9-Hydroxy-12-oxo-15(Z)-octadecenoic acid	Lipids	Free fatty acids
Lmbn005287	7S,8S-DiHODE; (9Z,12Z)-(7S,8S)-Dihydroxyoctadeca-9,12-dienoic acid	Lipids	Free fatty acids
pmb2804	13S-Hydroperoxy-9Z,11E-octadecadienoic acid	Lipids	Free fatty acids
Rfmb087	9-Hydroxy-13-oxo-10-octadecenoic Acid	Lipids	Free fatty acids
pmp000923	Norboldine	Alkaloids	Alkaloids
mws1174	3-O-Acetylpinobanksin	Flavonoids	Dihydroflavonol
pmp000784	Cirsimaritin (4',5-dihydroxy-6,7-dimethoxyflavone)	Flavonoids	Flavonoid
pmn001571	Agrimonolide	Phenolic acids	Phenolic acids
Lmbn005487	12,13-DHOME; (9Z)-12,13-Dihydroxyoctadec-9-enoic acid	Lipids	Free fatty acids
Lmqn004838	3-O-Methylellagic acid	Tannins	Tannin
pmn001581	Sexangularetin	Flavonoids	Flavonols
pmn001367	Protocatechuic acid-4-O-glucoside	Phenolic acids	Phenolic acids
pmb2871	1-O-Gentisoyl-D-glucoside	Phenolic acids	Phenolic acids
Hmtn001120	5-(2-Hydroxyethyl)-2-O-glucosylphenol	Phenolic acids	Phenolic acids
Zmtn001661	Vanilloloside	Others	Others
pme3459	Cafestol	Terpenoids	Ditepenoids
mws0032	Myricetin	Flavonoids	Flavonols
mws0879	12S-Hydroxy-5Z,8Z,10E,14Z-eicosatetraenoic acid	Lipids	Free fatty acids
mws0959	20-Hydroxyeicosatetraenoic acid(20-HETE)	Lipids	Free fatty acids
mws0582	S-(Methyl)glutathione	Amino acids and derivatives	Amino acids and derivatives
Cmcn011220	Imbricatolic acid	Terpenoids	Ditepenoids
pme3174	Cytidine 5'-monophosphate(Cytidylic acid)	Nucleotides and derivatives	Nucleotides and derivatives
pme3188	Uridine 5'-monophosphate	Nucleotides and derivatives	Nucleotides and derivatives
mws0393	Quinine	Alkaloids	Alkaloids
mws0983	N-Oleoylethanolamine	Alkaloids	Alkaloids
Zmhn002301	p-Coumaric acid-4-O-glucoside	Phenolic acids	Phenolic acids
Lmtn002233	Androsin	Others	Others
pmn001690	3-Hydroxy-4-isopropylbenzylalcohol-3-O-glucoside	Phenolic acids	Phenolic acids
pmn001691	9,12,13-Trihydroxy-10,15-octadecadienoic acid	Lipids	Free fatty acids
mws0884	Cyclic 3',5'-Adenylic acid	Nucleotides and derivatives	Nucleotides and derivatives
mws0917	3,7-Di-O-methylquercetin	Flavonoids	Flavonols
Lmcp004369	Quercetin-3',4'-dimethyl ether	Flavonoids	Flavonols
Lmtn002565	1-O-Vanilloyl-D-Glucose	Phenolic acids	Phenolic acids
pmn001517	3,4,5-Trimethoxyphenyl-1-O-Glucoside	Phenolic acids	Phenolic acids
pmp001045	Bartsioside	Others	Others
pmn001694	9,10,13-Trihydroxy-11-Octadecenoic Acid	Lipids	Free fatty acids
Lmbn004240	9,10-Dihydroxy-12,13-epoxyoctadecanoic acid	Lipids	Free fatty acids
pmp001284	Monopalmitin	Lipids	Glycerol ester
pme3184	2'-Deoxyadenosine-5'-monophosphate	Nucleotides and derivatives	Nucleotides and derivatives
pmc0066	2'-Deoxyinosine-5'-monophosphate	Nucleotides and derivatives	Nucleotides and derivatives
mws1003	Laricitrin	Flavonoids	Flavonols
pmn001518	1-O-Galloyl-D-glucose	Tannins	Tannin
Lmmn001552	Leonuriside A	Phenolic acids	Phenolic acids
Cmcp007926	Pinusolidic acid	Terpenoids	Ditepenoids
mws0675	β-Nicotinamide mononucleotide	Nucleotides and derivatives	Nucleotides and derivatives
Lmqn000432	1-(sn-Glycero-3-phospho)-1D-myo-inositol	Others	Saccharides and Alcohols
Zmhn005413	p-Dimeric galloyl methyl ester	Phenolic acids	Phenolic acids
mws0949	8,9-Dihydroxy-5Z,11Z,14Z-eicosatrienoic acid	Lipids	Free fatty acids
pme3311	D-Fructose-1,6-biphosphate	Others	Saccharides and Alcohols
pma0149	Sinapoyl malate	Phenolic acids	Phenolic acids
Xmgp006913	2,4,2',4'-tetrahydroxy-3'-prenylchalcone	Flavonoids	Chalcones
pmp000867	Morachalcone A	Flavonoids	Chalcones
Zmhn001793	6-O-Caffeoyl-D-glucose	Phenolic acids	Phenolic acids
MA10039641	Lactobiose*	Others	Saccharides and Alcohols
Lmsn000381	D-Maltose*	Others	Saccharides and Alcohols
mws0264	D-Trehalose*	Others	Saccharides and Alcohols
pme0519	D-Sucrose*	Others	Saccharides and Alcohols
mws5038	Isomaltulose*	Others	Saccharides and Alcohols
mws1333	Melibiose*	Others	Saccharides and Alcohols
mws1080	Galactinol*	Others	Saccharides and Alcohols
mws0906	Coniferin	Phenolic acids	Phenolic acids
pmb2211	Cocamidopropyl betaine	Alkaloids	Alkaloids
Lmmn000774	Dihydrocaffeoylglucose	Phenolic acids	Phenolic acids
mws0609	Guanosine 3',5'-cyclic monophosphate	Nucleotides and derivatives	Nucleotides and derivatives
mws1002	Syringetin	Flavonoids	Flavonoid
Lmtn000940	1-O-(3,4-Dihydroxy-5-methoxy-benzoyl)-glucoside	Phenolic acids	Phenolic acids
pmp000261	Methyl 6-O-galloyl-glucoside	Tannins	Tannin
Lmdn001560	6-DeoxyCatalpol	Terpenoids	Terpene
mws1629	Aucubin	Terpenoids	Sesquiterpenoids
pmb0981	Adenosine 5'-monophosphate	Nucleotides and derivatives	Nucleotides and derivatives
pmb1562	1-Stearidonoyl-Glycerol	Lipids	Glycerol ester
pmp001220	Bavacumestan A	Lignans and Coumarins	Coumarins
Lmhp011562	1-α-Linolenoyl-glycerol	Lipids	Glycerol ester
mws2108	Cryptochlorogenic acid (4-O-Caffeoylquinic acid)*	Phenolic acids	Phenolic acids
mws0178	Chlorogenic acid (3-O-Caffeoylquinic acid)*	Phenolic acids	Phenolic acids
Lmhp112042	1-Linoleoylglycerol	Lipids	Glycerol ester
Hmmn002544	Ferulic acid-4-O-glucoside	Phenolic acids	Phenolic acids
mws0096	Piperitol	Lignans and Coumarins	Lignans
pmb0296	1-Oleoyl-Sn-Glycerol	Lipids	Glycerol ester
Zmhn003082	5-O-Galloyl-methyl quinine ester	Phenolic acids	Phenolic acids
Hmlp003129	Matairesinol	Lignans and Coumarins	Lignans
mws0097	Pinoresinol*	Lignans and Coumarins	Lignans
Lmdn004267	Epipinoresinol*	Lignans and Coumarins	Lignans
pmb3107	Glucosyringic Acid	Phenolic acids	Phenolic acids
Lmmn003748	Isolariciresinol	Lignans and Coumarins	Lignans
pmb0998	Guanosine 5'-monophosphate	Nucleotides and derivatives	Nucleotides and derivatives
mws5040	Turanose	Others	Saccharides and Alcohols
pmb0964	Isopentenyladenine-7-N-glucoside	Nucleotides and derivatives	Nucleotides and derivatives
pmp000363	Gancaonin N	Flavonoids	Isoflavones
Lmbp002255	Fraxetin-8-O-glucoside (Fraxin)	Lignans and Coumarins	Coumarins
Lmbp002309	Sinapaldehyde-4-O-Glucoside	Phenolic acids	Phenolic acids
pmb3317	Quinacyl syringic acid	Phenolic acids	Phenolic acids
mws0055	Tangeretin (4',5,6,7,8-Pentamethoxyflavone)	Flavonoids	Flavonols
Hmgn004693	(8'R,7'S)-(-)-8-Hydroxy-α-conidendrin	Lignans and Coumarins	Lignans
Hmln003558	Arctigenin	Lignans and Coumarins	Lignans
pmb0108	Feruloyl syringic acid	Phenolic acids	Phenolic acids
Hmlp002744	Nortrachelogenin	Lignans and Coumarins	Lignans
Lmbn002160	8-Hydroxypinoresinol	Lignans and Coumarins	Lignans
mws0232	Riboflavin (Vitamin B2)	Others	Vitamin
HJN012	4,7,9,9'-Tetrahydroxy-3,3'-dimethoxy-8-O-4'-neolignan	Others	Others
pmb3062	1-O-Eudesmoylquinic acid	Phenolic acids	Phenolic acids
mws1565	Geniposide	Terpenoids	Monoterpenoids
Hmjn003484	Bis(2-ethylhexyl) phthalate	Phenolic acids	Phenolic acids
pmf0249	δ-Tocotrienol	Others	Vitamin
pme2735	S-Adenosyl-L-methionine	Amino acids and derivatives	Amino acids and derivatives
mws0043	Nobiletin (5,6,7,8,3',4'-Hexamethoxyflavone)	Flavonoids	Flavonoid
pme3007	Uridine 5'-diphosphate	Nucleotides and derivatives	Nucleotides and derivatives
Lmjp003402	2'-Hydroxy-3,4,5,3',4',6'-hexameth-oxychalcone	Flavonoids	Chalcones
Hmlp003142	Trachelogenin amide	Alkaloids	Alkaloids
pmn001399	2,4,6,4'-Tetrahydroxy-stilbene-2-O-glucoside	Others	Stilbene
Zmhn001746	Piceatannol-3'-O-glucoside	Others	Stilbene
pmn001319	1-O-Feruloyl-3-O-p-Coumaroylglycerol	Phenolic acids	Phenolic acids
pmn001551	Natsudaidain (3-Hydroxy-3',4',5,6,7,8-hexamethoxyflavone)	Flavonoids	Flavonols
Hmcn002743	Lirioresinol A	Lignans and Coumarins	Lignans
mws2523	Trehalose 6-phosphate	Others	Saccharides and Alcohols
pme2117	Adenosine 5'-diphosphate	Nucleotides and derivatives	Nucleotides and derivatives
Lmlp005572	Galangin-7-O-glucoside	Flavonoids	Flavonoid
pme0321	Kaempferol-7-O-rhamnoside	Flavonoids	Flavonols
pmp000117	3,5,6,7,8,3',4'-Heptamethoxyflavone	Flavonoids	Flavonols
Lmlp006175	Isosalipurposide (Phlorizin Chalcone)	Flavonoids	Chalcones
mws1179	Naringenin-7-O-glucoside (Prunin)	Flavonoids	Dihydroflavone
HJN087	Naringenin-4'-O-glucoside	Flavonoids	Flavonoid
Cmzn005251	6-O-Caffeoylarbutin	Phenolic acids	Phenolic acids
HJN055	Dihydrocharcone-4'-O-glucoside	Flavonoids	Chalcones
mws2118	Phloretin-2'-O-glucoside (Phlorizin)	Flavonoids	Chalcones
Lmhp008440	LysoPE 15:1	Lipids	LPE
Lmhp009187	LysoPE 15:0	Lipids	LPE
mws0355	Catechin gallate	Flavonoids	Flavanols
pme1014	Menatetrenone (Vitamin K2)	Others	Vitamin
pme2459	Luteolin-7-O-glucoside (Cynaroside)	Flavonoids	Flavonoid
Xmyp005654	Kaempferol-4'-O-glucoside	Flavonoids	Flavonoid
Lmlp003531	Luteolin-3'-O-glucoside	Flavonoids	Flavonoid
mws2209	Kaempferol-3-O-glucoside (Astragalin)*	Flavonoids	Flavonols
mws0089	Kaempferol-7-O-glucoside*	Flavonoids	Flavonols
Lmlp005236	Dihydrokaempferol-3-O-glucoside	Flavonoids	Dihydroflavonol
Cmxp003492	Flavanomarein	Flavonoids	Dihydroflavone
Lmtn002796	Aromadendrin-7-O-glucoside	Flavonoids	Flavonoid
HJN086	Eriodictyol-3'-O-glucoside	Flavonoids	Dihydroflavone
pmb3023	Eriodictyol-8-C-glucoside	Flavonoids	Dihydroflavone
Xmyn004302	Ginkgoside A	Phenolic acids	Phenolic acids
Lmhp009034	LysoPE 16:1	Lipids	LPE
Li512113	Maleoyl-caffeoylquinic acid	Phenolic acids	Phenolic acids
HJN093	2-O-Salicyl-6-O-Galloyl-D-Glucose	Phenolic acids	Phenolic acids
HJN041	Epicatechin glucoside	Flavonoids	Flavanols
pmb0876	LysoPE 16:0	Lipids	LPE
pmb0464	L-Aspartic acid-O-diglucoside	Amino acids and derivatives	Amino acids and derivatives
pmp000577	Acacetin-7-O-glucuronide	Flavonoids	Flavonoid
pmb2654	Anthranilate-1-O-Sophoroside	Phenolic acids	Phenolic acids
mws4167	Luteolin-7-O-glucuronide	Flavonoids	Flavonoid
pmb2999	Chrysoeriol-5-O-glucoside	Flavonoids	Flavonoid
Lmdp003286	Isohyperoside	Flavonoids	Flavonols
Hmcn001884	6-Hydroxyluteolin 5-glucoside	Flavonoids	Flavonoid
pmp001309	6-Hydroxykaempferol-7-O-glucoside	Flavonoids	Flavonols
mws0091	Quercetin-3-O-glucoside (Isoquercitrin)*	Flavonoids	Flavonols
mws0856	Quercetin-4'-O-glucoside (Spiraeoside)*	Flavonoids	Flavonols
mws1329	Quercetin-7-O-glucoside	Flavonoids	Flavonols
mws0061	Quercetin-3-O-galactoside (Hyperin)*	Flavonoids	Flavonols
pme1598	Hesperetin-5-O-glucoside	Flavonoids	Dihydroflavonol
Xmsn002700	Taxifolin-3'-O-glucoside	Flavonoids	Flavonoid
pmd0130	LysoPC 14:0	Lipids	LPC
Lmzn006284	2α-Hydroxyursolic acid	Terpenoids	Triterpene
Lmzn106284	Alphitolic acid	Terpenoids	Triterpene
Lmhp008801	LysoPE 18:3	Lipids	LPE
pmb0545	Rosinidin-3-O-glucoside	Flavonoids	Anthocyanins
pmb0881	LysoPE 18:2	Lipids	LPE
Lmjp003044	Isorhamnetin-3-O-Glucoside	Flavonoids	Flavonols
Hmcp002207	Isorhamnetin-7-O-glucoside (Brassicin)	Flavonoids	Flavonols
Lmyp004444	Tricin-4'-methylether-3'-O-glucoside	Flavonoids	Flavonols
Lmjp002906	Rhamnetin-3-O-Glucoside	Flavonoids	Flavonols
pmb2260	LysoPC 15:1	Lipids	LPC
mws0289	LysoPE 18:1	Lipids	LPE
Lmmp003271	Gossypetin-8-O-glucoside	Flavonoids	Flavonols
pmb0883	LysoPE 18:0	Lipids	LPE
HJN104	Dihydromyricetin-3-O-glucoside	Flavonoids	Dihydroflavonol
pmb3072	3-O-p-Coumaroylshikimic acid-O-glucoside	Phenolic acids	Phenolic acids
pmn001707	Quillaic acid	Phenolic acids	Phenolic acids
Lmmn000214	Solatriose	Others	Saccharides and Alcohols
pmb0758	Anisic acid-O-feruloyl glucoside	Phenolic acids	Phenolic acids
pmn001712	3-Hydroxy-4-isopropylbenzylalcohol-3-O-sophoroside	Phenolic acids	Phenolic acids
pmp000714	2'-(2,3-Dihydroxybenzoyl)gentiopicroside	Terpenoids	Monoterpenoids
pme0444	Malvidin-3-O-glucoside (Oenin)	Flavonoids	Anthocyanins
pmp001270	LysoPC 16:1	Lipids	LPC
pmb0855	LysoPC 16:0	Lipids	LPC
Zmhn003297	3-O-Digalloyl quinic acid	Phenolic acids	Phenolic acids
Lmhp009349	LysoPE 20:4(2n isomer)	Lipids	LPE
Lmhn003799	Feruloylferuloyltartaric acid	Phenolic acids	Phenolic acids
Lmhp010040	LysoPE 20:3	Lipids	LPE
pme2125	Raffinose*	Others	Saccharides and Alcohols
pme0500	D-Melezitose*	Others	Saccharides and Alcohols
mws1589	D-Panose*	Others	Saccharides and Alcohols
Hmqp000191	Planteose*	Others	Saccharides and Alcohols
Lmhp010757	LysoPE 20:2	Lipids	LPE
Lmhp008718	LysoPC 17:2	Lipids	LPC
pmn001643	Isolariciresinol-9'-O-rhamnoside (Aviculin)	Lignans and Coumarins	Lignans
Lmhp009590	LysoPC 17:1	Lipids	LPC
pmb2406	LysoPC 17:0	Lipids	LPC
Zmhn000785	Di-O-Glucosylquinic acid	Phenolic acids	Phenolic acids
Lmhp010573	1-Linoleoylglycerol-3-O-glucoside	Lipids	Glycerol ester
pmb0865	LysoPC 18:3	Lipids	LPC
Hmbn002692	6'-O-Feruloyl-D-sucrose	Phenolic acids	Phenolic acids
pmp001251	LysoPC 18:2	Lipids	LPC
pmp000682	Matairesinol-4'-O-glucoside (Matairesinoside)	Lignans and Coumarins	Lignans
pmn001378	Pinoresinol-4-O-glucoside	Lignans and Coumarins	Lignans
pmp001281	LysoPC 18:1	Lipids	LPC
pmb3041	Tricin-7-O-saccharic acid	Flavonoids	Flavonoid
pmn001710	Rosmarinic acid-3'-O-glucoside	Phenolic acids	Phenolic acids
Lmtn002596	Dihydrodehydrodiconiferyl alcohol-4-O-glucoside	Lignans and Coumarins	Lignans
Cmsp005051	Isolariciresinol-9-O-glucoside	Lignans and Coumarins	Lignans
Lmmn002274	Isolariciresinol-9'-O-glucoside	Lignans and Coumarins	Lignans
HJN083	Lariciresinol-4'-O-glucoside	Lignans and Coumarins	Lignans
mws0126	LysoPC 18:0	Lipids	LPC
Lmtn003096	Secoisolariciresinol 4-O-glucoside	Lignans and Coumarins	Lignans
Cmsn001914	7R,8S-erythro-3',4,9,9'-tetrahydroxy-3-methoxy-8-O-4'-neolignan-7-O-glucopyr-anoside,	Lignans and Coumarins	Lignans
Lmhp007840	LysoPC 19:2	Lipids	LPC
Lmmp003817	Kaempferol-3-O-(6''-malonyl)glucoside	Flavonoids	Flavonols
Lmhp010908	LysoPC 19:1	Lipids	LPC
Zmfn000481	Uridine-5'-Diphosphate-D-Xylose	Nucleotides and derivatives	Nucleotides and derivatives
Hmln002100	Nortrachelogenin-4-O-glucoside	Lignans and Coumarins	Lignans
pmn001375	1-Hydroxypinoresinol-1-O-Glucoside	Lignans and Coumarins	Lignans
pmb2228	LysoPC 19:0	Lipids	LPC
Lmdn001925	Olivil-4'-O-glucoside	Lignans and Coumarins	Lignans
pmp001216	Euryalin B	Lignans and Coumarins	Lignans
Lmhp008742	LysoPC 20:5	Lipids	LPC
pmc0960	LysoPC 20:4	Lipids	LPC
Lmhp009890	LysoPC 20:3	Lipids	LPC
pmd0147	LysoPC 20:2	Lipids	LPC
Lmhp011549	LysoPC 20:1	Lipids	LPC
Hmln002355	5'-Methoxymatairesinoside	Lignans and Coumarins	Lignans
Lmnn004130	Lappaol C	Lignans and Coumarins	Lignans
pma0702	N1,N8-Bis(sinapoyl)spermidine	Alkaloids	Phenolamine
pmb3114	Epicatechin-epiafzelechin	Flavonoids	Flavanols
pmb2922	Uridine 5'-diphospho-D-glucose	Nucleotides and derivatives	Nucleotides and derivatives
pme0432	Procyanidin A2	Tannins	Proanthocyanidins
pme0434	Procyanidin B2*	Tannins	Proanthocyanidins
pme0436	Procyanidin B3*	Tannins	Proanthocyanidins
mws0836	Procyanidin B1*	Tannins	Proanthocyanidins
Lmpp003930	Apigenin-7-O-(6''-p-Coumaryl)glucoside	Flavonoids	Flavonoid
pmn001667	Procyanidin B4*	Tannins	Proanthocyanidins
pme2493	Kaempferol-3,7-O-dirhamnoside (Kaempferitrin)	Flavonoids	Flavonols
Lmgp004474	Genistein-7-O-galactoside-rhamnose	Flavonoids	Isoflavones
mws0047	Apigenin-7-O-neohesperidoside (Rhoifolin)	Flavonoids	Flavonoid
Lmcn003163	Epitheaflavic acid-3-O-Gallate	Tannins	Tannin
pmp000275	Gambiriin A1	Tannins	Tannin
Lmqn001932	Syringaresinol-4'-O-glucoside	Lignans and Coumarins	Lignans
Lmjp001877	Cyanidin-3-O-sambubioside [Cyanidin-3-O-(2''-O-xylosyl)glucoside]	Flavonoids	Anthocyanins
HJN074	Procyanidin A6	Tannins	Proanthocyanidins
Zmcp003989	Kaempferol-3-O-rhamnosyl(1→2)glucoside	Flavonoids	Flavonoid
pme1605	Kaempferol-3-O-robinobioside(Biorobin)	Flavonoids	Flavonols
Zmjp003291	"Vitexin-2""-O-galactoside"	Flavonoids	Flavonoid
Lmqn000780	Uridine 5'-diphospho-N-acetylglucosamine	Alkaloids	Alkaloids
Hmjp003008	Luteolin-7-O-glucuronide-5-O-rhamnoside	Flavonoids	Flavonoid
mws1661	Diosmetin-7-O-rutinoside (Diosmin)	Flavonoids	Flavonoid
pmb0711	Quercetin-7-O-rutinoside	Flavonoids	Flavonols
mws4134	Oxiglutatione	Amino acids and derivatives	Amino acids and derivatives
pme1540	Isorhamnetin-3-O-neohesperidoside	Flavonoids	Flavonols
pmp000596	Quercetin-3-O-(2''-O-galactosyl)glucoside	Flavonoids	Flavonols
pmb2970	Hesperetin-5,7-di-O-glucoside	Flavonoids	Dihydroflavonol
Hmln005776	Capsianoside IV	Terpenoids	Ditepenoids
Hmtn005204	Semiaquilegin A	Terpenoids	Ditepenoids
pmb2653	D(+)-Melezitose O-rhamnoside	Others	Saccharides and Alcohols
pmb0530	Nicotinic acid adenine dinucleotide	Nucleotides and derivatives	Nucleotides and derivatives
mws1593	D-Maltotetraose	Others	Saccharides and Alcohols
pmp001275	3-Hydroxypropyl palmitate glc-glucosamine	Alkaloids	Alkaloids
Lmhp009384	1-Linoleoylglycerol-2,3-di-O-glucoside	Lipids	Glycerol ester
Lmmn004145	3-O-(2-O-Acetyl-glucosyl)oleanolic acid	Terpenoids	Triterpene
Hmln001931	Matairesinol-4,4'-di-O-glucoside	Lignans and Coumarins	Lignans
pmn001370	Pinoresinol-4,4'-O-di-O-glucoside	Lignans and Coumarins	Lignans
Hmln101664	Nortrachelogenin-4'-O-gentiobioside	Lignans and Coumarins	Lignans
pmn001369	1-Hydroxypineolin Diglucoside	Lignans and Coumarins	Lignans
pmn001368	Olivil-4,4'-Di-O-glucoside	Lignans and Coumarins	Lignans
mws1035	Kaempferol-3-O-robinoside-7-O-rhamnoside (Robinin)	Flavonoids	Flavonols
pme2651	NADP (Nicotinamide adenine dinucleotide phosphate)	Nucleotides and derivatives	Nucleotides and derivatives
pmb0620	Chrysoeriol-6,8-di-C-glucoside-7-O-glucoside	Flavonoids	Flavonoid
HJN043	Cinnamtannin B1	Tannins	Tannin
pmp000100	Arecatannin B1	Tannins	Tannin
pmb2947	Catechin-catechin-catechin	Flavonoids	Flavanols
pmn001646	Procyanidin C1*	Tannins	Proanthocyanidins
pmn001647	Procyanidin C2*	Tannins	Proanthocyanidins
pmp000101	Arecatannin C1	Tannins	Tannin
pmn001650	Cinnamtannin B2	Tannins	Tannin
