# Supplementary material for: Metabolite Profiling and Transcriptome Analysis Unveil the Mechanisms of Red-Heart Chinese Fir [Cunninghamia lanceolata (Lamb.) Hook] Heartwood Coloration
Source: Front Plant Sci. 2022 Apr 1;13:854716. doi: 10.3389/fpls.2022.854716 (PMC9022624; doi:10.3389/fpls.2022.854716)
Supplement: Supplementary file 4 [file Table_4.XLSX]

## Sheet: Sheet1
Supplementary Table 4. The differentially expressed flavonoids in SW, TZ, OHW and IHW of white-heart and red-heart Chinese fir
Index	Formula	Compounds	Class I	Class II
pmb0545	C23H25O11+	Rosinidin-3-O-glucoside	Flavonoids	Anthocyanins
pme0444	C23H25O12+	Malvidin-3-O-glucoside (Oenin)	Flavonoids	Anthocyanins
Lmjp001877	C26H29O15+	Cyanidin-3-O-sambubioside [Cyanidin-3-O-(2''-O-xylosyl)glucoside]	Flavonoids	Anthocyanins
pme2960	C15H12O5	Naringenin chalcone	Flavonoids	Chalcones
pme1201	C15H14O5	Phloretin	Flavonoids	Chalcones
Lmjp003402	C21H24O8	2'-Hydroxy-3,4,5,3',4',6'-hexameth-oxychalcone	Flavonoids	Chalcones
Lmlp006175	C21H22O10	Isosalipurposide (Phlorizin Chalcone)	Flavonoids	Chalcones
HJN055	C21H24O10	Dihydrocharcone-4'-O-glucoside	Flavonoids	Chalcones
mws2118	C21H24O10	Phloretin-2'-O-glucoside (Phlorizin)	Flavonoids	Chalcones
Cmxp004977	C15H12O6	Isookanin*	Flavonoids	Dihydroflavone
mws0463	C16H14O6	Hesperetin	Flavonoids	Dihydroflavone
mws0789	C15H12O4	Pinocembrin (Dihydrochrysin)	Flavonoids	Dihydroflavone
pme3475	C15H12O5	Butin	Flavonoids	Dihydroflavone
pme0376	C15H12O5	Naringenin (5,7,4'-Trihydroxyflavanone)	Flavonoids	Dihydroflavone
mws1179	C21H22O10	Naringenin-7-O-glucoside (Prunin)	Flavonoids	Dihydroflavone
pmb3023	C21H22O11	Eriodictyol-8-C-glucoside	Flavonoids	Dihydroflavone
pmb2970	C28H34O16	Hesperetin-5,7-di-O-glucoside	Flavonoids	Dihydroflavonol
pme1598	C22H24O11	Hesperetin-5-O-glucoside	Flavonoids	Dihydroflavonol
mws0914	C15H12O5	Pinobanksin	Flavonoids	Dihydroflavonol
mws1094	C15H12O6	Aromadendrin (Dihydrokaempferol)	Flavonoids	Dihydroflavonol
mws1000	C15H12O6	Fustin	Flavonoids	Dihydroflavonol
mws0044	C15H12O7	Dihydroquercetin(Taxifolin)	Flavonoids	Dihydroflavonol
Lmlp005236	C21H22O11	Dihydrokaempferol-3-O-glucoside	Flavonoids	Dihydroflavonol
pme3285	C15H14O5	Afzelechin (3,5,7,4'-Tetrahydroxyflavan)*	Flavonoids	Flavanols
mws1422	C15H14O5	Epiafzelechin*	Flavonoids	Flavanols
mws0355	C22H18O10	Catechin gallate	Flavonoids	Flavanols
HJN041	C21H24O11	Epicatechin glucoside	Flavonoids	Flavanols
pme0460	C15H14O6	Epicatechin*	Flavonoids	Flavanols
mws0054	C15H14O6	Catechin*	Flavonoids	Flavanols
Lmmp003109	C16H16O6	3'-O-Methyl-(-)-epicatechin	Flavonoids	Flavanols
pmb3114	C30H26O11	Epicatechin-epiafzelechin	Flavonoids	Flavanols
pmb2947	C45H38O18	Catechin-catechin-catechin	Flavonoids	Flavanols
pme0088	C15H10O6	Luteolin (5,7,3',4'-Tetrahydroxyflavone)	Flavonoids	Flavonoid
pmp000577	C26H20O8	Acacetin-7-O-glucuronide	Flavonoids	Flavonoid
mws4167	C21H18O12	Luteolin-7-O-glucuronide	Flavonoids	Flavonoid
HJN087	C21H22O10	Naringenin-4'-O-glucoside	Flavonoids	Flavonoid
pmp000001	C16H12O6	Hispidulin (5,7,4'-Trihydroxy-6-methoxyflavone)	Flavonoids	Flavonoid
Hmcn001884	C21H20O12	6-Hydroxyluteolin 5-glucoside	Flavonoids	Flavonoid
Lmyn006227	C15H10O5	Galangin (3,5,7-Trihydroxyflavone)	Flavonoids	Flavonoid
Xmyp005654	C21H20O11	Kaempferol-4'-O-glucoside	Flavonoids	Flavonoid
Lmlp003531	C21H20O11	Luteolin-3'-O-glucoside	Flavonoids	Flavonoid
Lmtn002796	C21H22O11	Aromadendrin-7-O-glucoside	Flavonoids	Flavonoid
pmb2999	C22H22O11	Chrysoeriol-5-O-glucoside	Flavonoids	Flavonoid
Xmsn002700	C21H22O12	Taxifolin-3'-O-glucoside	Flavonoids	Flavonoid
Zmcp003989	C27H30O15	Kaempferol-3-O-rhamnosyl(1→2)glucoside	Flavonoids	Flavonoid
Zmjp003291	C27H30O15	"Vitexin-2""-O-galactoside"	Flavonoids	Flavonoid
Hmjp003008	C27H28O16	Luteolin-7-O-glucuronide-5-O-rhamnoside	Flavonoids	Flavonoid
pme2459	C21H20O11	Luteolin-7-O-glucoside (Cynaroside)	Flavonoids	Flavonoid
Lmpp003930	C30H26O12	Apigenin-7-O-(6''-p-Coumaryl)glucoside	Flavonoids	Flavonoid
mws0047	C27H30O14	Apigenin-7-O-neohesperidoside (Rhoifolin)	Flavonoids	Flavonoid
pmb3041	C23H22O14	Tricin-7-O-saccharic acid	Flavonoids	Flavonoid
mws1661	C28H32O15	Diosmetin-7-O-rutinoside (Diosmin)	Flavonoids	Flavonoid
Lmmp003271	C21H20O13	Gossypetin-8-O-glucoside	Flavonoids	Flavonols
pmn001551	C21H22O9	Natsudaidain (3-Hydroxy-3',4',5,6,7,8-hexamethoxyflavone)	Flavonoids	Flavonols
Lmdp003286	C21H20O12	Isohyperoside	Flavonoids	Flavonols
pmp001309	C21H20O12	6-Hydroxykaempferol-7-O-glucoside	Flavonoids	Flavonols
mws0091	C21H20O12	Quercetin-3-O-glucoside (Isoquercitrin)*	Flavonoids	Flavonols
mws0856	C21H20O12	Quercetin-4'-O-glucoside (Spiraeoside)*	Flavonoids	Flavonols
mws1329	C21H20O12	Quercetin-7-O-glucoside	Flavonoids	Flavonols
mws0061	C21H20O12	Quercetin-3-O-galactoside (Hyperin)*	Flavonoids	Flavonols
pmb0711	C27H30O16	Quercetin-7-O-rutinoside	Flavonoids	Flavonols
mws2209	C21H20O11	Kaempferol-3-O-glucoside (Astragalin)*	Flavonoids	Flavonols
mws0089	C21H20O11	Kaempferol-7-O-glucoside*	Flavonoids	Flavonols
Lmyp004444	C22H22O12	Tricin-4'-methylether-3'-O-glucoside	Flavonoids	Flavonols
Lmjp002906	C22H22O12	Rhamnetin-3-O-Glucoside	Flavonoids	Flavonols
pme2493	C27H30O14	Kaempferol-3,7-O-dirhamnoside (Kaempferitrin)	Flavonoids	Flavonols
pme1605	C27H30O15	Kaempferol-3-O-robinobioside(Biorobin)	Flavonoids	Flavonols
pmp000596	C27H30O17	Quercetin-3-O-(2''-O-galactosyl)glucoside	Flavonoids	Flavonols
mws1035	C33H40O19	Kaempferol-3-O-robinoside-7-O-rhamnoside (Robinin)	Flavonoids	Flavonols
pme1540	C28H32O16	Isorhamnetin-3-O-neohesperidoside	Flavonoids	Flavonols
Hmdn005741	C18H16O5	4',5,7-Trihydroxy-6,8-dimethl-homoisoflavanone	Flavonoids	Isoflavones
pmp000363	C21H20O6	Gancaonin N	Flavonoids	Isoflavones
Lmgp004474	C27H30O14	Genistein-7-O-galactoside-rhamnose	Flavonoids	Isoflavones
