# Supplementary material for: Metabolite Profiling and Transcriptome Analysis Unveil the Mechanisms of Red-Heart Chinese Fir [Cunninghamia lanceolata (Lamb.) Hook] Heartwood Coloration
Source: Front Plant Sci. 2022 Apr 1;13:854716. doi: 10.3389/fpls.2022.854716 (PMC9022624; doi:10.3389/fpls.2022.854716)
Supplement: Supplementary file 5 [file Table_5.XLSX]

## Sheet: Sheet1
Supplementary Table 5. Quantification of several flavonoid metabolites in heartwood of Red-heart and White-heart Chinese fir
Metabolites	Red-heart Chinese fir			White-heart Chinese fir
	RH-1	RH-2	RH-3	WH-1	WH-2	WH-3
Naringenin	30.423	56.498	66.223	12.233	22.172	27.878
Pinocembrin	0.717	1.76	1.811	0.634	0.834	2.238
Dihydroquercetin	0.847	1.395	4.843	0.437	0.452	1.669
Dihydrokaempferol	0.675	1.105	2.992	0.181	0.245	1.297
Apigenin	0.127	0.199	0.166	0.113	0.124	0.095
Luteolin	0.096	0.324	0.299	0.072	0.1	0.178
*The unit of data in this table is ug/g.
