# Supplementary material for: Metabolite Profiling and Transcriptome Analysis Unveil the Mechanisms of Red-Heart Chinese Fir [Cunninghamia lanceolata (Lamb.) Hook] Heartwood Coloration
Source: Front Plant Sci. 2022 Apr 1;13:854716. doi: 10.3389/fpls.2022.854716 (PMC9022624; doi:10.3389/fpls.2022.854716)
Supplement: Supplementary file 6 [file Table_6.XLSX]

## Sheet: RH-TZ vs. RH-ISW
unigene id	unigene length	protein_ID:protein_description	RH-TZ	RH-ISW	log2FC	Pvalue	Qvalue	up/down
Contig_7239	444	tr|C5Z0S3|C5Z0S3_SORBI:SubName: Full=Putative uncharacterized protein Sb09g024950 {ECO:0000313|EMBL:EES18470.1}; GN=Sb09g024950 OS=Sorghum bicolor	0.203333	717.303	-11.7845	4.88512e-07	0.000305669	DOWN
Contig_9226	602	tr|B8LQM0|B8LQM0_PICSI:SubName: Full=Putative uncharacterized protein {ECO:0000313|EMBL:ABR17950.1}; GN=unknown OS=Picea sitchensis	0.149667	167.712	-10.13	0.000109934	0.0265158	DOWN
Contig_7122	932	tr|A0A0D2SLE4|A0A0D2SLE4_GOSRA:SubName: Full=Uncharacterized protein {ECO:0000313|EMBL:KJB45009.1}; GN=B456_007G284800 OS=Gossypium raimondii	0.049	53.7433	-10.0991	0.000119105	0.0283061	DOWN
Contig_4867	4192	tr|H9MA98|H9MA98_PINRA:SubName: Full=Uncharacterized protein {ECO:0000313|EMBL:AEW08044.1}; GN=0_17701_01 OS=Pinus radiata	0.027	24.9557	-9.85219	5.51639e-06	0.00229238	DOWN
Contig_8939	2062	tr|W1NW99|W1NW99_AMBTC:RecName: Full=Hexosyltransferase {ECO:0000256|RuleBase:RU362027}; GN=AMTR_s00110p00049110 OS=Amborella trichopoda.	0.025	18.0417	-9.49519	7.70131e-05	0.0198704	DOWN
Contig_33515	518	tr|A0A0D6QXY8|A0A0D6QXY8_ARACU:SubName: Full=Uncharacterized protein {ECO:0000313|EMBL:JAG94540.1}; GN=unknown OS=Araucaria cunninghamii	0.243333	161.611	-9.37537	0.000365005	0.0685167	DOWN
Contig_230	238	tr|A0A0D6QXY8|A0A0D6QXY8_ARACU:SubName: Full=Uncharacterized protein {ECO:0000313|EMBL:JAG94540.1}; GN=unknown OS=Araucaria cunninghamii	0.0763333	49.788	-9.34927	0.00160656	0.210188	DOWN
Contig_16968	662	tr|A0A0C9RQH1|A0A0C9RQH1_9SPER:RecName: Full=Hexosyltransferase {ECO:0000256|RuleBase:RU362027}; GN=unknown OS=Wollemia nobilis.	0.0646667	40.4823	-9.29005	2.96149e-05	0.00924292	DOWN
Contig_1256	2140	tr|Q9AUI6|Q9AUI6_PINTA:RecName: Full=Laccase {ECO:0000256|RuleBase:RU361119}; GN=Lac1 OS=Pinus taeda	0.253333	149.907	-9.20882	2.1931e-06	0.00109253	DOWN
Contig_88	910	tr|D8RXE8|D8RXE8_SELML:SubName: Full=Putative uncharacterized protein {ECO:0000313|EMBL:EFJ23426.1}; GN=SELMODRAFT_17520 OS=Selaginella moellendorffii	1.02833	504.693	-8.93895	2.23888e-08	2.18035e-05	DOWN
Contig_18679	582	tr|A0A067JWW4|A0A067JWW4_JATCU:SubName: Full=Uncharacterized protein {ECO:0000313|EMBL:KDP27263.1}; GN=JCGZ_19962 OS=Jatropha curcas	0.0773333	37.901	-8.93693	0.00692753	0.598982	DOWN
Contig_3896	4027	tr|A0A0D2R1H4|A0A0D2R1H4_GOSRA:SubName: Full=Uncharacterized protein {ECO:0000313|EMBL:KJB25814.1}; GN=B456_004G210800 OS=Gossypium raimondii	0.011	5.07233	-8.849	0.000143556	0.0326207	DOWN
Contig_19856	2295	tr|A0A061GBJ7|A0A061GBJ7_THECC:SubName: Full=NAC domain protein, IPR003441 isoform 1 {ECO:0000313|EMBL:EOY24429.1}; GN=TCM_016035 OS=Theobroma cacao	0.0103333	4.75067	-8.84468	0.00231644	0.274002	DOWN
Contig_168	560	tr|Q5RZ94|Q5RZ94_THUOC:SubName: Full=Bark protein-like protein {ECO:0000313|EMBL:AAV65286.1}; GN=RKGKLQMSFR VVYPQREEIY SVRGKAEGGK APSFWLNVDN RFLNPLGHQL EKVELEKCMS OS=Thuja occidentalis	0.197667	89.2557	-8.81873	2.81316e-10	5.13195e-07	DOWN
Contig_7240	413	tr|C5Z0S3|C5Z0S3_SORBI:SubName: Full=Putative uncharacterized protein Sb09g024950 {ECO:0000313|EMBL:EES18470.1}; GN=Sb09g024950 OS=Sorghum bicolor	1.11067	478.877	-8.75209	0.00135082	0.184559	DOWN
Contig_8680	1321	tr|A0A0C9RIF7|A0A0C9RIF7_9SPER:SubName: Full=TSA: Wollemia nobilis Ref_Wollemi_Transcript_16663_1065 transcribed RNA sequence {ECO:0000313|EMBL:JAG86276.1}; GN=unknown OS=Wollemia nobilis.	0.0486667	19.946	-8.67895	0.000864589	0.132057	DOWN
Contig_2458	995	tr|W9RGR6|W9RGR6_9ROSA:SubName: Full=Mannan endo-1,4-beta-mannosidase 6 {ECO:0000313|EMBL:EXB74406.1}; GN=L484_004226 OS=Morus notabilis.	0.0413333	15.7323	-8.57221	0.00189549	0.236978	DOWN
Contig_8834	1285	tr|A0A067LAZ6|A0A067LAZ6_JATCU:SubName: Full=Uncharacterized protein {ECO:0000313|EMBL:KDP41249.1}; GN=JCGZ_15656 OS=Jatropha curcas	0.0793333	28.1023	-8.46855	9.12574e-05	0.0228184	DOWN
Contig_25042	1211	tr|A0A0D6R2U7|A0A0D6R2U7_ARACU:SubName: Full=Uncharacterized protein {ECO:0000313|EMBL:JAG96593.1}; GN=unknown OS=Araucaria cunninghamii	0.0403333	13.1853	-8.35275	0.00241148	0.282152	DOWN
Contig_15606	461	-	0.151333	47.695	-8.29996	0.0138407	0.890556	DOWN
Contig_9290	837	tr|Q9AUI5|Q9AUI5_PINTA:RecName: Full=Laccase {ECO:0000256|RuleBase:RU361119}; GN=Lac2 OS=Pinus taeda	0.0303333	9.524	-8.29452	0.00563002	0.520126	DOWN
Contig_672	369	-	2.54733	797.472	-8.2903	1.75541e-05	0.00603094	DOWN
Contig_15593	3062	tr|A0A0C9RPW2|A0A0C9RPW2_9SPER:SubName: Full=TSA: Wollemia nobilis Ref_Wollemi_Transcript_28327_3433 transcribed RNA sequence {ECO:0000313|EMBL:JAG85449.1}; GN=unknown OS=Wollemia nobilis.	0.007	2.17933	-8.28232	0.00682428	0.594019	DOWN
Contig_6731	592	tr|A0A068TSM9|A0A068TSM9_COFCA:SubName: Full=Uncharacterized protein {ECO:0000313|EMBL:CDO99052.1}; GN=GSCOC_T00026070001 OS=Coffea canephora	0.915667	283.65	-8.27507	3.16224e-05	0.00970576	DOWN
Contig_13269	900	tr|B8LMJ7|B8LMJ7_PICSI:SubName: Full=Putative uncharacterized protein {ECO:0000313|EMBL:ABR16877.1}; GN=unknown OS=Picea sitchensis	0.145667	44.6253	-8.25905	0.00870707	0.688082	DOWN
Contig_11772	1684	tr|A0A067KB18|A0A067KB18_JATCU:SubName: Full=Uncharacterized protein {ECO:0000313|EMBL:KDP29460.1}; GN=JCGZ_19289 OS=Jatropha curcas	0.016	4.865	-8.24822	0.0151919	0.932559	DOWN
Contig_740	943	-	0.21	62.73	-8.22262	9.92558e-06	0.00367312	DOWN
Contig_44088	287	tr|D5L132|D5L132_MALDO:SubName: Full=AP2 domain class transcription factor {ECO:0000313|EMBL:ADE41141.1}; GN=AP2D48 OS=Unreviewed; 243 AA.	0.0423333	12.5693	-8.2139	0.02547	1	DOWN
Contig_4849	276	-	0.141333	40.165	-8.15069	0.00507485	0.485817	DOWN
Contig_15603	1922	tr|A0A0C9RXD1|A0A0C9RXD1_9SPER:SubName: Full=TSA: Wollemia nobilis Ref_Wollemi_Transcript_6229_1354 transcribed RNA sequence {ECO:0000313|EMBL:JAG88669.1}; GN=MLLVVPEGKH AVRLGNDAQI SQSLKVLKGT TYSLTFSAAR OS=Wollemia nobilis.	0.012	3.356	-8.12756	0.00225015	0.267873	DOWN
Contig_76	418	tr|D8S5D6|D8S5D6_SELML:SubName: Full=Putative uncharacterized protein {ECO:0000313|EMBL:EFJ20577.1}; GN=SELMODRAFT_418332 OS=Selaginella moellendorffii	1.699	462.921	-8.08994	0.000209924	0.0447204	DOWN
Contig_8633	423	tr|A0A0D6QT40|A0A0D6QT40_ARACU:SubName: Full=Uncharacterized protein {ECO:0000313|EMBL:JAG92910.1}; GN=unknown OS=Araucaria cunninghamii	3.659	996.952	-8.08993	2.1503e-08	2.10995e-05	DOWN
Contig_6736	417	-	0.631333	166.818	-8.04566	0.00121421	0.171615	DOWN
Contig_39873	2433	tr|D5AA69|D5AA69_PICSI:SubName: Full=Putative uncharacterized protein {ECO:0000313|EMBL:ADE76438.1}; GN=unknown OS=Picea sitchensis	0.012	3.14267	-8.03281	0.00456047	0.449533	DOWN
Contig_7311	382	tr|A0A072UBR6|A0A072UBR6_MEDTR:SubName: Full=Mannan endo-1,4-beta-mannosidase-like protein {ECO:0000313|EMBL:KEH23290.1}; GN=MTR_7g073620 OS=Medicago truncatula	0.156	38.4273	-7.94444	0.0118299	0.821657	DOWN
Contig_12739	1767	tr|A0A061E963|A0A061E963_THECC:RecName: Full=S-adenosylmethionine decarboxylase proenzyme {ECO:0000256|PIRNR:PIRNR001355}; GN=TCM_011372 OS=Theobroma cacao	0.086	20.7477	-7.9144	9.21752e-06	0.00352177	DOWN
Contig_263	448	tr|Q5RZ94|Q5RZ94_THUOC:SubName: Full=Bark protein-like protein {ECO:0000313|EMBL:AAV65286.1}; GN=RKGKLQMSFR VVYPQREEIY SVRGKAEGGK APSFWLNVDN RFLNPLGHQL EKVELEKCMS OS=Thuja occidentalis	4.815	1161.21	-7.91387	5.08739e-16	4.70667e-12	DOWN
Contig_16600	1648	tr|W1NMD6|W1NMD6_AMBTC:SubName: Full=Uncharacterized protein {ECO:0000313|EMBL:ERM96449.1}; GN=AMTR_s00001p00252920 OS=Amborella trichopoda.	0.017	3.94133	-7.85701	0.00978871	0.739918	DOWN
Contig_16543	454	tr|F6HHV4|F6HHV4_VITVI:RecName: Full=Hexosyltransferase {ECO:0000256|RuleBase:RU362027}; GN=VIT_01s0127g00470 OS=Vitis vinifera	0.227	52.265	-7.84701	0.00274548	0.311386	DOWN
Contig_16668	948	tr|D8RIB9|D8RIB9_SELML:SubName: Full=Putative uncharacterized protein {ECO:0000313|EMBL:EFJ28069.1}; GN=SELMODRAFT_411562 OS=Selaginella moellendorffii	0.036	8.02367	-7.80012	0.00451885	0.447815	DOWN
Contig_9673	3144	tr|A9NV67|A9NV67_PICSI:SubName: Full=Putative uncharacterized protein {ECO:0000313|EMBL:ABK24528.1}; GN=unknown OS=Picea sitchensis	0.0233333	5.08467	-7.76762	0.00609198	0.548384	DOWN
Contig_11049	1208	tr|A6YQZ8|A6YQZ8_PICSI:SubName: Full=Dirigent-like protein {ECO:0000313|EMBL:ABR27718.1}; GN=unknown OS=Picea sitchensis	0.188333	41.0213	-7.76694	9.83509e-05	0.0242642	DOWN
Contig_292	1864	tr|A0A0A0YMU3|A0A0A0YMU3_ALBBR:SubName: Full=Tubulin {ECO:0000313|EMBL:AIX10966.1}; GN=tuba OS=Albuca bracteata	0.725333	157.834	-7.76555	3.01646e-06	0.00141558	DOWN
Contig_252	457	tr|A0A067JTD5|A0A067JTD5_JATCU:SubName: Full=Uncharacterized protein {ECO:0000313|EMBL:KDP26093.1}; GN=JCGZ_21126 OS=Jatropha curcas	1.87533	390.688	-7.70273	1.7194e-05	0.00595461	DOWN
Contig_167	513	tr|Q5RZ94|Q5RZ94_THUOC:SubName: Full=Bark protein-like protein {ECO:0000313|EMBL:AAV65286.1}; GN=RKGKLQMSFR VVYPQREEIY SVRGKAEGGK APSFWLNVDN RFLNPLGHQL EKVELEKCMS OS=Thuja occidentalis	4.396	890.668	-7.66255	3.19118e-10	5.74071e-07	DOWN
Contig_19995	3791	tr|A0A061FDP2|A0A061FDP2_THECC:SubName: Full=P-loop containing nucleoside triphosphate hydrolases superfamily protein isoform 1 {ECO:0000313|EMBL:EOY15450.1}; GN=TCM_034511 OS=Theobroma cacao	0.006	1.213	-7.6594	0.00393749	0.408978	DOWN
Contig_6103	282	tr|H9M9J6|H9M9J6_PINLA:SubName: Full=Uncharacterized protein {ECO:0000313|EMBL:AEW07792.1}; GN=0_11649_03 OS=Pinus lambertiana	0.144	28.5207	-7.6298	0.0263265	1	DOWN
Contig_9040	2362	tr|A0A0D6R818|A0A0D6R818_ARACU:SubName: Full=Uncharacterized protein {ECO:0000313|EMBL:JAG98045.1}; GN=unknown OS=Araucaria cunninghamii	0.0806667	15.8197	-7.61553	0.000278075	0.0554108	DOWN
Contig_16969	1592	tr|W9RKS3|W9RKS3_9ROSA:RecName: Full=Hexosyltransferase {ECO:0000256|RuleBase:RU362027}; GN=L484_027758 OS=Morus notabilis.	0.0836667	16.3427	-7.60977	0.00359839	0.380158	DOWN
Contig_7929	458	-	0.541667	103.075	-7.57207	2.83337e-06	0.00134427	DOWN
Contig_2089	479	tr|Q5RZ94|Q5RZ94_THUOC:SubName: Full=Bark protein-like protein {ECO:0000313|EMBL:AAV65286.1}; GN=RKGKLQMSFR VVYPQREEIY SVRGKAEGGK APSFWLNVDN RFLNPLGHQL EKVELEKCMS OS=Thuja occidentalis	6.01933	1139.13	-7.56411	4.46612e-12	1.3773e-08	DOWN
Contig_5995	287	tr|A0A078JXI3|A0A078JXI3_BRANA:SubName: Full=BnaCnng67820D protein {ECO:0000313|EMBL:CDY70327.1}; GN=BnaCnng67820D OS=Brassica napus	0.321667	58.9153	-7.51693	0.0194249	1	DOWN
Contig_10367	275	-	0.305333	53.851	-7.46244	3.39942e-05	0.0102875	DOWN
Contig_20614	486	-	0.123333	21.069	-7.41642	0.000644659	0.106232	DOWN
Contig_4252	3386	tr|A3QT94|A3QT94_PINTA:SubName: Full=Cellulose synthase-like A1 {ECO:0000313|EMBL:ABG34547.1}; GN=CslA1 OS=Pinus taeda	0.168667	28.576	-7.40449	0.000421531	0.0763607	DOWN
Contig_199	335	tr|C5Z0S3|C5Z0S3_SORBI:SubName: Full=Putative uncharacterized protein Sb09g024950 {ECO:0000313|EMBL:EES18470.1}; GN=Sb09g024950 OS=Sorghum bicolor	7.642	1293.79	-7.40343	0.000397201	0.0732112	DOWN
Contig_149	462	tr|Q5RZ94|Q5RZ94_THUOC:SubName: Full=Bark protein-like protein {ECO:0000313|EMBL:AAV65286.1}; GN=RKGKLQMSFR VVYPQREEIY SVRGKAEGGK APSFWLNVDN RFLNPLGHQL EKVELEKCMS OS=Thuja occidentalis	10.3013	1743.86	-7.40331	1.01028e-10	2.07705e-07	DOWN
Contig_36127	707	tr|C0PTQ0|C0PTQ0_PICSI:SubName: Full=Putative uncharacterized protein {ECO:0000313|EMBL:ACN41190.1}; GN=unknown OS=Picea sitchensis	0.0543333	9.12633	-7.39205	0.0103109	0.761403	DOWN
Contig_1769	445	tr|A0A0D6QT40|A0A0D6QT40_ARACU:SubName: Full=Uncharacterized protein {ECO:0000313|EMBL:JAG92910.1}; GN=unknown OS=Araucaria cunninghamii	20.198	3346.23	-7.37218	1.30573e-11	3.59833e-08	DOWN
Contig_32707	1632	tr|A0A0D6R3P3|A0A0D6R3P3_ARACU:SubName: Full=Uncharacterized protein {ECO:0000313|EMBL:JAG96505.1}; GN=unknown OS=Araucaria cunninghamii	0.016	2.61933	-7.35498	0.023921	1	DOWN
Contig_51587	904	tr|W1PVA1|W1PVA1_AMBTC:SubName: Full=Uncharacterized protein {ECO:0000313|EMBL:ERN11200.1}; GN=AMTR_s00024p00215660 OS=Amborella trichopoda.	0.0396667	6.48467	-7.35296	0.000591518	0.0996296	DOWN
Contig_62987	958	tr|A9NPV3|A9NPV3_PICSI:SubName: Full=Putative uncharacterized protein {ECO:0000313|EMBL:ABK22664.1}; GN=unknown OS=Picea sitchensis	0.0746667	12.074	-7.33722	0.000449642	0.0801086	DOWN
Contig_2044	3213	tr|I6QPH4|I6QPH4_CUNLA:RecName: Full=Cellulose synthase {ECO:0000256|RuleBase:RU361116}; GN=CesA1 OS=Cunninghamia lanceolata	0.235667	37.9783	-7.33229	0.000429303	0.077336	DOWN
Contig_34787	879	tr|A0A0C9RGW2|A0A0C9RGW2_9SPER:SubName: Full=TSA: Wollemia nobilis Ref_Wollemi_Transcript_25362_400 transcribed RNA sequence {ECO:0000313|EMBL:JAG85651.1}; GN=unknown OS=Wollemia nobilis.	0.047	7.50933	-7.31988	0.0106701	0.777729	DOWN
Contig_25050	2721	tr|A0A0D6QS43|A0A0D6QS43_ARACU:SubName: Full=Uncharacterized protein {ECO:0000313|EMBL:JAG93204.1}; GN=unknown OS=Araucaria cunninghamii	0.0203333	3.146	-7.27353	0.000582661	0.098651	DOWN
Contig_380	3794	tr|Q6GUG6|Q6GUG6_PINRA:RecName: Full=Cellulose synthase {ECO:0000256|RuleBase:RU361116}; GN=CesA1 OS=Pinus radiata	0.158333	24.1997	-7.25588	6.87317e-05	0.0182052	DOWN
Contig_404	1632	tr|D5AA65|D5AA65_PICSI:SubName: Full=Putative uncharacterized protein {ECO:0000313|EMBL:ADE76434.1}; GN=unknown OS=Picea sitchensis	1.35233	202.518	-7.22646	5.88451e-08	5.1153e-05	DOWN
Contig_2459	737	tr|F6GXV8|F6GXV8_VITVI:SubName: Full=Putative uncharacterized protein {ECO:0000313|EMBL:CCB44759.1}; GN=VIT_08s0058g01480 OS=Vitis vinifera	0.234333	34.719	-7.21102	0.0131708	0.865513	DOWN
Contig_264	719	tr|A0A0C9QPN3|A0A0C9QPN3_9SPER:SubName: Full=TSA: Wollemia nobilis Ref_Wollemi_Transcript_14529_1368 transcribed RNA sequence {ECO:0000313|EMBL:JAG86700.1}; GN=unknown OS=Wollemia nobilis.	23.9043	3351.02	-7.13119	7.43025e-09	8.63683e-06	DOWN
Contig_23119	584	tr|Q5RZ94|Q5RZ94_THUOC:SubName: Full=Bark protein-like protein {ECO:0000313|EMBL:AAV65286.1}; GN=RKGKLQMSFR VVYPQREEIY SVRGKAEGGK APSFWLNVDN RFLNPLGHQL EKVELEKCMS OS=Thuja occidentalis	7.59733	1058.33	-7.12209	1.04222e-08	1.144e-05	DOWN
Contig_1770	367	tr|A0A0D6QT40|A0A0D6QT40_ARACU:SubName: Full=Uncharacterized protein {ECO:0000313|EMBL:JAG92910.1}; GN=unknown OS=Araucaria cunninghamii	25.5327	3459.49	-7.08207	1.43838e-09	2.04728e-06	DOWN
Contig_20510	852	tr|A9NUA5|A9NUA5_PICSI:SubName: Full=Putative uncharacterized protein {ECO:0000313|EMBL:ABK24216.1}; GN=unknown OS=Picea sitchensis	0.048	6.37233	-7.05264	0.00179388	0.228465	DOWN
Contig_1528	399	tr|Q5RZ94|Q5RZ94_THUOC:SubName: Full=Bark protein-like protein {ECO:0000313|EMBL:AAV65286.1}; GN=RKGKLQMSFR VVYPQREEIY SVRGKAEGGK APSFWLNVDN RFLNPLGHQL EKVELEKCMS OS=Thuja occidentalis	8.416	1116.11	-7.05113	5.12254e-07	0.000317458	DOWN
First_Contig3620	925	-	0.0496667	6.50933	-7.03409	0.00104573	0.151824	DOWN
Contig_2413	320	-	1.09067	141.781	-7.02231	2.11585e-06	0.00105811	DOWN
Contig_255	1301	tr|A9NT20|A9NT20_PICSI:SubName: Full=Putative uncharacterized protein {ECO:0000313|EMBL:ABK23781.1}; GN=unknown OS=Picea sitchensis	3.16633	410.405	-7.01809	2.52612e-05	0.00813907	DOWN
Contig_25787	2137	tr|A0A0D6R3P3|A0A0D6R3P3_ARACU:SubName: Full=Uncharacterized protein {ECO:0000313|EMBL:JAG96505.1}; GN=unknown OS=Araucaria cunninghamii	0.0133333	1.697	-6.99181	0.028469	1	DOWN
Contig_6126	775	-	3.655	459.292	-6.9734	5.72531e-07	0.000349792	DOWN
Contig_19740	593	-	0.045	5.36233	-6.89679	0.0392081	1	DOWN
Contig_3762	475	tr|A0A0D6R3E6|A0A0D6R3E6_ARACU:SubName: Full=Uncharacterized protein {ECO:0000313|EMBL:JAG96798.1}; GN=unknown OS=Araucaria cunninghamii	0.112667	13.1547	-6.86737	0.0147882	0.918234	DOWN
Contig_12282	972	tr|Q5RZ94|Q5RZ94_THUOC:SubName: Full=Bark protein-like protein {ECO:0000313|EMBL:AAV65286.1}; GN=RKGKLQMSFR VVYPQREEIY SVRGKAEGGK APSFWLNVDN RFLNPLGHQL EKVELEKCMS OS=Thuja occidentalis	6.09433	709.652	-6.8635	1.1712e-10	2.3338e-07	DOWN
Contig_14841	2771	tr|M5VWH1|M5VWH1_PRUPE:SubName: Full=Uncharacterized protein {ECO:0000313|EMBL:EMJ05436.1}; GN=PRUPE_ppa002548mg OS=Prunus persica	0.024	2.77867	-6.85521	0.0174225	0.997178	DOWN
Contig_18240	1054	tr|E5FQ26|E5FQ26_9SPER:SubName: Full=Dirigent-like protein {ECO:0000313|EMBL:ADP55101.1}; GN=DIR OS=Picea omorika.	0.034	3.88633	-6.83673	0.0234324	1	DOWN
Contig_19923	1986	tr|A0A0C9SB20|A0A0C9SB20_9SPER:SubName: Full=TSA: Wollemia nobilis Ref_Wollemi_Transcript_1116_1903 transcribed RNA sequence {ECO:0000313|EMBL:JAG89488.1}; GN=unknown OS=Wollemia nobilis.	0.0266667	3.04467	-6.8351	0.0428039	1	DOWN
Contig_2641	359	tr|A0A0C9QPN3|A0A0C9QPN3_9SPER:SubName: Full=TSA: Wollemia nobilis Ref_Wollemi_Transcript_14529_1368 transcribed RNA sequence {ECO:0000313|EMBL:JAG86700.1}; GN=unknown OS=Wollemia nobilis.	14.8627	1680.17	-6.82077	5.72074e-10	9.37934e-07	DOWN
Contig_273	1341	tr|W1P9G5|W1P9G5_AMBTC:RecName: Full=Peroxidase {ECO:0000256|RuleBase:RU362060, ECO:0000256|SAAS:SAAS00506982}; GN=AMTR_s00077p00144120 OS=Amborella trichopoda.	2.72033	298.814	-6.77932	7.93241e-12	2.28318e-08	DOWN
Contig_24505	1739	tr|D5ACG5|D5ACG5_PICSI:SubName: Full=Putative uncharacterized protein {ECO:0000313|EMBL:ADE77234.1}; GN=QSVGSRLPTL OS=Picea sitchensis	0.0516667	5.55233	-6.74772	0.00235882	0.277494	DOWN
Contig_39318	906	tr|B8LMW7|B8LMW7_PICSI:RecName: Full=Carboxypeptidase {ECO:0000256|RuleBase:RU361156}; GN=unknown OS=Picea sitchensis	0.188333	20.149	-6.74128	0.0111087	0.797138	DOWN
Contig_38154	357	-	0.475333	50.5587	-6.73288	7.88918e-05	0.0202007	DOWN
Contig_137	524	tr|Q5RZ94|Q5RZ94_THUOC:SubName: Full=Bark protein-like protein {ECO:0000313|EMBL:AAV65286.1}; GN=RKGKLQMSFR VVYPQREEIY SVRGKAEGGK APSFWLNVDN RFLNPLGHQL EKVELEKCMS OS=Thuja occidentalis	30.6	3223.63	-6.71901	2.03035e-07	0.000139881	DOWN
Contig_6737	457	-	2.12233	223.092	-6.71584	0.0043706	0.43708	DOWN
Contig_19334	927	tr|Q9AUI3|Q9AUI3_PINTA:RecName: Full=Laccase {ECO:0000256|RuleBase:RU361119}; GN=Lac4 OS=Pinus taeda	0.119333	12.3613	-6.69469	0.0235835	1	DOWN
Contig_8554	868	tr|A9NVI7|A9NVI7_PICSI:RecName: Full=Endoglucanase {ECO:0000256|RuleBase:RU361166}; GN=unknown OS=Picea sitchensis	0.72	74.03	-6.68397	3.50688e-05	0.0105388	DOWN
First_Contig159	1765	tr|C0PPQ7|C0PPQ7_PICSI:SubName: Full=Putative uncharacterized protein {ECO:0000313|EMBL:ACN39797.1}; GN=LVKHVMSNSG OS=Picea sitchensis	0.058	5.92367	-6.67429	0.0110785	0.795849	DOWN
Contig_17613	910	tr|D5AE82|D5AE82_PICSI:SubName: Full=Putative uncharacterized protein {ECO:0000313|EMBL:ADE77851.1}; GN=unknown OS=Picea sitchensis	0.092	9.28133	-6.65655	0.00126179	0.17611	DOWN
Contig_10575	506	tr|Q20FW0|Q20FW0_PINYU:SubName: Full=Arabinogalactan-like protein {ECO:0000313|EMBL:ABB55132.1}; GN=unknown OS=Pinus yunnanensis	1.523	153.15	-6.65189	0.00411717	0.420903	DOWN
Contig_30369	1727	tr|A0A078IA42|A0A078IA42_BRANA:RecName: Full=Peroxidase {ECO:0000256|RuleBase:RU362060, ECO:0000256|SAAS:SAAS00506982}; GN=BnaA07g03710D OS=Brassica napus	0.0326667	3.22467	-6.62519	0.0494503	1	DOWN
First_Contig771	1015	tr|R4KY79|R4KY79_ZIZJJ:SubName: Full=Pathogenesis-related thaumatin-like protein {ECO:0000313|EMBL:AGL07709.1}; GN=unknown OS=Ziziphus jujuba	0.0713333	7.01433	-6.61959	0.00427351	0.430084	DOWN
Contig_2443	621	tr|W9RGR6|W9RGR6_9ROSA:SubName: Full=Mannan endo-1,4-beta-mannosidase 6 {ECO:0000313|EMBL:EXB74406.1}; GN=L484_004226 OS=Morus notabilis.	0.365	34.2813	-6.55338	0.0348769	1	DOWN
Contig_6765	1511	tr|A0A0D2RD44|A0A0D2RD44_GOSRA:SubName: Full=Uncharacterized protein {ECO:0000313|EMBL:KJB29764.1}; GN=B456_005G117800 OS=Gossypium raimondii	0.0456667	4.27767	-6.54954	0.0221556	1	DOWN
Contig_11631	848	tr|A0A0C5G8K6|A0A0C5G8K6_PICAB:SubName: Full=MC5 {ECO:0000313|EMBL:AJP06423.1}; GN=unknown OS=Picea abies	0.116667	10.8637	-6.54097	0.0318634	1	DOWN
Contig_21206	1945	tr|M5WQX3|M5WQX3_PRUPE:SubName: Full=Uncharacterized protein {ECO:0000313|EMBL:EMJ09235.1}; GN=PRUPE_ppa002898mg OS=Prunus persica	0.0476667	4.33133	-6.50569	0.000222702	0.0469165	DOWN
Contig_62806	679	-	0.193667	17.3117	-6.48203	0.0445517	1	DOWN
Contig_8181	285	tr|K7NJ92|K7NJ92_PINTA:SubName: Full=Uncharacterized protein {ECO:0000313|EMBL:AEX12632.1}; GN=2_5918_01 OS=Pinus taeda	0.416667	37.0657	-6.47505	0.0145605	0.912837	DOWN
Contig_22580	2606	tr|D8SLN1|D8SLN1_SELML:SubName: Full=Putative uncharacterized protein {ECO:0000313|EMBL:EFJ14689.1}; GN=SELMODRAFT_156455 OS=Selaginella moellendorffii	0.051	4.52967	-6.47276	0.000348715	0.0661297	DOWN
Contig_8208	521	tr|A9P0M0|A9P0M0_PICSI:SubName: Full=Putative uncharacterized protein {ECO:0000313|EMBL:ABK26431.1}; GN=unknown OS=Picea sitchensis	0.237	21.0343	-6.47172	0.0242401	1	DOWN
Contig_2001	1895	tr|M1CA88|M1CA88_SOLTU:SubName: Full=Uncharacterized protein {ECO:0000313|EnsemblPlants:PGSC0003DMT400063203}; GN=PGSC0003DMG402024581 OS=Solanum tuberosum	0.103333	9.118	-6.46334	0.00825781	0.668485	DOWN
Contig_2566	606	tr|A0A0C9QQA2|A0A0C9QQA2_9SPER:SubName: Full=TSA: Wollemia nobilis Ref_Wollemi_Transcript_14023_1196 transcribed RNA sequence {ECO:0000313|EMBL:JAG86910.1}; GN=unknown OS=Wollemia nobilis.	0.144333	12.6273	-6.451	0.00144807	0.194743	DOWN
Contig_15145	2133	tr|K7YN87|K7YN87_CUNLA:SubName: Full=R2R3 transcription factor {ECO:0000313|EMBL:AFX98074.1}; GN=MYB2 OS=Cunninghamia lanceolata	0.0393333	3.41067	-6.43816	0.00912022	0.708371	DOWN
Contig_31877	2111	-	0.0506667	4.264	-6.39503	0.0260803	1	DOWN
Contig_33204	1741	sp|Q6J163|5NG4_PINTA:RecName: Full=Auxin-induced protein 5NG4; GN=unknown OS=Pinus taeda	0.028	2.28367	-6.34978	0.0369405	1	DOWN
Contig_24601	2800	tr|B8LR14|B8LR14_PICSI:SubName: Full=Putative uncharacterized protein {ECO:0000313|EMBL:ABR18094.1}; GN=unknown OS=Picea sitchensis	0.0693333	5.60933	-6.33814	8.5524e-05	0.0215932	DOWN
Contig_56983	2555	tr|A0A0C9QM20|A0A0C9QM20_9SPER:RecName: Full=Pectinesterase {ECO:0000256|RuleBase:RU000589}; GN=AAVVFQNCNI FPRRPMPNQK NTITAQNRKD PNQNTGISIH OS=Wollemia nobilis.	0.0363333	2.91233	-6.32474	0.00951864	0.727364	DOWN
Contig_20226	797	tr|A0A0F7KN88|A0A0F7KN88_THUPL:SubName: Full=(+)-sabinene-3-hydroxylase {ECO:0000313|EMBL:AKH41019.1}; GN=unknown OS=Thuja plicata	0.395667	30.745	-6.27992	0.0192333	1	DOWN
Contig_16449	2102	tr|U5D148|U5D148_AMBTC:SubName: Full=Uncharacterized protein {ECO:0000313|EMBL:ERN15107.1}; GN=AMTR_s00056p00080350 OS=Amborella trichopoda.	0.0303333	2.35533	-6.27888	0.0417431	1	DOWN
Contig_5019	811	tr|A0A059A273|A0A059A273_EUCGR:SubName: Full=Uncharacterized protein {ECO:0000313|EMBL:KCW47834.1}; GN=EUGRSUZ_K01571 OS=Eucalyptus grandis	3.41933	264.005	-6.27071	1.97814e-06	0.00101773	DOWN
Contig_5095	779	tr|Q9SDR3|Q9SDR3_THUPL:SubName: Full=Dirigent-like protein {ECO:0000313|EMBL:AAF25361.1}; GN=psd_Tp3 OS=Thuja plicata	2.762	212.415	-6.26503	3.36605e-10	5.97234e-07	DOWN
Contig_47103	357	tr|A0A0D6QSZ4|A0A0D6QSZ4_ARACU:SubName: Full=Uncharacterized protein {ECO:0000313|EMBL:JAG93098.1}; GN=unknown OS=Araucaria cunninghamii	0.322333	24.7383	-6.26205	0.0232863	1	DOWN
Contig_39499	856	tr|Q8L8I7|Q8L8I7_PINTA:SubName: Full=Putative TIR/NBS/LRR disease resistance protein {ECO:0000313|EMBL:AAM28917.1}; GN=unknown OS=Pinus taeda	0.0423333	3.23733	-6.25687	0.0137319	0.885187	DOWN
Contig_7145	607	tr|A9NYD0|A9NYD0_PICSI:SubName: Full=Putative uncharacterized protein {ECO:0000313|EMBL:ABK25641.1}; GN=unknown OS=Picea sitchensis	0.891667	67.7417	-6.2474	0.00730971	0.616787	DOWN
First_Contig2741	3932	tr|Q9FEU2|Q9FEU2_PINSY:SubName: Full=Receptor protein kinase {ECO:0000313|EMBL:CAC20842.1}; GN=upk OS=Pinus sylvestris	0.022	1.667	-6.24361	0.00794375	0.650378	DOWN
Contig_16841	982	tr|C0PQE2|C0PQE2_PICSI:SubName: Full=Putative uncharacterized protein {ECO:0000313|EMBL:ACN40032.1}; GN=unknown OS=Picea sitchensis	0.0333333	2.50933	-6.23419	0.0311285	1	DOWN
Contig_9180	355	-	0.254667	19.037	-6.22405	0.0290798	1	DOWN
Contig_33425	1289	tr|B8LNR8|B8LNR8_PICSI:SubName: Full=Putative uncharacterized protein {ECO:0000313|EMBL:ABR17298.1}; GN=unknown OS=Picea sitchensis	0.0643333	4.766	-6.21107	0.019099	1	DOWN
Contig_13566	1570	tr|A0A0D6QXP6|A0A0D6QXP6_ARACU:SubName: Full=Uncharacterized protein {ECO:0000313|EMBL:JAG95231.1}; GN=unknown OS=Araucaria cunninghamii	0.0696667	5.14433	-6.20637	0.00645733	0.571683	DOWN
Contig_3062	1440	tr|K7Z282|K7Z282_CUNLA:SubName: Full=R2R3 transcription factor {ECO:0000313|EMBL:AFX98073.1}; GN=MYB1 OS=Cunninghamia lanceolata	0.382	28.1717	-6.20453	0.000547709	0.0944378	DOWN
Contig_17772	782	tr|A0A0B2R3G4|A0A0B2R3G4_GLYSO:SubName: Full=Salt stress root protein RS1 {ECO:0000313|EMBL:KHN26578.1}; GN=glysoja_019817 OS=Unreviewed; 207 AA.	0.143333	10.5287	-6.1988	0.018378	1	DOWN
Contig_28909	3710	tr|F6HC72|F6HC72_VITVI:SubName: Full=Putative uncharacterized protein {ECO:0000313|EMBL:CCB49784.1}; GN=VIT_13s0067g03050 OS=Vitis vinifera	0.0226667	1.653	-6.18837	0.0212611	1	DOWN
Contig_14593	1701	tr|A0A0C9QW13|A0A0C9QW13_9SPER:SubName: Full=TSA: Wollemia nobilis Ref_Wollemi_Transcript_4789_1546 transcribed RNA sequence {ECO:0000313|EMBL:JAG88930.1}; GN=unknown OS=Wollemia nobilis.	0.0986667	7.18333	-6.18595	0.00592524	0.538565	DOWN
Contig_3806	866	-	0.32	23.2327	-6.18194	0.000400121	0.0736149	DOWN
Contig_6698	706	tr|Q9LLZ6|Q9LLZ6_PINTA:SubName: Full=Proline-rich protein {ECO:0000313|EMBL:AAF75825.1}; GN=unknown OS=Pinus taeda	0.437667	31.6427	-6.17589	0.0194784	1	DOWN
Contig_3602	2365	tr|W1NHL2|W1NHL2_AMBTC:SubName: Full=Uncharacterized protein {ECO:0000313|EMBL:ERM95272.1}; GN=AMTR_s00008p00064820 OS=Amborella trichopoda.	0.105333	7.615	-6.17581	0.00306599	0.337111	DOWN
Contig_50237	381	tr|Q5RZ94|Q5RZ94_THUOC:SubName: Full=Bark protein-like protein {ECO:0000313|EMBL:AAV65286.1}; GN=RKGKLQMSFR VVYPQREEIY SVRGKAEGGK APSFWLNVDN RFLNPLGHQL EKVELEKCMS OS=Thuja occidentalis	4.58233	328.364	-6.16307	4.97051e-06	0.0021108	DOWN
Contig_4959	1637	tr|A0A0C9RLA6|A0A0C9RLA6_9SPER:SubName: Full=TSA: Wollemia nobilis Ref_Wollemi_Transcript_12578_1304 transcribed RNA sequence {ECO:0000313|EMBL:JAG87416.1}; GN=unknown OS=Wollemia nobilis.	0.248667	17.7247	-6.1554	0.00324813	0.351468	DOWN
Contig_7	594	-	0.557333	39.655	-6.15282	0.000500872	0.0874319	DOWN
Contig_33258	318	tr|A0A067DJB1|A0A067DJB1_CITSI:SubName: Full=Uncharacterized protein {ECO:0000313|EMBL:KDO43084.1}; GN=CISIN_1g044514mg OS=Citrus sinensis	0.364333	25.8713	-6.14995	0.00229881	0.272414	DOWN
Contig_12023	313	tr|A0A0D3FFT5|A0A0D3FFT5_9ORYZ:SubName: Full=Uncharacterized protein {ECO:0000313|EnsemblPlants:OBART03G09400.1}; GN=unknown OS=Oryza barthii.	3.30067	228.262	-6.11179	0.000711036	0.113418	DOWN
Contig_14682	627	-	0.135667	9.319	-6.10204	0.0279881	1	DOWN
Contig_3453	1422	tr|A0A0C9QRN1|A0A0C9QRN1_9SPER:SubName: Full=TSA: Wollemia nobilis Ref_Wollemi_Transcript_12581_1244 transcribed RNA sequence {ECO:0000313|EMBL:JAG87415.1}; GN=unknown OS=Wollemia nobilis.	0.481333	32.7343	-6.08762	0.000134404	0.0310925	DOWN
Contig_6274	3012	tr|D8S8M1|D8S8M1_SELML:RecName: Full=Protein DETOXIFICATION {ECO:0000256|RuleBase:RU004914}; GN=SELMODRAFT_111626 OS=Selaginella moellendorffii	0.0613333	4.05533	-6.04701	0.00164553	0.214136	DOWN
Contig_445	229	tr|I3S332|I3S332_MEDTR:SubName: Full=Uncharacterized protein {ECO:0000313|EMBL:AFK34674.1}; GN=unknown OS=Medicago truncatula	0.733333	47.876	-6.02869	0.00010777	0.0261867	DOWN
Contig_15329	3490	tr|Q9FEU2|Q9FEU2_PINSY:SubName: Full=Receptor protein kinase {ECO:0000313|EMBL:CAC20842.1}; GN=upk OS=Pinus sylvestris	0.071	4.60167	-6.01819	0.0010361	0.151124	DOWN
Contig_5753	548	tr|A9NU25|A9NU25_PICSI:SubName: Full=Putative uncharacterized protein {ECO:0000313|EMBL:ABK24136.1}; GN=unknown OS=Picea sitchensis	0.501	32.1703	-6.00478	0.000991462	0.146095	DOWN
First_Contig2906	1307	tr|A0A072TTW7|A0A072TTW7_MEDTR:SubName: Full=Uncharacterized protein {ECO:0000313|EMBL:KEH16995.1, ECO:0000313|EnsemblPlants:KEH16995}; GN=MTR_0055s0130 OS=Medicago truncatula	0.115667	7.39833	-5.99916	0.0109502	0.791466	DOWN
Contig_169	338	tr|Q5RZ94|Q5RZ94_THUOC:SubName: Full=Bark protein-like protein {ECO:0000313|EMBL:AAV65286.1}; GN=RKGKLQMSFR VVYPQREEIY SVRGKAEGGK APSFWLNVDN RFLNPLGHQL EKVELEKCMS OS=Thuja occidentalis	24.397	1539.6	-5.97971	3.6443e-09	4.62766e-06	DOWN
Contig_14965	1434	tr|D5AD99|D5AD99_PICSI:SubName: Full=Putative uncharacterized protein {ECO:0000313|EMBL:ADE77518.1}; GN=unknown OS=Picea sitchensis	0.0626667	3.908	-5.96259	0.040872	1	DOWN
Contig_8026	3206	tr|A0A0C9QRP6|A0A0C9QRP6_9SPER:SubName: Full=TSA: Wollemia nobilis Ref_Wollemi_Transcript_12548_4890 transcribed RNA sequence {ECO:0000313|EMBL:JAG87425.1}; GN=GMGKTSLLKL IKAQLLTTAA QLAFPFFSEY EDFGGARKMS LSPTGEIMCQ KICQGIAKLI OS=Wollemia nobilis.	0.0123333	0.765333	-5.95545	0.0478854	1	DOWN
Contig_22670	284	-	0.272	16.748	-5.94424	0.0395875	1	DOWN
Contig_24731	1154	tr|A0A0K1YYL9|A0A0K1YYL9_PINTH:SubName: Full=SDD1 protein {ECO:0000313|EMBL:AKZ18516.1}; GN=SDD1 OS=Pinus thunbergii	0.141667	8.66133	-5.93402	0.00149364	0.199033	DOWN
Contig_3083	1227	tr|A0A0D6R1A7|A0A0D6R1A7_ARACU:SubName: Full=Uncharacterized protein {ECO:0000313|EMBL:JAG97617.1}; GN=unknown OS=Araucaria cunninghamii	0.180333	10.9563	-5.92496	0.000379136	0.0704546	DOWN
Contig_23671	2704	tr|A0A0D6R634|A0A0D6R634_ARACU:SubName: Full=Uncharacterized protein {ECO:0000313|EMBL:JAG97733.1}; GN=unknown OS=Araucaria cunninghamii	0.0476667	2.867	-5.91042	0.0248273	1	DOWN
Contig_5699	1236	tr|B9SRU0|B9SRU0_RICCO:SubName: Full=Hydrolase, hydrolyzing O-glycosyl compounds, putative {ECO:0000313|EMBL:EEF33692.1}; GN=RCOM_1058600 OS=Unreviewed; 473 AA.	0.26	15.602	-5.90708	0.000763285	0.120271	DOWN
Contig_43773	1179	-	0.119	7.05167	-5.88893	0.021755	1	DOWN
Contig_47668	770	-	0.0683333	4.01533	-5.87679	0.0272111	1	DOWN
Contig_86327	281	-	0.378333	22.2057	-5.87513	0.0361823	1	DOWN
Contig_10143	350	tr|A0A059D5U5|A0A059D5U5_EUCGR:SubName: Full=Uncharacterized protein {ECO:0000313|EMBL:KCW85922.1}; GN=EUGRSUZ_B02633 OS=Eucalyptus grandis	5.318	312.093	-5.87495	2.31204e-05	0.00756218	DOWN
Contig_42949	841	-	0.0766667	4.45367	-5.86025	0.0298969	1	DOWN
Contig_3897	1852	tr|F6HMH8|F6HMH8_VITVI:SubName: Full=Putative uncharacterized protein {ECO:0000313|EMBL:CCB55767.1}; GN=VIT_10s0003g02910 OS=Vitis vinifera	0.0756667	4.39	-5.85842	0.000722378	0.115086	DOWN
Contig_7618	444	-	0.544333	31.0893	-5.83579	0.0218679	1	DOWN
Contig_7803	2572	tr|B8LNI1|B8LNI1_PICSI:SubName: Full=Putative uncharacterized protein {ECO:0000313|EMBL:ABR17211.1}; GN=unknown OS=Picea sitchensis	0.236	13.3773	-5.82486	0.0102635	0.758767	DOWN
Contig_812	1187	-	0.17	9.51567	-5.8067	0.00173003	0.223409	DOWN
Contig_1622	2428	tr|B8LKR2|B8LKR2_PICSI:SubName: Full=Putative uncharacterized protein {ECO:0000313|EMBL:ABR16242.1}; GN=unknown OS=Picea sitchensis	0.244667	13.569	-5.79335	0.00355621	0.37786	DOWN
Contig_48653	1203	tr|D8QQV4|D8QQV4_SELML:SubName: Full=Putative uncharacterized protein {ECO:0000313|EMBL:EFJ37867.1}; GN=SELMODRAFT_139631 OS=Selaginella moellendorffii	0.152	8.40633	-5.78933	0.00235185	0.276926	DOWN
Contig_12659	1381	tr|B8LRA4|B8LRA4_PICSI:SubName: Full=Putative uncharacterized protein {ECO:0000313|EMBL:ABR18184.1}; GN=unknown OS=Picea sitchensis	0.0796667	4.363	-5.7752	0.0039866	0.411666	DOWN
Contig_36771	328	-	0.671333	36.2337	-5.75416	0.00197718	0.245062	DOWN
Contig_17278	1187	tr|R9R8K4|R9R8K4_PICAB:SubName: Full=WUSCHEL homeobox protein WOX5 {ECO:0000313|EMBL:AGL53583.1}; GN=WOX5 OS=Picea abies	1.62133	86.8797	-5.74377	3.73191e-07	0.000241684	DOWN
First_Contig3868	1559	tr|M0U3I9|M0U3I9_MUSAM:SubName: Full=Uncharacterized protein {ECO:0000313|EnsemblPlants:GSMUA_Achr9P25820_001}; GN=ASFAFNMYFQ OS=Musa acuminata subsp. malaccensis	0.311	16.5443	-5.73328	0.000464856	0.0824789	DOWN
Contig_58391	3600	tr|A0A0C9QRP6|A0A0C9QRP6_9SPER:SubName: Full=TSA: Wollemia nobilis Ref_Wollemi_Transcript_12548_4890 transcribed RNA sequence {ECO:0000313|EMBL:JAG87425.1}; GN=GMGKTSLLKL IKAQLLTTAA QLAFPFFSEY EDFGGARKMS LSPTGEIMCQ KICQGIAKLI OS=Wollemia nobilis.	0.048	2.499	-5.70217	0.00107636	0.155596	DOWN
Contig_4702	870	tr|D5AA65|D5AA65_PICSI:SubName: Full=Putative uncharacterized protein {ECO:0000313|EMBL:ADE76434.1}; GN=unknown OS=Picea sitchensis	0.203333	10.4793	-5.68756	0.000819751	0.126702	DOWN
Contig_27271	366	-	1.45133	73.4897	-5.66209	7.1558e-05	0.0187241	DOWN
Contig_34790	1204	tr|M0TMR5|M0TMR5_MUSAM:RecName: Full=Xyloglucan endotransglucosylase/hydrolase {ECO:0000256|RuleBase:RU361120}; GN=RSGQPYTVQT OS=Musa acuminata subsp. malaccensis	0.049	2.47867	-5.66064	0.0416053	1	DOWN
Contig_415	1238	tr|B9GQH4|B9GQH4_POPTR:SubName: Full=Chitinase family protein {ECO:0000313|EMBL:EEE81055.1}; GN=POPTR_0002s24350g OS=Populus trichocarpa	9.173	462.507	-5.65594	8.15013e-09	9.21542e-06	DOWN
Contig_8532	2947	tr|D5ACN9|D5ACN9_PICSI:RecName: Full=Auxin-responsive protein {ECO:0000256|RuleBase:RU004549}; GN=unknown OS=Picea sitchensis	0.0546667	2.73133	-5.6428	0.00308921	0.338801	DOWN
Contig_5574	3474	tr|D7UA94|D7UA94_VITVI:SubName: Full=Putative uncharacterized protein {ECO:0000313|EMBL:CBI39658.3}; GN=VIT_14s0060g00460 OS=Vitis vinifera	0.644333	32.1697	-5.64175	0.000424695	0.0766833	DOWN
Contig_1280	3613	tr|Q5DI94|Q5DI94_PINTA:RecName: Full=Cellulose synthase {ECO:0000256|RuleBase:RU361116}; GN=CesA2 OS=Pinus taeda	0.972333	46.8403	-5.59016	0.000818565	0.12667	DOWN
Contig_153694	567	-	0.123333	5.921	-5.58521	0.0246241	1	DOWN
Contig_30851	896	-	0.08	3.685	-5.52552	0.0241392	1	DOWN
Contig_27000	1716	tr|M5WXU8|M5WXU8_PRUPE:SubName: Full=Uncharacterized protein {ECO:0000313|EMBL:EMJ18474.1}; GN=PRUPE_ppa017460mg OS=Prunus persica	0.163333	7.521	-5.52503	0.0161489	0.959001	DOWN
Contig_14680	499	-	0.206333	9.46133	-5.51899	0.0468484	1	DOWN
Contig_208746	729	tr|M1DKI6|M1DKI6_SOLTU:SubName: Full=Uncharacterized protein {ECO:0000313|EnsemblPlants:PGSC0003DMT400090498}; GN=PGSC0003DMG400040069 OS=Solanum tuberosum	0.108333	4.956	-5.51563	0.0291573	1	DOWN
Contig_17471	1383	tr|A0A0D6QYB6|A0A0D6QYB6_ARACU:SubName: Full=Uncharacterized protein {ECO:0000313|EMBL:JAG94695.1}; GN=unknown OS=Araucaria cunninghamii	0.577333	25.6193	-5.47168	0.00969057	0.73546	DOWN
Contig_7262	2250	tr|M5WAF9|M5WAF9_PRUPE:SubName: Full=Uncharacterized protein {ECO:0000313|EMBL:EMJ06238.1}; GN=PRUPE_ppa004193mg OS=Prunus persica	0.134	5.89367	-5.45886	0.00516417	0.49093	DOWN
Contig_21161	427	-	0.145667	6.35033	-5.44609	0.0352192	1	DOWN
Contig_4820	1188	-	1.77067	75.9063	-5.42186	0.000353558	0.0669502	DOWN
Contig_56453	423	tr|A0A0R0IYU7|A0A0R0IYU7_SOYBN:SubName: Full=Uncharacterized protein {ECO:0000313|EMBL:KRH45539.1}; GN=GLYMA_08G278100 OS=Glycine max	0.155333	6.63233	-5.41608	0.0486425	1	DOWN
Contig_169800	1211	tr|A0A0D2SKQ5|A0A0D2SKQ5_GOSRA:SubName: Full=Uncharacterized protein {ECO:0000313|EMBL:KJB31730.1}; GN=B456_005G204800 OS=Gossypium raimondii	0.0496667	2.11033	-5.40905	0.0358725	1	DOWN
Contig_1801	921	tr|A0A0D6R3E6|A0A0D6R3E6_ARACU:SubName: Full=Uncharacterized protein {ECO:0000313|EMBL:JAG96798.1}; GN=unknown OS=Araucaria cunninghamii	0.437667	18.4783	-5.39986	0.00321202	0.348142	DOWN
Contig_15627	1849	tr|A0A0K8TTG2|A0A0K8TTG2_PICGL:SubName: Full=Cytochrome P450 CYP90D15 {ECO:0000313|EMBL:JAI17754.1}; GN=Cytochrome OS=Picea glauca	0.0863333	3.61533	-5.38807	0.00782678	0.644058	DOWN
Contig_867	1113	tr|C0PR90|C0PR90_PICSI:SubName: Full=Putative uncharacterized protein {ECO:0000313|EMBL:ACN40330.1}; GN=unknown OS=Picea sitchensis	6.71867	278.091	-5.37124	0.000517835	0.0897879	DOWN
Contig_23422	1442	tr|D8RBQ3|D8RBQ3_SELML:SubName: Full=Putative uncharacterized protein {ECO:0000313|EMBL:EFJ30830.1}; GN=SELMODRAFT_104521 OS=Selaginella moellendorffii	0.187333	7.74367	-5.36934	0.00496181	0.478176	DOWN
Contig_20251	1694	tr|V4TS20|V4TS20_9ROSI:SubName: Full=Uncharacterized protein {ECO:0000313|EMBL:ESR56217.1}; GN=CICLE_v10018646mg OS=Citrus clementina.	0.172333	7.11333	-5.36725	0.00412057	0.420905	DOWN
Contig_34482	282	tr|M0SIE4|M0SIE4_MUSAM:SubName: Full=Uncharacterized protein {ECO:0000313|EnsemblPlants:GSMUA_Achr3P27780_001}; GN=unknown OS=Musa acuminata subsp. malaccensis	1.19967	49.3397	-5.36204	0.00912511	0.708371	DOWN
Contig_15518	867	tr|V4VSE7|V4VSE7_9ROSI:SubName: Full=Uncharacterized protein {ECO:0000313|EMBL:ESR56019.1}; GN=CICLE_v10022275mg OS=Citrus clementina.	0.165333	6.79633	-5.36131	0.0306313	1	DOWN
Contig_2612	1499	tr|A0A0C9QPN3|A0A0C9QPN3_9SPER:SubName: Full=TSA: Wollemia nobilis Ref_Wollemi_Transcript_14529_1368 transcribed RNA sequence {ECO:0000313|EMBL:JAG86700.1}; GN=unknown OS=Wollemia nobilis.	0.137333	5.62	-5.35482	0.00608784	0.548384	DOWN
Contig_527	1304	tr|W1PZA3|W1PZA3_AMBTC:SubName: Full=Uncharacterized protein {ECO:0000313|EMBL:ERN13683.1}; GN=AMTR_s00049p00133800 OS=Amborella trichopoda.	2.62833	106.603	-5.34196	0.000117279	0.0279748	DOWN
Contig_23311	324	-	0.622667	25.084	-5.33216	0.0285466	1	DOWN
Contig_10992	1712	-	0.0846667	3.40567	-5.33	0.0443163	1	DOWN
Contig_44219	310	tr|W1NWF0|W1NWF0_AMBTC:SubName: Full=Uncharacterized protein {ECO:0000313|EMBL:ERN01962.1}; GN=AMTR_s00045p00058330 OS=Amborella trichopoda.	0.335667	13.429	-5.32218	0.0261287	1	DOWN
Contig_22904	578	tr|A9P0V0|A9P0V0_PICSI:SubName: Full=Putative uncharacterized protein {ECO:0000313|EMBL:ABK26511.1}; GN=unknown OS=Picea sitchensis	0.941333	37.1447	-5.30231	0.0178344	1	DOWN
Contig_526	1854	tr|W1PZA3|W1PZA3_AMBTC:SubName: Full=Uncharacterized protein {ECO:0000313|EMBL:ERN13683.1}; GN=AMTR_s00049p00133800 OS=Amborella trichopoda.	1.677	65.8197	-5.29456	0.00156174	0.205989	DOWN
Contig_3508	5250	tr|F6H0U7|F6H0U7_VITVI:SubName: Full=Putative uncharacterized protein {ECO:0000313|EMBL:CCB45544.1}; GN=VIT_18s0001g04680 OS=Vitis vinifera	0.0916667	3.59033	-5.29158	0.0079904	0.653371	DOWN
Contig_13557	1108	tr|A9P1H4|A9P1H4_PICSI:SubName: Full=Putative uncharacterized protein {ECO:0000313|EMBL:ABK26735.1}; GN=unknown OS=Picea sitchensis	2.11533	81.654	-5.27057	0.000842394	0.129584	DOWN
Contig_9578	289	tr|A0A103XSK5|A0A103XSK5_CYNCS:SubName: Full=Major facilitator superfamily domain, general substrate transporter {ECO:0000313|EMBL:KVH96105.1}; GN=Ccrd_001807 OS=Cynara cardunculus var. scolymus	0.822	31.4217	-5.25648	0.0351209	1	DOWN
Contig_2958	1189	tr|A1Z1N8|A1Z1N8_CUNLA:SubName: Full=Expansin 2 {ECO:0000313|EMBL:ABM54492.1}; GN=unknown OS=Cunninghamia lanceolata	0.380333	14.2123	-5.22374	0.00312191	0.341231	DOWN
Contig_52793	318	-	0.820667	30.5917	-5.2202	0.00691092	0.598304	DOWN
Contig_70232	352	-	0.423667	15.3657	-5.18064	0.0140142	0.89379	DOWN
Contig_5712	2006	tr|B9RTL1|B9RTL1_RICCO:SubName: Full=Sulfate transporter, putative {ECO:0000313|EMBL:EEF45243.1}; GN=RCOM_0911160 OS=Unreviewed; 606 AA.	1.034	37.4057	-5.17695	0.00197235	0.24478	DOWN
Contig_14767	3265	tr|D8T026|D8T026_SELML:SubName: Full=Putative uncharacterized protein {ECO:0000313|EMBL:EFJ09945.1}; GN=SELMODRAFT_447511 OS=Selaginella moellendorffii	0.104333	3.75467	-5.16941	0.0425622	1	DOWN
Contig_58514	336	-	29.3607	1050.3	-5.16077	1.39427e-07	0.000103194	DOWN
Contig_1238	957	tr|A0A0C9RJ01|A0A0C9RJ01_9SPER:SubName: Full=TSA: Wollemia nobilis Ref_Wollemi_Transcript_15217_1661 transcribed RNA sequence {ECO:0000313|EMBL:JAG86486.1}; GN=CLYIGMAQTT AKELFGEEGL OS=Wollemia nobilis.	0.167	5.971	-5.16005	0.00289887	0.323681	DOWN
Contig_1320	511	tr|Q8RYC0|Q8RYC0_CRYJA:SubName: Full=Isoflavone reductase-like protein CJP-6 {ECO:0000313|EMBL:AAK27264.1}; GN=unknown OS=Cryptomeria japonica	3.755	132.142	-5.13713	0.000734729	0.11648	DOWN
Contig_38153	357	-	1.118	39.2917	-5.13523	0.00710772	0.608149	DOWN
First_Contig1352	486	tr|A0A0C9QR81|A0A0C9QR81_9SPER:SubName: Full=TSA: Wollemia nobilis Ref_Wollemi_Transcript_13071_1196 transcribed RNA sequence {ECO:0000313|EMBL:JAG87255.1}; GN=unknown OS=Wollemia nobilis.	0.214	7.51433	-5.13396	0.0468997	1	DOWN
Contig_253	384	tr|M5WH96|M5WH96_PRUPE:SubName: Full=Uncharacterized protein {ECO:0000313|EMBL:EMJ13187.1}; GN=PRUPE_ppa010973mg OS=Prunus persica	3.72833	129.468	-5.11792	0.00314405	0.342783	DOWN
Contig_26011	1281	tr|A0A0D2QLZ8|A0A0D2QLZ8_GOSRA:SubName: Full=Uncharacterized protein {ECO:0000313|EMBL:KJB20834.1}; GN=B456_003G167500 OS=Gossypium raimondii	0.322333	11.0957	-5.1053	9.86016e-05	0.0242798	DOWN
Contig_9449	2833	tr|A0A0D2S3D6|A0A0D2S3D6_GOSRA:SubName: Full=Uncharacterized protein {ECO:0000313|EMBL:KJB77632.1}; GN=B456_012G147500 OS=Gossypium raimondii	0.817667	27.8687	-5.09099	0.0129346	0.856946	DOWN
Contig_16463	797	tr|A0A0K1YYD6|A0A0K1YYD6_9SPER:SubName: Full=SDD1 protein {ECO:0000313|EMBL:AKZ18514.1}; GN=SDD1 OS=Cathaya argyrophylla.	0.106667	3.63367	-5.09024	0.033841	1	DOWN
Contig_41076	460	-	0.286667	9.71333	-5.08252	0.0216153	1	DOWN
Contig_20014	591	tr|C0P3B0|C0P3B0_MAIZE:SubName: Full=Uncharacterized protein {ECO:0000313|EMBL:ACN27476.1, ECO:0000313|EnsemblPlants:GRMZM2G122251_P01}; GN=gpm678 OS=Zea mays	0.768333	25.993	-5.08025	0.0390602	1	DOWN
Contig_17870	641	-	0.55	18.5757	-5.07784	0.0132032	0.866397	DOWN
Contig_806	754	tr|A0A0C9QXW6|A0A0C9QXW6_9SPER:SubName: Full=TSA: Wollemia nobilis Ref_Wollemi_Transcript_816_2869 transcribed RNA sequence {ECO:0000313|EMBL:JAG89540.1}; GN=unknown OS=Wollemia nobilis.	0.164333	5.51333	-5.06823	0.0342259	1	DOWN
Contig_65713	1379	tr|A0A0C9RVD2|A0A0C9RVD2_9SPER:SubName: Full=TSA: Wollemia nobilis Ref_Wollemi_Transcript_11130_1719 transcribed RNA sequence {ECO:0000313|EMBL:JAG87839.1}; GN=unknown OS=Wollemia nobilis.	0.100667	3.37433	-5.06694	0.0219202	1	DOWN
Contig_5923	271	tr|H9VED6|H9VED6_PINTA:SubName: Full=Uncharacterized protein {ECO:0000313|EMBL:AFG48129.1}; GN=0_8671_01 OS=Pinus taeda	0.302667	10.096	-5.05991	0.0419557	1	DOWN
Contig_13311	1146	tr|A0A0C9QQ22|A0A0C9QQ22_9SPER:SubName: Full=TSA: Wollemia nobilis Ref_Wollemi_Transcript_14155_1850 transcribed RNA sequence {ECO:0000313|EMBL:JAG86845.1}; GN=unknown OS=Wollemia nobilis.	0.453	14.8053	-5.03046	0.000282274	0.0559892	DOWN
Contig_7235	1304	tr|A0A0D6QZC8|A0A0D6QZC8_ARACU:SubName: Full=Uncharacterized protein {ECO:0000313|EMBL:JAG95806.1}; GN=LARDTINLPD LKIPGFVFGC SSSLPIAETP GLMGLNRGAL SFISQIGGTR OS=Araucaria cunninghamii	0.315333	10.119	-5.00405	0.0269194	1	DOWN
First_Contig853	4885	tr|D8QQL6|D8QQL6_SELML:SubName: Full=Putative uncharacterized protein {ECO:0000313|EMBL:EFJ38477.1}; GN=SELMODRAFT_402429 OS=Selaginella moellendorffii	0.0913333	2.89167	-4.98462	0.000120583	0.0286049	DOWN
Contig_17843	2110	sp|Q50EK3|C04C1_PINTA:RecName: Full=Cytochrome P450 704C1; GN=CYP704C1; OS=Pinus taeda	0.196667	6.189	-4.97588	0.00617616	0.554753	DOWN
Contig_3589	2823	tr|A0A0C9S3R1|A0A0C9S3R1_9SPER:SubName: Full=TSA: Wollemia nobilis Ref_Wollemi_Transcript_28463_2007 transcribed RNA sequence {ECO:0000313|EMBL:JAG85408.1}; GN=unknown OS=Wollemia nobilis.	2.483	75.5993	-4.92822	0.000663951	0.108445	DOWN
Contig_43535	396	-	0.681333	20.5147	-4.91215	0.0103394	0.763071	DOWN
Contig_13908	282	tr|W1Q0K6|W1Q0K6_AMBTC:SubName: Full=Uncharacterized protein {ECO:0000313|EMBL:ERN14089.1}; GN=AMTR_s00021p00231460 OS=Amborella trichopoda.	0.320667	9.598	-4.90359	0.0475375	1	DOWN
Contig_53565	492	-	0.283	8.31233	-4.87638	0.0354606	1	DOWN
Contig_42761	1847	-	0.0566667	1.61333	-4.8314	0.044757	1	DOWN
Contig_13387	1341	tr|W1PQ10|W1PQ10_AMBTC:SubName: Full=Uncharacterized protein {ECO:0000313|EMBL:ERN10143.1}; GN=AMTR_s00169p00060710 OS=Amborella trichopoda.	0.142333	4.02567	-4.82188	0.0425758	1	DOWN
Contig_20119	3373	tr|E9NZS6|E9NZS6_PINMO:SubName: Full=Putative TIR-NBS-LRR protein {ECO:0000313|EMBL:ADW94527.1}; GN=TNL1 OS=Unreviewed; 1490 AA.	0.292333	8.211	-4.81187	0.000286149	0.0565573	DOWN
Contig_51253	906	tr|A0A0C9QRF8|A0A0C9QRF8_9SPER:SubName: Full=TSA: Wollemia nobilis Ref_Wollemi_Transcript_12803_856 transcribed RNA sequence {ECO:0000313|EMBL:JAG87345.1}; GN=unknown OS=Wollemia nobilis.	0.301333	8.42767	-4.8057	0.00588905	0.537918	DOWN
Contig_67833	892	tr|O23089|O23089_ARATH:SubName: Full=AT4g00880 protein {ECO:0000313|EMBL:CAB80897.1}; GN=A_TM018A10.6 OS=Arabidopsis thaliana	0.145	4.039	-4.79987	0.048773	1	DOWN
Contig_17424	569	tr|M5VZB8|M5VZB8_PRUPE:SubName: Full=Uncharacterized protein {ECO:0000313|EMBL:EMJ06812.1}; GN=PRUPE_ppa009096mg OS=Prunus persica	0.276667	7.61367	-4.78237	0.0222073	1	DOWN
Contig_2412	578	tr|A0A0C9RI47|A0A0C9RI47_9SPER:SubName: Full=TSA: Wollemia nobilis Ref_Wollemi_Transcript_18883_1080 transcribed RNA sequence {ECO:0000313|EMBL:JAG86146.1}; GN=LGIIAPICIG OS=Wollemia nobilis.	4.81167	131.964	-4.77747	0.000489727	0.0859498	DOWN
Contig_6651	568	tr|A0A0D6QUA7|A0A0D6QUA7_ARACU:SubName: Full=Uncharacterized protein {ECO:0000313|EMBL:JAG94031.1}; GN=FVLLDASDQP VWQSFDYPTD TMLPGQTIMS PYTLYSRAKN OS=Araucaria cunninghamii	0.839333	23.0163	-4.77727	0.00164112	0.213846	DOWN
Contig_2479	1327	tr|A9P1C9|A9P1C9_PICSI:SubName: Full=Putative uncharacterized protein {ECO:0000313|EMBL:ABK26690.1}; GN=NNIAVNSREV OS=Picea sitchensis	0.476667	12.87	-4.75489	0.00184983	0.234143	DOWN
First_Contig2958	758	tr|A0A0D9WCI7|A0A0D9WCI7_9ORYZ:SubName: Full=Uncharacterized protein {ECO:0000313|EnsemblPlants:LPERR05G02340.1}; GN=unknown OS=Leersia perrieri.	1.21533	32.5083	-4.74139	0.00134907	0.184514	DOWN
Contig_34066	561	-	0.372	9.87367	-4.73021	0.00807065	0.659517	DOWN
Contig_5617	3753	tr|W1P369|W1P369_AMBTC:SubName: Full=Uncharacterized protein {ECO:0000313|EMBL:ERN01400.1}; GN=AMTR_s00002p00263250 OS=Amborella trichopoda.	0.699	18.3073	-4.71099	0.00436985	0.43708	DOWN
Contig_7754	786	tr|H9M8M3|H9M8M3_PINRA:SubName: Full=Uncharacterized protein {ECO:0000313|EMBL:AEW07469.1}; GN=0_2278_01 OS=Pinus radiata	3.729	96.928	-4.70005	0.00356855	0.377931	DOWN
Contig_18909	1659	tr|F6HH77|F6HH77_VITVI:SubName: Full=Putative uncharacterized protein {ECO:0000313|EMBL:CCB51573.1}; GN=VIT_11s0016g05050 OS=Vitis vinifera	0.145333	3.73467	-4.68354	0.0406603	1	DOWN
Contig_19572	3740	tr|Q9FEU2|Q9FEU2_PINSY:SubName: Full=Receptor protein kinase {ECO:0000313|EMBL:CAC20842.1}; GN=upk OS=Pinus sylvestris	0.078	2.00067	-4.68086	0.00685719	0.596483	DOWN
Contig_2447	2667	tr|A0A0U2IBS0|A0A0U2IBS0_GINBI:SubName: Full=Leucine-rich repeat receptor-like kinase {ECO:0000313|EMBL:ALR83540.1}; GN=TDR1 OS=Ginkgo biloba	1.099	28.059	-4.6742	0.00158798	0.2086	DOWN
Contig_85156	328	sp|O65012|C78A4_PINRA:RecName: Full=Cytochrome P450 78A4; GN=CYP78A4; OS=Pinus radiata	3.61933	92.1903	-4.67082	0.0229708	1	DOWN
Contig_24001	581	tr|D5AB84|D5AB84_PICSI:RecName: Full=Pectinesterase {ECO:0000256|RuleBase:RU000589}; GN=unknown OS=Picea sitchensis	0.196667	4.944	-4.65185	0.0428401	1	DOWN
Contig_3051	1781	-	0.470333	11.6733	-4.63339	0.00157782	0.207476	DOWN
Contig_1128	289	tr|A0A0D6R8D8|A0A0D6R8D8_ARACU:SubName: Full=Uncharacterized protein {ECO:0000313|EMBL:JAG99129.1}; GN=unknown OS=Araucaria cunninghamii	2.93067	72.1913	-4.62252	0.0168619	0.979486	DOWN
Contig_6686	2351	tr|A0A0C9S3Y8|A0A0C9S3Y8_9SPER:SubName: Full=TSA: Wollemia nobilis Ref_Wollemi_Transcript_14473_1509 transcribed RNA sequence {ECO:0000313|EMBL:JAG86722.1}; GN=unknown OS=Wollemia nobilis.	0.234333	5.71067	-4.60703	0.00144974	0.194743	DOWN
Contig_4848	1651	-	2.15233	52.15	-4.59869	1.89867e-05	0.00643773	DOWN
Contig_41784	669	tr|A0A0D6QS12|A0A0D6QS12_ARACU:SubName: Full=Uncharacterized protein {ECO:0000313|EMBL:JAG93081.1}; GN=unknown OS=Araucaria cunninghamii	0.657	15.851	-4.59254	0.0194396	1	DOWN
Contig_70661	3605	tr|H3H9R0|H3H9R0_PHYRM:SubName: Full=Uncharacterized protein {ECO:0000313|EnsemblProtists:Phyra87606}; GN=fgenesh1_pg.C_scaffold_2249000001 OS=Phytophthora ramorum	0.128667	3.072	-4.57747	0.00636681	0.566769	DOWN
Contig_4558	775	-	0.460333	10.8543	-4.55945	0.00746749	0.622802	DOWN
Contig_2455	591	tr|A0A059A3U6|A0A059A3U6_EUCGR:SubName: Full=Uncharacterized protein {ECO:0000313|EMBL:KCW48797.1}; GN=EUGRSUZ_K02438 OS=Eucalyptus grandis	9.376	217.794	-4.53785	0.000276235	0.0551291	DOWN
Contig_28379	1049	tr|D7THQ0|D7THQ0_VITVI:SubName: Full=Putative uncharacterized protein {ECO:0000313|EMBL:CBI30566.3}; GN=VIT_08s0007g00210 OS=Vitis vinifera	0.359667	8.27767	-4.52449	0.0333604	1	DOWN
Contig_14512	2880	tr|A3QT95|A3QT95_PINTA:SubName: Full=Cellulose synthase-like A2 {ECO:0000313|EMBL:ABG34548.1}; GN=CslA2 OS=Pinus taeda	0.535	12.165	-4.50705	0.0021865	0.262324	DOWN
Contig_16388	1085	-	0.174667	3.94633	-4.49784	0.0490625	1	DOWN
Contig_19895	3304	tr|W1P1C7|W1P1C7_AMBTC:RecName: Full=Plasma membrane ATPase {ECO:0000256|RuleBase:RU362083}; GN=AMTR_s00002p00260210 OS=Amborella trichopoda.	0.146333	3.283	-4.48768	0.0313915	1	DOWN
Contig_22576	3481	tr|W1NK67|W1NK67_AMBTC:SubName: Full=Uncharacterized protein {ECO:0000313|EMBL:ERM95585.1}; GN=AMTR_s00023p00112140 OS=Amborella trichopoda.	0.112667	2.491	-4.46659	0.0084937	0.677837	DOWN
Contig_20887	2210	tr|B8LQI1|B8LQI1_PICSI:SubName: Full=Putative uncharacterized protein {ECO:0000313|EMBL:ABR17911.1}; GN=unknown OS=Picea sitchensis	0.323667	7.136	-4.46253	0.00543852	0.507487	DOWN
Contig_2564	1656	tr|A0A0A7MAL2|A0A0A7MAL2_9SPER:SubName: Full=Beta-tubulin {ECO:0000313|EMBL:AIZ74332.1}; GN=TUBB OS=Pinus massoniana.	0.482	10.5603	-4.45348	0.00717859	0.610067	DOWN
Contig_43200	297	tr|A0A0D6QVC6|A0A0D6QVC6_ARACU:SubName: Full=Uncharacterized protein {ECO:0000313|EMBL:JAG93670.1}; GN=unknown OS=Araucaria cunninghamii	2.09267	45.3323	-4.43713	0.00513777	0.490029	DOWN
Contig_27883	383	-	0.852	18.2897	-4.42403	0.0140762	0.895858	DOWN
Contig_15702	4683	tr|B8LMX5|B8LMX5_PICSI:SubName: Full=Putative uncharacterized protein {ECO:0000313|EMBL:ABR17005.1}; GN=GWFDMGNAGH VLKDLEEFDS OS=Picea sitchensis	0.114667	2.413	-4.39531	0.0270218	1	DOWN
Contig_1057	1117	tr|A0A0C9QR38|A0A0C9QR38_9SPER:SubName: Full=TSA: Wollemia nobilis Ref_Wollemi_Transcript_13270_2450 transcribed RNA sequence {ECO:0000313|EMBL:JAG87195.1}; GN=VVENANYYGL OS=Wollemia nobilis.	8.87567	186.392	-4.39234	0.000303521	0.0593827	DOWN
Contig_50606	724	-	0.465	9.72767	-4.38679	0.0465707	1	DOWN
Contig_10587	2696	tr|B8LKN3|B8LKN3_PICSI:SubName: Full=Putative uncharacterized protein {ECO:0000313|EMBL:ABR16213.1}; GN=unknown OS=Picea sitchensis	0.794667	16.4797	-4.37419	0.000563746	0.0963298	DOWN
Contig_21088	1769	tr|A0A0C9QSB8|A0A0C9QSB8_9SPER:SubName: Full=TSA: Wollemia nobilis Ref_Wollemi_Transcript_12074_1311 transcribed RNA sequence {ECO:0000313|EMBL:JAG87585.1}; GN=unknown OS=Wollemia nobilis.	0.257333	5.25267	-4.35134	0.00119297	0.169427	DOWN
Contig_26405	1006	tr|B9HAP7|B9HAP7_POPTR:SubName: Full=Uncharacterized protein {ECO:0000313|EMBL:EEE91906.2}; GN=POPTR_0006s20330g OS=Populus trichocarpa	0.298	6.01867	-4.33606	0.0464146	1	DOWN
Contig_19786	1525	tr|A0A0D6QSQ1|A0A0D6QSQ1_ARACU:SubName: Full=Uncharacterized protein {ECO:0000313|EMBL:JAG93514.1}; GN=unknown OS=Araucaria cunninghamii	0.287333	5.76233	-4.32586	0.0325367	1	DOWN
Contig_4447	4887	tr|A0A059CNF1|A0A059CNF1_EUCGR:SubName: Full=Uncharacterized protein {ECO:0000313|EMBL:KCW79958.1}; GN=EUGRSUZ_C01286 OS=Eucalyptus grandis	2.50733	50.2163	-4.32393	6.02774e-06	0.00246287	DOWN
Contig_237492	556	-	0.788333	15.6323	-4.30958	0.0298276	1	DOWN
Contig_18836	2883	tr|W1NN29|W1NN29_AMBTC:SubName: Full=Uncharacterized protein {ECO:0000313|EMBL:ERM96729.1}; GN=AMTR_s00202p00019370 OS=Amborella trichopoda.	0.384667	7.50333	-4.28585	0.00387745	0.404038	DOWN
Contig_2139	711	tr|A0A0D9VCT3|A0A0D9VCT3_9ORYZ:SubName: Full=Uncharacterized protein {ECO:0000313|EnsemblPlants:LPERR02G04940.1}; GN=unknown OS=Leersia perrieri.	1.87633	36.2703	-4.2728	0.000324624	0.0627555	DOWN
Contig_41615	802	tr|A9NU35|A9NU35_PICSI:SubName: Full=Putative uncharacterized protein {ECO:0000313|EMBL:ABK24146.1}; GN=GGPLSVEQIA SHIAAANSSS TSNSHVDVGY LYRILRFLAS YGVFTEQEEA DQADDADTKK OS=Picea sitchensis	6.22367	119.979	-4.26887	0.000250892	0.0513368	DOWN
Contig_34561	1332	tr|A0A0A9A2L8|A0A0A9A2L8_ARUDO:SubName: Full=BGL12 {ECO:0000313|EMBL:JAD45341.1}; GN=RLPRFTKEQS ELVKGSFDFI OS=Unreviewed; 409 AA.	1.185	22.7563	-4.26331	0.00026889	0.054164	DOWN
Contig_267518	1965	tr|A9SQC0|A9SQC0_PHYPA:SubName: Full=Predicted protein {ECO:0000313|EMBL:EDQ66671.1}; GN=PHYPADRAFT_166149 OS=Physcomitrella patens subsp. patens	0.160667	3.04367	-4.24367	0.0343026	1	DOWN
Contig_6351	1527	tr|A0A0D6QX66|A0A0D6QX66_ARACU:SubName: Full=Uncharacterized protein {ECO:0000313|EMBL:JAG95041.1}; GN=unknown OS=Araucaria cunninghamii	16.2763	306.755	-4.23624	2.06104e-06	0.00104278	DOWN
Contig_26247	1531	tr|A0A0D6QVQ0|A0A0D6QVQ0_ARACU:SubName: Full=Uncharacterized protein {ECO:0000313|EMBL:JAG94521.1}; GN=unknown OS=Araucaria cunninghamii	0.359333	6.767	-4.23512	0.00212569	0.257796	DOWN
Contig_23633	291	-	2.55533	48.0553	-4.23311	0.0307228	1	DOWN
Contig_25767	749	tr|A0A088C8J8|A0A088C8J8_PINRA:SubName: Full=Caffeic acid O-methyl transferase {ECO:0000313|EMBL:AHN20046.1}; GN=COMT OS=Pinus radiata	5.50933	102.381	-4.21593	0.000893733	0.13476	DOWN
Contig_24006	1943	tr|B8LQ09|B8LQ09_PICSI:SubName: Full=Putative uncharacterized protein {ECO:0000313|EMBL:ABR17739.1}; GN=unknown OS=Picea sitchensis	0.231	4.23633	-4.19685	0.0135245	0.878059	DOWN
Contig_2409	842	tr|A0A0D6QXP8|A0A0D6QXP8_ARACU:SubName: Full=Uncharacterized protein {ECO:0000313|EMBL:JAG94788.1}; GN=unknown OS=Araucaria cunninghamii	1.33033	24.1327	-4.18113	0.00201028	0.247917	DOWN
Contig_59008	444	-	0.982333	17.387	-4.14565	0.0444484	1	DOWN
Contig_25242	489	tr|I1LXR6|I1LXR6_SOYBN:SubName: Full=Uncharacterized protein {ECO:0000313|EnsemblPlants:GLYMA13G11910.1}; GN=unknown OS=Glycine max	4.00467	70.6253	-4.14043	0.0318	1	DOWN
Contig_10037	413	tr|A0A0D6QX68|A0A0D6QX68_ARACU:SubName: Full=Uncharacterized protein {ECO:0000313|EMBL:JAG95139.1}; GN=unknown OS=Araucaria cunninghamii	3.714	65.2797	-4.13559	0.0075624	0.627721	DOWN
Contig_16350	298	tr|A0A072TVI2|A0A072TVI2_MEDTR:SubName: Full=PLAT-plant-stress protein {ECO:0000313|EMBL:KEH20853.1}; GN=MTR_8g090315 OS=Medicago truncatula	6.97633	122.152	-4.13006	0.00453393	0.448281	DOWN
Contig_47355	308	-	5.45967	94.1607	-4.10824	0.0420927	1	DOWN
Contig_1030	788	tr|A0A0C9QR38|A0A0C9QR38_9SPER:SubName: Full=TSA: Wollemia nobilis Ref_Wollemi_Transcript_13270_2450 transcribed RNA sequence {ECO:0000313|EMBL:JAG87195.1}; GN=VVENANYYGL OS=Wollemia nobilis.	4.495	75.8037	-4.07587	0.000920428	0.137597	DOWN
Contig_11793	378	tr|V7BR90|V7BR90_PHAVU:SubName: Full=Uncharacterized protein {ECO:0000313|EMBL:ESW19565.1}; GN=PHAVU_006G135700g OS=Phaseolus vulgaris	1.632	27.4107	-4.07002	0.0168976	0.98013	DOWN
Contig_49414	1460	-	0.306667	5.11267	-4.05933	0.0137226	0.885187	DOWN
Contig_32	933	tr|V7AXF6|V7AXF6_PHAVU:SubName: Full=Uncharacterized protein {ECO:0000313|EMBL:ESW08916.1}; GN=PHAVU_009G085200g OS=Phaseolus vulgaris	2.70133	44.9567	-4.05679	0.000284365	0.0563177	DOWN
First_Contig430	690	tr|A0A0G7ZNY4|A0A0G7ZNY4_PICGL:SubName: Full=Cytochrome P450 CYP78A142 {ECO:0000313|EMBL:JAI17619.1}; GN=cytochrome OS=Picea glauca	3.46867	57.328	-4.04679	0.00984399	0.742219	DOWN
Contig_371	590	tr|A0A0C9S3Y8|A0A0C9S3Y8_9SPER:SubName: Full=TSA: Wollemia nobilis Ref_Wollemi_Transcript_14473_1509 transcribed RNA sequence {ECO:0000313|EMBL:JAG86722.1}; GN=unknown OS=Wollemia nobilis.	2.98633	49.1717	-4.04138	0.00435317	0.436743	DOWN
Contig_10177	1790	tr|A0A0D6QR77|A0A0D6QR77_ARACU:SubName: Full=Uncharacterized protein {ECO:0000313|EMBL:JAG93287.1}; GN=unknown OS=Araucaria cunninghamii	9.87167	161.895	-4.03562	1.70584e-05	0.00592347	DOWN
Contig_2567	531	tr|A9NVQ1|A9NVQ1_PICSI:SubName: Full=Putative uncharacterized protein {ECO:0000313|EMBL:ABK24712.1}; GN=unknown OS=Picea sitchensis	1.42033	23.0423	-4.01999	0.0109376	0.790991	DOWN
Contig_19830	1805	-	0.180333	2.92333	-4.01888	0.0242853	1	DOWN
Contig_2794	362	tr|A0A0D6QS94|A0A0D6QS94_ARACU:SubName: Full=Uncharacterized protein {ECO:0000313|EMBL:JAG93294.1}; GN=unknown OS=Araucaria cunninghamii	1.517	24.1807	-3.99456	0.0177082	1	DOWN
Contig_4063	1133	tr|A0A0C9QR38|A0A0C9QR38_9SPER:SubName: Full=TSA: Wollemia nobilis Ref_Wollemi_Transcript_13270_2450 transcribed RNA sequence {ECO:0000313|EMBL:JAG87195.1}; GN=VVENANYYGL OS=Wollemia nobilis.	2.073	32.8913	-3.98792	0.035437	1	DOWN
Contig_3983	2061	tr|B8LRY9|B8LRY9_PICSI:SubName: Full=Putative uncharacterized protein {ECO:0000313|EMBL:ABR18419.1}; GN=unknown OS=Picea sitchensis	2.63533	40.8043	-3.95267	0.000297071	0.058211	DOWN
Contig_5271	1432	tr|A0A0K0M6U7|A0A0K0M6U7_PINTB:SubName: Full=AGC1 {ECO:0000313|EMBL:AJP06227.1}; GN=unknown OS=Pinus tabuliformis	2.286	35.3877	-3.95235	0.00346902	0.370419	DOWN
Contig_2138	437	tr|A0A0D9VCT3|A0A0D9VCT3_9ORYZ:SubName: Full=Uncharacterized protein {ECO:0000313|EnsemblPlants:LPERR02G04940.1}; GN=unknown OS=Leersia perrieri.	1.79267	26.924	-3.90871	0.0121349	0.827673	DOWN
Contig_5752	535	tr|A9NU25|A9NU25_PICSI:SubName: Full=Putative uncharacterized protein {ECO:0000313|EMBL:ABK24136.1}; GN=unknown OS=Picea sitchensis	2.55	38.0247	-3.89837	0.000696534	0.112071	DOWN
Contig_28291	285	tr|B9RDF1|B9RDF1_RICCO:SubName: Full=Putative uncharacterized protein {ECO:0000313|EMBL:EEF50409.1}; GN=RCOM_1612500 OS=Unreviewed; 425 AA.	2.75333	40.9227	-3.89365	0.011238	0.800649	DOWN
Contig_21350	1782	tr|A9P1C5|A9P1C5_PICSI:SubName: Full=Putative uncharacterized protein {ECO:0000313|EMBL:ABK26686.1}; GN=unknown OS=Picea sitchensis	0.268667	3.97133	-3.88573	0.0108236	0.784501	DOWN
Contig_52817	1012	tr|A0A0D6QYF6|A0A0D6QYF6_ARACU:SubName: Full=Uncharacterized protein {ECO:0000313|EMBL:JAG95466.1}; GN=unknown OS=Araucaria cunninghamii	0.311	4.574	-3.87847	0.0355697	1	DOWN
Contig_30018	1421	tr|A0A0D6R6C7|A0A0D6R6C7_ARACU:SubName: Full=Uncharacterized protein {ECO:0000313|EMBL:JAG98271.1}; GN=unknown OS=Araucaria cunninghamii	0.210333	3.09167	-3.87764	0.0226559	1	DOWN
Contig_7476	539	tr|Q5I6L6|Q5I6L6_SOLTU:SubName: Full=Potato resistance-like protein I2GA-SH23-3 {ECO:0000313|EMBL:AAW48301.1}; GN=EQISMNNLPT EASWSLFKTH AFENMDPMGH OS=Solanum tuberosum	1.598	23.2067	-3.8602	0.00365034	0.384393	DOWN
Contig_25788	1845	tr|A0A0C9S907|A0A0C9S907_9SPER:SubName: Full=TSA: Wollemia nobilis Ref_Wollemi_Transcript_2354_1910 transcribed RNA sequence {ECO:0000313|EMBL:JAG89282.1}; GN=unknown OS=Wollemia nobilis.	0.59	8.548	-3.8568	0.00140987	0.190864	DOWN
Contig_10256	282	tr|A0A0C9S4F8|A0A0C9S4F8_9SPER:SubName: Full=TSA: Wollemia nobilis Ref_Wollemi_Transcript_13955_1770 transcribed RNA sequence {ECO:0000313|EMBL:JAG86932.1}; GN=unknown OS=Wollemia nobilis.	3.66033	52.725	-3.84844	0.0185794	1	DOWN
Contig_50423	750	-	0.371333	5.31833	-3.84019	0.0406896	1	DOWN
Contig_7491	890	tr|A0A0C9S615|A0A0C9S615_9SPER:SubName: Full=TSA: Wollemia nobilis Ref_Wollemi_Transcript_12193_2100 transcribed RNA sequence {ECO:0000313|EMBL:JAG87542.1}; GN=LVEIMNSKDV IISNVVLLNS PFWNIHPVYC SNVVIRRVTI LAPAGSPNTD GIDPDSSSNV OS=Wollemia nobilis.	0.788	11.2753	-3.83883	0.00446355	0.444034	DOWN
Contig_19425	471	tr|A0A0R0GH81|A0A0R0GH81_SOYBN:SubName: Full=Uncharacterized protein {ECO:0000313|EMBL:KRH17802.1}; GN=GLYMA_13G0171005 OS=Glycine max	3.70833	52.4927	-3.82327	0.0181355	1	DOWN
Contig_413	1743	tr|A0A0D6QTI1|A0A0D6QTI1_ARACU:SubName: Full=Uncharacterized protein {ECO:0000313|EMBL:JAG94907.1}; GN=unknown OS=Araucaria cunninghamii	4.45033	62.957	-3.82238	0.0172891	0.993055	DOWN
Contig_84740	1874	tr|B9II55|B9II55_POPTR:SubName: Full=Dehydration responsive element binding protein 2F {ECO:0000313|EMBL:EEF05070.1}; GN=POPTR_0016s05360g OS=Populus trichocarpa	0.311	4.37133	-3.81309	0.0219156	1	DOWN
Contig_48333	278	-	1.944	27.3227	-3.813	0.0290711	1	DOWN
Contig_24047	1414	tr|A0A022QJG3|A0A022QJG3_ERYGU:SubName: Full=Uncharacterized protein {ECO:0000313|EMBL:EYU28081.1}; GN=MIMGU_mgv1a015827mg OS=Erythranthe guttata	2.346	32.964	-3.81262	0.00264865	0.304402	DOWN
Contig_1270	1108	tr|A0A0D6R0J0|A0A0D6R0J0_ARACU:SubName: Full=Uncharacterized protein {ECO:0000313|EMBL:JAG97347.1}; GN=unknown OS=Araucaria cunninghamii	3.37067	46.7753	-3.79464	0.00033128	0.0637444	DOWN
Contig_8734	1234	tr|A0A0G7ZNX7|A0A0G7ZNX7_PICGL:SubName: Full=Cytochrome P450 CYP85A1 {ECO:0000313|EMBL:JAI17721.1}; GN=cytochrome OS=Picea glauca	4.053	56.145	-3.7921	0.00202578	0.249179	DOWN
Contig_29972	1300	tr|A0A0A0K5P9|A0A0A0K5P9_CUCSA:SubName: Full=Uncharacterized protein {ECO:0000313|EMBL:KGN44274.1}; GN=Csa_7G237890 OS=Cucumis sativus	0.263667	3.63833	-3.78649	0.026155	1	DOWN
Contig_78519	801	tr|A0A0D6QY62|A0A0D6QY62_ARACU:SubName: Full=Uncharacterized protein {ECO:0000313|EMBL:JAG96502.1}; GN=unknown OS=Araucaria cunninghamii	0.683	9.40067	-3.78281	0.0227627	1	DOWN
Contig_2593	594	tr|A9NVQ1|A9NVQ1_PICSI:SubName: Full=Putative uncharacterized protein {ECO:0000313|EMBL:ABK24712.1}; GN=unknown OS=Picea sitchensis	1.8	24.7543	-3.78161	0.00677221	0.592226	DOWN
Contig_18499	1341	tr|A0A0C9QRN1|A0A0C9QRN1_9SPER:SubName: Full=TSA: Wollemia nobilis Ref_Wollemi_Transcript_12581_1244 transcribed RNA sequence {ECO:0000313|EMBL:JAG87415.1}; GN=unknown OS=Wollemia nobilis.	1.618	22.167	-3.77613	0.0104732	0.769436	DOWN
Contig_3658	2113	tr|A0A059BEY6|A0A059BEY6_EUCGR:SubName: Full=Uncharacterized protein {ECO:0000313|EMBL:KCW64782.1}; GN=EUGRSUZ_G02356 OS=Eucalyptus grandis	6.95967	95.2227	-3.77421	0.000253233	0.0517342	DOWN
Contig_11483	1685	tr|D5A9Z9|D5A9Z9_PICSI:SubName: Full=Putative uncharacterized protein {ECO:0000313|EMBL:ADE76368.1}; GN=unknown OS=Picea sitchensis	1.026	13.9883	-3.76912	0.0102425	0.75855	DOWN
Contig_32786	1805	tr|A0A0D2R9V8|A0A0D2R9V8_GOSRA:SubName: Full=Uncharacterized protein {ECO:0000313|EMBL:KJB26416.1}; GN=B456_004G240200 OS=Gossypium raimondii	0.533333	7.21433	-3.75776	0.00327547	0.353246	DOWN
Contig_5913	962	tr|A0A0C9S5P2|A0A0C9S5P2_9SPER:SubName: Full=TSA: Wollemia nobilis Ref_Wollemi_Transcript_12577_1809 transcribed RNA sequence {ECO:0000313|EMBL:JAG87417.1}; GN=unknown OS=Wollemia nobilis.	2.15933	29.1923	-3.75693	0.00580802	0.532393	DOWN
Contig_8549	1980	tr|B8LQW0|B8LQW0_PICSI:SubName: Full=Putative uncharacterized protein {ECO:0000313|EMBL:ABR18040.1}; GN=unknown OS=Picea sitchensis	2.83867	37.7713	-3.73401	0.00106542	0.154186	DOWN
Contig_23417	2215	tr|A0A0D6R8T6|A0A0D6R8T6_ARACU:SubName: Full=Uncharacterized protein {ECO:0000313|EMBL:JAG99279.1}; GN=unknown OS=Araucaria cunninghamii	0.645333	8.56767	-3.73079	0.0176499	1	DOWN
Contig_32049	284	tr|W1NUJ6|W1NUJ6_AMBTC:SubName: Full=Uncharacterized protein {ECO:0000313|EMBL:ERM99257.1}; GN=AMTR_s00092p00144240 OS=Amborella trichopoda.	2.80533	37.1953	-3.72888	0.0147632	0.917991	DOWN
Contig_23229	651	-	1.99567	25.8887	-3.69738	0.00786081	0.646038	DOWN
Contig_14054	1342	tr|B9S8Z9|B9S8Z9_RICCO:SubName: Full=Putative uncharacterized protein {ECO:0000313|EMBL:EEF39960.1}; GN=RCOM_0837550 OS=Unreviewed; 538 AA.	0.561667	7.28367	-3.69688	0.02397	1	DOWN
First_Contig3415	3126	tr|R7W196|R7W196_AEGTA:SubName: Full=Putative disease resistance protein RGA3 {ECO:0000313|EMBL:EMT02950.1}; GN=F775_16933 OS=Aegilops tauschii	0.174	2.254	-3.69533	0.0420977	1	DOWN
Contig_1738	2601	sp|Q9ZPN9|TBB2_ELEIN:RecName: Full=Tubulin beta-2 chain; GN=TUBB2; OS=Eleusine indica	3.852	49.7423	-3.69079	0.00985416	0.74249	DOWN
Contig_8302	555	-	12.026	155.206	-3.68996	0.000196029	0.0424586	DOWN
Contig_9889	383	-	19.7457	252.021	-3.67394	0.000223206	0.0469323	DOWN
Contig_37771	513	-	0.839	10.7023	-3.67311	0.0399734	1	DOWN
Contig_36004	2153	tr|A0A0D6R5G2|A0A0D6R5G2_ARACU:SubName: Full=Uncharacterized protein {ECO:0000313|EMBL:JAG97135.1}; GN=unknown OS=Araucaria cunninghamii	1.08367	13.726	-3.66292	0.00356743	0.377931	DOWN
Contig_23610	2492	tr|A0A0K0M7E0|A0A0K0M7E0_PINTB:RecName: Full=Patatin {ECO:0000256|RuleBase:RU361262}; GN=unknown OS=Pinus tabuliformis	0.336333	4.259	-3.66255	0.0388076	1	DOWN
Contig_1157	932	tr|A0A0D6R505|A0A0D6R505_ARACU:SubName: Full=Uncharacterized protein {ECO:0000313|EMBL:JAG97791.1}; GN=unknown OS=Araucaria cunninghamii	1.18867	14.9163	-3.64948	0.00691507	0.598304	DOWN
Contig_999	1267	tr|A0A067FFG5|A0A067FFG5_CITSI:SubName: Full=Uncharacterized protein {ECO:0000313|EMBL:KDO61956.1}; GN=CISIN_1g0458092mg OS=Citrus sinensis	1.56733	19.663	-3.6491	0.013986	0.892918	DOWN
Contig_49495	284	-	4.27	53.2343	-3.64005	0.0454674	1	DOWN
Contig_59154	788	tr|T1M9N0|T1M9N0_TRIUA:SubName: Full=Uncharacterized protein {ECO:0000313|EnsemblPlants:TRIUR3_14282-P1}; GN=unknown OS=Triticum urartu	2.65933	33.1087	-3.63807	0.0095962	0.731147	DOWN
Contig_7567	1088	tr|A9NP07|A9NP07_PICSI:SubName: Full=Putative uncharacterized protein {ECO:0000313|EMBL:ABK22368.1}; GN=unknown OS=Picea sitchensis	10.6377	132.348	-3.63708	0.000149445	0.033781	DOWN
Contig_1026	761	tr|A0A0C9QR38|A0A0C9QR38_9SPER:SubName: Full=TSA: Wollemia nobilis Ref_Wollemi_Transcript_13270_2450 transcribed RNA sequence {ECO:0000313|EMBL:JAG87195.1}; GN=VVENANYYGL OS=Wollemia nobilis.	7.231	89.7607	-3.63382	0.00438817	0.437207	DOWN
Contig_23406	4808	tr|A0A0M0K004|A0A0M0K004_9EUKA:SubName: Full=Nfx1-type zinc finger-containing protein 1 {ECO:0000313|EMBL:KOO31912.1}; GN=Ctob_007269 OS=Chrysochromulina sp. CCMP291.	0.0826667	1.02433	-3.63124	0.0332622	1	DOWN
Contig_21377	311	tr|K7YN82|K7YN82_CUNLA:SubName: Full=Caffeic acid O-methyltransferase {ECO:0000313|EMBL:AFX98069.1}; GN=COMT OS=Cunninghamia lanceolata	1.58833	19.4747	-3.61601	0.015936	0.953582	DOWN
Contig_7289	722	tr|A0A0D6R505|A0A0D6R505_ARACU:SubName: Full=Uncharacterized protein {ECO:0000313|EMBL:JAG97791.1}; GN=unknown OS=Araucaria cunninghamii	2.764	33.8823	-3.6157	0.000733339	0.116402	DOWN
Contig_2888	1616	tr|Q76IR3|Q76IR3_TAXDI:SubName: Full=Putative spermine synthase {ECO:0000313|EMBL:BAD02823.1}; GN=Acl5 OS=Taxodium distichum	13.706	163.824	-3.57926	0.000608203	0.102042	DOWN
Contig_14405	964	tr|W1PY43|W1PY43_AMBTC:SubName: Full=Uncharacterized protein {ECO:0000313|EMBL:ERN12974.1}; GN=AMTR_s00040p00037300 OS=Amborella trichopoda.	1.79733	21.4403	-3.5764	0.0148655	0.919752	DOWN
Contig_196	1064	tr|A0A0C9S499|A0A0C9S499_9SPER:SubName: Full=TSA: Wollemia nobilis Ref_Wollemi_Transcript_14086_1121 transcribed RNA sequence {ECO:0000313|EMBL:JAG86882.1}; GN=unknown OS=Wollemia nobilis.	5.54433	64.9533	-3.55032	0.0010647	0.154186	DOWN
Contig_57354	591	tr|E9NZS6|E9NZS6_PINMO:SubName: Full=Putative TIR-NBS-LRR protein {ECO:0000313|EMBL:ADW94527.1}; GN=TNL1 OS=Unreviewed; 1490 AA.	0.564667	6.607	-3.54852	0.0464768	1	DOWN
Contig_418	490	tr|G9L7U1|G9L7U1_TAXWC:SubName: Full=Lipoxygenase 2 {ECO:0000313|EMBL:AEU04517.1}; GN=LOX2 OS=Taxus wallichiana var. chinensis	3.71233	43.4357	-3.54848	0.00110625	0.158677	DOWN
Contig_9126	957	tr|A0A0D6QV12|A0A0D6QV12_ARACU:RecName: Full=Glycosyltransferase {ECO:0000256|RuleBase:RU362057}; GN=unknown OS=Araucaria cunninghamii	0.767667	8.91567	-3.53779	0.0472722	1	DOWN
Contig_32706	325	tr|A0A0D6R3J1|A0A0D6R3J1_ARACU:SubName: Full=Uncharacterized protein {ECO:0000313|EMBL:JAG98407.1}; GN=unknown OS=Araucaria cunninghamii	1.31567	15.217	-3.53182	0.0484985	1	DOWN
Contig_43589	960	-	0.612333	7.05067	-3.52537	0.0382296	1	DOWN
Contig_21418	3114	tr|B8LP80|B8LP80_PICSI:SubName: Full=Putative uncharacterized protein {ECO:0000313|EMBL:ABR17460.1}; GN=unknown OS=Picea sitchensis	0.284	3.244	-3.51381	0.0265246	1	DOWN
Contig_18413	1633	tr|A0A0D6QSZ4|A0A0D6QSZ4_ARACU:SubName: Full=Uncharacterized protein {ECO:0000313|EMBL:JAG93098.1}; GN=unknown OS=Araucaria cunninghamii	3.295	37.485	-3.50796	0.0034435	0.368235	DOWN
Contig_22744	1976	tr|A0A078HMN4|A0A078HMN4_BRANA:SubName: Full=BnaC06g30370D protein {ECO:0000313|EMBL:CDY38614.1}; GN=BnaC06g30370D OS=Brassica napus	0.209	2.35067	-3.4915	0.0341544	1	DOWN
Contig_5556	386	tr|A0A0D6QV85|A0A0D6QV85_ARACU:SubName: Full=Uncharacterized protein {ECO:0000313|EMBL:JAG93620.1}; GN=unknown OS=Araucaria cunninghamii	26.494	297.572	-3.4895	0.0011999	0.170038	DOWN
Contig_26096	1394	tr|A0A061EHW6|A0A061EHW6_THECC:SubName: Full=RING/U-box superfamily protein isoform 2 {ECO:0000313|EMBL:EOY04466.1}; GN=TCM_019707 OS=Theobroma cacao	0.693667	7.76867	-3.48535	0.0358837	1	DOWN
Contig_412	1256	tr|A0A0D6QTI1|A0A0D6QTI1_ARACU:SubName: Full=Uncharacterized protein {ECO:0000313|EMBL:JAG94907.1}; GN=unknown OS=Araucaria cunninghamii	5.948	66.5543	-3.48406	0.0150259	0.92632	DOWN
Contig_31126	726	-	1.14567	12.8063	-3.4826	0.0366144	1	DOWN
Contig_16566	815	tr|M1CRB0|M1CRB0_SOLTU:SubName: Full=Uncharacterized protein {ECO:0000313|EnsemblPlants:PGSC0003DMT400072976}; GN=PGSC0003DMG401028385 OS=Solanum tuberosum	3.37967	37.554	-3.47401	0.000742749	0.117608	DOWN
Contig_11516	1377	tr|A0A0F7KKB6|A0A0F7KKB6_THUPL:SubName: Full=Cytochrome P450 CYP76AA23 {ECO:0000313|EMBL:AKH41023.1}; GN=unknown OS=Thuja plicata	1.56967	17.3627	-3.46746	0.00994591	0.747273	DOWN
Contig_266928	851	-	5.27067	58.1947	-3.46483	0.0103755	0.764788	DOWN
Contig_17256	386	-	2.67267	29.0147	-3.44043	0.0195933	1	DOWN
Contig_59711	920	tr|D5A9S9|D5A9S9_PICSI:SubName: Full=Putative uncharacterized protein {ECO:0000313|EMBL:ADE76298.1}; GN=unknown OS=Picea sitchensis	1.07767	11.6657	-3.43629	0.0189999	1	DOWN
Contig_46315	2338	tr|A0A0C9RL02|A0A0C9RL02_9SPER:SubName: Full=TSA: Wollemia nobilis Ref_Wollemi_Transcript_12964_2687 transcribed RNA sequence {ECO:0000313|EMBL:JAG87291.1}; GN=unknown OS=Wollemia nobilis.	0.242333	2.62133	-3.43524	0.0498306	1	DOWN
Contig_48370	561	-	1.46767	15.7997	-3.4283	0.0167969	0.978033	DOWN
Contig_1799	2573	tr|A0A0D6R3E6|A0A0D6R3E6_ARACU:SubName: Full=Uncharacterized protein {ECO:0000313|EMBL:JAG96798.1}; GN=unknown OS=Araucaria cunninghamii	1.41233	15.167	-3.42478	0.0166209	0.974621	DOWN
Contig_24753	329	-	11.0387	118.372	-3.42269	0.00199201	0.246194	DOWN
Contig_1737	1762	tr|A0A0D6R088|A0A0D6R088_ARACU:SubName: Full=Uncharacterized protein {ECO:0000313|EMBL:JAG96224.1}; GN=unknown OS=Araucaria cunninghamii	9.31167	99.5717	-3.41862	0.000770335	0.121088	DOWN
Contig_1868	1275	tr|A0A068UEX3|A0A068UEX3_COFCA:SubName: Full=Uncharacterized protein {ECO:0000313|EMBL:CDP07115.1}; GN=GSCOC_T00024233001 OS=Coffea canephora	1.058	11.281	-3.41448	0.027242	1	DOWN
Contig_4509	2004	tr|W9R895|W9R895_9ROSA:SubName: Full=Uncharacterized protein {ECO:0000313|EMBL:EXB62323.1}; GN=L484_022212 OS=Morus notabilis.	3.189	33.8743	-3.40902	0.00215312	0.260148	DOWN
Contig_6673	1831	tr|A9NXM1|A9NXM1_PICSI:SubName: Full=Putative uncharacterized protein {ECO:0000313|EMBL:ABK25382.1}; GN=unknown OS=Picea sitchensis	14.006	147.892	-3.40043	0.000549645	0.094544	DOWN
Contig_1782	2796	tr|A0A087GX28|A0A087GX28_ARAAL:SubName: Full=Uncharacterized protein {ECO:0000313|EMBL:KFK34430.1}; GN=AALP_AA5G143800 OS=Arabis alpina	2.80167	29.0977	-3.37655	0.00666698	0.584525	DOWN
Contig_20578	461	-	7.01933	72.5977	-3.37052	0.00998617	0.748951	DOWN
Contig_58532	1806	tr|A0A0C9QMN1|A0A0C9QMN1_9SPER:RecName: Full=Beta-hexosaminidase {ECO:0000256|PIRNR:PIRNR001093}; GN=unknown OS=Wollemia nobilis.	2.02633	20.8083	-3.36022	0.0183608	1	DOWN
Contig_532	1650	-	2.127	21.7393	-3.35342	0.0146621	0.915697	DOWN
Contig_1447	1104	tr|A9P030|A9P030_PICSI:SubName: Full=Putative uncharacterized protein {ECO:0000313|EMBL:ABK26241.1}; GN=unknown OS=Picea sitchensis	14.0677	143.568	-3.35128	0.0452263	1	DOWN
Contig_9725	3494	tr|W1P6F5|W1P6F5_AMBTC:SubName: Full=Uncharacterized protein {ECO:0000313|EMBL:ERN03239.1}; GN=AMTR_s00003p00184570 OS=Amborella trichopoda.	0.835667	8.527	-3.35104	0.00287449	0.321513	DOWN
Contig_18978	1682	tr|A0A0D6R505|A0A0D6R505_ARACU:SubName: Full=Uncharacterized protein {ECO:0000313|EMBL:JAG97791.1}; GN=unknown OS=Araucaria cunninghamii	0.94	9.58067	-3.34939	0.0336708	1	DOWN
Contig_16072	2146	-	1.34333	13.6913	-3.34937	0.0094831	0.726229	DOWN
Contig_13237	947	-	3.54667	36.0923	-3.34716	0.0247412	1	DOWN
Contig_4015	1233	tr|A9NLX4|A9NLX4_PICSI:SubName: Full=Putative uncharacterized protein {ECO:0000313|EMBL:ABK21635.1}; GN=unknown OS=Picea sitchensis	1.15067	11.623	-3.33644	0.00853321	0.679274	DOWN
Contig_10941	479	-	2.66333	26.7597	-3.32876	0.0361953	1	DOWN
Contig_6897	467	tr|A0A0C9S4F8|A0A0C9S4F8_9SPER:SubName: Full=TSA: Wollemia nobilis Ref_Wollemi_Transcript_13955_1770 transcribed RNA sequence {ECO:0000313|EMBL:JAG86932.1}; GN=unknown OS=Wollemia nobilis.	12.0243	120.172	-3.32108	0.00282557	0.317465	DOWN
Contig_18170	2132	tr|D5A9S4|D5A9S4_PICSI:SubName: Full=Putative uncharacterized protein {ECO:0000313|EMBL:ADE76293.1}; GN=unknown OS=Picea sitchensis	1.21733	12.1	-3.31321	0.0156894	0.94562	DOWN
Contig_14555	2530	tr|A9THA6|A9THA6_PHYPA:SubName: Full=Predicted protein {ECO:0000313|EMBL:EDQ57190.1}; GN=PHYPADRAFT_222325 OS=Physcomitrella patens subsp. patens	0.736667	7.307	-3.3102	0.0272177	1	DOWN
Contig_24471	2543	tr|A0A075IGU2|A0A075IGU2_9SPER:RecName: Full=Auxin efflux carrier component {ECO:0000256|RuleBase:RU362108}; GN=unknown OS=Glyptostrobus pensilis.	1.663	16.409	-3.30263	0.0290381	1	DOWN
Contig_4500	410	tr|A9NQ31|A9NQ31_PICSI:SubName: Full=Putative uncharacterized protein {ECO:0000313|EMBL:ABK22742.1}; GN=unknown OS=Picea sitchensis	7.438	73.156	-3.29799	0.00210503	0.25601	DOWN
Contig_1150	1059	tr|B8LQ68|B8LQ68_PICSI:SubName: Full=Putative uncharacterized protein {ECO:0000313|EMBL:ABR17798.1}; GN=unknown OS=Picea sitchensis	13.9013	136.485	-3.29545	0.00132096	0.18221	DOWN
Contig_5505	1121	tr|A0A0D6R5P7|A0A0D6R5P7_ARACU:SubName: Full=Uncharacterized protein {ECO:0000313|EMBL:JAG99167.1}; GN=unknown OS=Araucaria cunninghamii	2.942	28.8357	-3.29299	0.00605109	0.546552	DOWN
Contig_49627	400	tr|A0A0C9RI38|A0A0C9RI38_9SPER:SubName: Full=TSA: Wollemia nobilis Ref_Wollemi_Transcript_18910_1268 transcribed RNA sequence {ECO:0000313|EMBL:JAG86136.1}; GN=unknown OS=Wollemia nobilis.	1.516	14.831	-3.29027	0.0444052	1	DOWN
Contig_30251	278	-	3.52967	34.3667	-3.28341	0.0290353	1	DOWN
Contig_518	417	-	17.4593	168.617	-3.27168	0.00188854	0.236566	DOWN
Contig_21940	1112	tr|A0A0F7J1D4|A0A0F7J1D4_TAXBA:SubName: Full=Putative oxidoreductase {ECO:0000313|EMBL:AKH04267.1}; GN=unknown OS=Taxus baccata	3.44133	32.622	-3.24481	0.035961	1	DOWN
Contig_19026	426	tr|A0A0D6QV30|A0A0D6QV30_ARACU:SubName: Full=Uncharacterized protein {ECO:0000313|EMBL:JAG94394.1}; GN=unknown OS=Araucaria cunninghamii	3.55167	33.611	-3.24237	0.0363298	1	DOWN
Contig_29148	1076	tr|K7USY2|K7USY2_MAIZE:SubName: Full=Uncharacterized protein {ECO:0000313|EMBL:AFW80984.1, ECO:0000313|EnsemblPlants:GRMZM2G153961_P01}; GN=ZEAMMB73_383113 OS=Zea mays	0.632333	5.93733	-3.23106	0.0225896	1	DOWN
Contig_171	1637	tr|F6I327|F6I327_VITVI:SubName: Full=Putative uncharacterized protein {ECO:0000313|EMBL:CCB61344.1}; GN=VIT_15s0048g01750 OS=Vitis vinifera	4.305	40.338	-3.22805	0.00811152	0.660772	DOWN
Contig_4501	986	tr|A9NQ31|A9NQ31_PICSI:SubName: Full=Putative uncharacterized protein {ECO:0000313|EMBL:ABK22742.1}; GN=unknown OS=Picea sitchensis	8.71133	81.5117	-3.22604	0.000303967	0.0593827	DOWN
Contig_42752	832	tr|D5A834|D5A834_PICSI:SubName: Full=Putative uncharacterized protein {ECO:0000313|EMBL:ADE75703.1}; GN=unknown OS=Picea sitchensis	2.60567	24.3407	-3.22364	0.00305314	0.336269	DOWN
Contig_5272	548	tr|D5AB86|D5AB86_PICSI:SubName: Full=Putative uncharacterized protein {ECO:0000313|EMBL:ADE76805.1}; GN=unknown OS=Picea sitchensis	56.0683	523.502	-3.22294	0.00136675	0.185958	DOWN
Contig_98544	1476	tr|D7T988|D7T988_VITVI:SubName: Full=Putative uncharacterized protein {ECO:0000313|EMBL:CBI27059.3}; GN=VIT_01s0011g03100 OS=Vitis vinifera	1.48067	13.7437	-3.21445	0.0318394	1	DOWN
Contig_6977	3136	tr|A0A0D6QZT1|A0A0D6QZT1_ARACU:SubName: Full=Uncharacterized protein {ECO:0000313|EMBL:JAG97087.1}; GN=unknown OS=Araucaria cunninghamii	0.356	3.28367	-3.20536	0.0428134	1	DOWN
Contig_20945	649	-	3.791	34.7657	-3.19701	0.024555	1	DOWN
Contig_6513	3620	tr|W1NLI0|W1NLI0_AMBTC:SubName: Full=Uncharacterized protein {ECO:0000313|EMBL:ERM96080.1}; GN=AMTR_s00129p00121180 OS=Amborella trichopoda.	1.81633	16.6287	-3.19457	0.00259184	0.300809	DOWN
Contig_17755	412	tr|A0A059D3P3|A0A059D3P3_EUCGR:SubName: Full=Uncharacterized protein {ECO:0000313|EMBL:KCW85021.1}; GN=EUGRSUZ_B01856 OS=Eucalyptus grandis	1.533	13.9623	-3.18711	0.0420305	1	DOWN
Contig_25352	1064	tr|B9RKG1|B9RKG1_RICCO:SubName: Full=Putative uncharacterized protein {ECO:0000313|EMBL:EEF48159.1}; GN=RCOM_1049080 OS=Unreviewed; 187 AA.	11.9607	108.835	-3.18577	0.000809159	0.125814	DOWN
Contig_26801	689	tr|A9NQA3|A9NQA3_PICSI:SubName: Full=Putative uncharacterized protein {ECO:0000313|EMBL:ABK22814.1}; GN=unknown OS=Picea sitchensis	1.18467	10.7107	-3.1765	0.01941	1	DOWN
Contig_14056	1093	tr|A0A061EBT5|A0A061EBT5_THECC:SubName: Full=SET domain protein {ECO:0000313|EMBL:EOY01862.1}; GN=TCM_011667 OS=Theobroma cacao	1.27067	11.4313	-3.16934	0.0192817	1	DOWN
Contig_25563	1638	tr|W1P7L8|W1P7L8_AMBTC:SubName: Full=Uncharacterized protein {ECO:0000313|EMBL:ERN02975.1}; GN=AMTR_s00134p00086190 OS=Amborella trichopoda.	0.628667	5.64633	-3.16695	0.0390014	1	DOWN
Contig_5520	699	tr|A0A0D6R8H8|A0A0D6R8H8_ARACU:SubName: Full=Uncharacterized protein {ECO:0000313|EMBL:JAG98225.1}; GN=unknown OS=Araucaria cunninghamii	1.958	17.551	-3.1641	0.0314043	1	DOWN
Contig_40643	287	tr|A9SC24|A9SC24_PHYPA:SubName: Full=Predicted protein {ECO:0000313|EMBL:EDQ71331.1}; GN=PHYPADRAFT_210658 OS=Physcomitrella patens subsp. patens	5.06367	45.2387	-3.1593	0.00754991	0.627581	DOWN
Contig_2885	464	tr|A0A0D6R301|A0A0D6R301_ARACU:SubName: Full=Uncharacterized protein {ECO:0000313|EMBL:JAG97189.1}; GN=unknown OS=Araucaria cunninghamii	4.14633	36.7673	-3.14852	0.00742552	0.622003	DOWN
Contig_15715	777	tr|A0A0D6R3N3|A0A0D6R3N3_ARACU:SubName: Full=Uncharacterized protein {ECO:0000313|EMBL:JAG96490.1}; GN=unknown OS=Araucaria cunninghamii	7.36067	64.8053	-3.1382	0.0103839	0.764788	DOWN
Contig_19086	2471	tr|A0A061G956|A0A061G956_THECC:SubName: Full=Uncharacterized protein {ECO:0000313|EMBL:EOY25968.1}; GN=TCM_027342 OS=Theobroma cacao	4.567	40.1457	-3.13593	0.00302105	0.333017	DOWN
Contig_16325	4614	tr|A0A0C9S8J3|A0A0C9S8J3_9SPER:SubName: Full=TSA: Wollemia nobilis Ref_Wollemi_Transcript_4307_3223 transcribed RNA sequence {ECO:0000313|EMBL:JAG89007.1}; GN=unknown OS=Wollemia nobilis.	0.514	4.516	-3.13521	0.00859519	0.682154	DOWN
Contig_29837	470	-	1.71	14.8763	-3.12095	0.034894	1	DOWN
Contig_266996	585	tr|A9NQI6|A9NQI6_PICSI:SubName: Full=Putative uncharacterized protein {ECO:0000313|EMBL:ABK22897.1}; GN=unknown OS=Picea sitchensis	1.12633	9.746	-3.11318	0.0383445	1	DOWN
Contig_5551	379	tr|A0A0C9S499|A0A0C9S499_9SPER:SubName: Full=TSA: Wollemia nobilis Ref_Wollemi_Transcript_14086_1121 transcribed RNA sequence {ECO:0000313|EMBL:JAG86882.1}; GN=unknown OS=Wollemia nobilis.	5.60433	48.2753	-3.10667	0.013914	0.892918	DOWN
Contig_5580	418	tr|A0A0C9RJZ3|A0A0C9RJZ3_9SPER:SubName: Full=TSA: Wollemia nobilis Ref_Wollemi_Transcript_14087_1284 transcribed RNA sequence {ECO:0000313|EMBL:JAG86881.1}; GN=unknown OS=Wollemia nobilis.	39.604	339.809	-3.10101	0.00157383	0.207162	DOWN
Contig_14981	1279	tr|A0A078IJB3|A0A078IJB3_BRANA:SubName: Full=BnaC03g44900D protein {ECO:0000313|EMBL:CDY50046.1}; GN=BnaC03g44900D OS=Brassica napus	3.62	31.0597	-3.10098	0.0168158	0.978033	DOWN
Contig_3004	399	tr|W9RCI7|W9RCI7_9ROSA:SubName: Full=Oligopeptide transporter 1 {ECO:0000313|EMBL:EXB64605.1}; GN=L484_017937 OS=Morus notabilis.	22.201	188.844	-3.0885	0.00421414	0.427765	DOWN
Contig_64491	2242	tr|A0A0C9QRP6|A0A0C9QRP6_9SPER:SubName: Full=TSA: Wollemia nobilis Ref_Wollemi_Transcript_12548_4890 transcribed RNA sequence {ECO:0000313|EMBL:JAG87425.1}; GN=GMGKTSLLKL IKAQLLTTAA QLAFPFFSEY EDFGGARKMS LSPTGEIMCQ KICQGIAKLI OS=Wollemia nobilis.	0.388333	3.295	-3.08491	0.0471047	1	DOWN
Contig_33815	1220	-	5.712	48.2867	-3.07956	0.00417552	0.424844	DOWN
Contig_31623	288	-	7.49	62.4483	-3.05963	0.0178836	1	DOWN
Contig_41314	1582	-	1.187	9.86567	-3.0551	0.0197513	1	DOWN
Contig_15076	619	tr|A0A0D6QTB4|A0A0D6QTB4_ARACU:SubName: Full=Uncharacterized protein {ECO:0000313|EMBL:JAG92945.1}; GN=unknown OS=Araucaria cunninghamii	10.1227	84.036	-3.05342	0.00178684	0.228456	DOWN
Contig_6166	388	tr|B8LQX6|B8LQX6_PICSI:SubName: Full=Putative uncharacterized protein {ECO:0000313|EMBL:ABR18056.1}; GN=unknown OS=Picea sitchensis	5.73367	47.0557	-3.03684	0.0246737	1	DOWN
Contig_30000	573	tr|A0A0D6R6A3|A0A0D6R6A3_ARACU:SubName: Full=Uncharacterized protein {ECO:0000313|EMBL:JAG97420.1}; GN=unknown OS=Araucaria cunninghamii	6.74967	55.026	-3.02723	0.0196228	1	DOWN
Contig_11445	1601	tr|G7JU16|G7JU16_MEDTR:SubName: Full=Oligopeptide transporter OPT family protein {ECO:0000313|EMBL:AES90550.2}; GN=MTR_4g092960 OS=Medicago truncatula	2.024	16.3377	-3.01292	0.0106506	0.776745	DOWN
Contig_31611	577	tr|M5W0W3|M5W0W3_PRUPE:SubName: Full=Uncharacterized protein {ECO:0000313|EMBL:EMJ07382.1}; GN=PRUPE_ppa013857mg OS=Prunus persica	19.7083	158.736	-3.00975	0.00050703	0.0881504	DOWN
Contig_4387	4419	tr|W1NSP8|W1NSP8_AMBTC:SubName: Full=Uncharacterized protein {ECO:0000313|EMBL:ERN00137.1}; GN=AMTR_s00111p00013770 OS=Amborella trichopoda.	4.62567	36.6077	-2.98441	0.00266504	0.305744	DOWN
Contig_16565	812	tr|V7CNW4|V7CNW4_PHAVU:SubName: Full=Uncharacterized protein {ECO:0000313|EMBL:ESW30611.1}; GN=PHAVU_002G167700g OS=Phaseolus vulgaris	3.28967	26.0057	-2.98281	0.00730099	0.616787	DOWN
Contig_1151	1156	tr|G7KXC8|G7KXC8_MEDTR:SubName: Full=Peptide transporter {ECO:0000313|EMBL:AES81562.2}; GN=MTR_7g098150 OS=Medicago truncatula	12.4253	98.1997	-2.98243	0.0207765	1	DOWN
Contig_533	1481	-	11.9423	94.249	-2.98039	0.00358433	0.378982	DOWN
Contig_23033	1624	-	1.236	9.714	-2.97439	0.0177661	1	DOWN
Contig_17110	1087	-	1.25433	9.84	-2.97174	0.042874	1	DOWN
Contig_1239	1208	tr|A0A0D6QTG2|A0A0D6QTG2_ARACU:SubName: Full=Uncharacterized protein {ECO:0000313|EMBL:JAG93809.1}; GN=unknown OS=Araucaria cunninghamii	2.76733	21.6997	-2.9711	0.0307942	1	DOWN
Contig_12496	3316	tr|A0A0D6QSS0|A0A0D6QSS0_ARACU:SubName: Full=Uncharacterized protein {ECO:0000313|EMBL:JAG93471.1}; GN=unknown OS=Araucaria cunninghamii	0.233	1.826	-2.97028	0.0473618	1	DOWN
Contig_20212	1377	tr|A0A0F7KN88|A0A0F7KN88_THUPL:SubName: Full=(+)-sabinene-3-hydroxylase {ECO:0000313|EMBL:AKH41019.1}; GN=unknown OS=Thuja plicata	6.96167	54.4497	-2.96742	0.00178852	0.228456	DOWN
Contig_23681	341	-	2.83033	22.1083	-2.96555	0.0208674	1	DOWN
Contig_5858	1387	tr|W1PR39|W1PR39_AMBTC:SubName: Full=Uncharacterized protein {ECO:0000313|EMBL:ERN10284.1}; GN=AMTR_s00177p00026800 OS=Amborella trichopoda.	3.38467	26.3387	-2.9601	0.00366919	0.386064	DOWN
Contig_10635	407	tr|D5ACK3|D5ACK3_PICSI:SubName: Full=Putative uncharacterized protein {ECO:0000313|EMBL:ADE77272.1}; GN=unknown OS=Picea sitchensis	2.732	21.207	-2.95651	0.0175653	1	DOWN
Contig_12787	1376	tr|A9NLN8|A9NLN8_PICSI:SubName: Full=Putative uncharacterized protein {ECO:0000313|EMBL:ABK21549.1}; GN=unknown OS=Picea sitchensis	0.792	6.146	-2.95608	0.02533	1	DOWN
First_Contig13	746	tr|Q56V23|Q56V23_9SPER:SubName: Full=Mannose-binding lectin {ECO:0000313|EMBL:AAT73201.1}; GN=LVIYAATTPV WASRTSRAFA SYKLNLQGDG OS=Taxus x media.	182.266	1408.63	-2.95017	0.00297756	0.329484	DOWN
Contig_26611	834	tr|A0A0D6R5G2|A0A0D6R5G2_ARACU:SubName: Full=Uncharacterized protein {ECO:0000313|EMBL:JAG97135.1}; GN=unknown OS=Araucaria cunninghamii	5.181	39.9427	-2.94663	0.0159949	0.954612	DOWN
Contig_7478	957	-	1.35033	10.4067	-2.94612	0.0385473	1	DOWN
First_Contig154	464	-	2.85933	22.0277	-2.94557	0.0158487	0.952094	DOWN
Contig_525	1332	-	1.17633	8.98933	-2.93392	0.0125168	0.840163	DOWN
Contig_7371	588	tr|A9NWT4|A9NWT4_PICSI:SubName: Full=Putative uncharacterized protein {ECO:0000313|EMBL:ABK25095.1}; GN=unknown OS=Picea sitchensis	14.9187	113.978	-2.93357	0.0160313	0.955118	DOWN
Contig_15595	554	-	2.24333	17.029	-2.92428	0.021473	1	DOWN
Contig_8115	857	tr|B0ZR18|B0ZR18_PINTA:SubName: Full=SET domain-containing protein C {ECO:0000313|EMBL:ABZ68991.1}; GN=SET-C OS=Pinus taeda	2.49533	18.9167	-2.92235	0.0294198	1	DOWN
Contig_13393	2234	tr|V5K655|V5K655_CAPAN:SubName: Full=Heat shock protein 70 {ECO:0000313|EMBL:AGT97046.1}; GN=HSP70-1 OS=Capsicum annuum	6.60367	49.9923	-2.92037	0.000648284	0.106423	DOWN
Contig_33806	1725	tr|B8LLU8|B8LLU8_PICSI:RecName: Full=Beta-galactosidase {ECO:0000256|RuleBase:RU000675}; GN=TLVLFEEIGG NPSGVSLVTR OS=Picea sitchensis	1.00667	7.61133	-2.91856	0.017614	1	DOWN
Contig_11142	332	tr|A0A0D6QR96|A0A0D6QR96_ARACU:SubName: Full=Uncharacterized protein {ECO:0000313|EMBL:JAG93382.1}; GN=unknown OS=Araucaria cunninghamii	4.255	32	-2.91084	0.017139	0.987648	DOWN
Contig_14080	301	tr|A0A061S8J3|A0A061S8J3_9CHLO:SubName: Full=Uncharacterized protein {ECO:0000313|EMBL:JAC79195.1}; GN=TSPGSL018_13311 OS=Unreviewed; 100 AA.	6.661	50.089	-2.91068	0.0290791	1	DOWN
Contig_1415	503	tr|W9R2L7|W9R2L7_9ROSA:SubName: Full=BAG family molecular chaperone regulator 6 {ECO:0000313|EMBL:EXB52711.1}; GN=L484_022488 OS=Morus notabilis.	40.2457	302.018	-2.90773	0.000727529	0.115764	DOWN
Contig_49812	354	-	2.83233	21.2377	-2.90656	0.0366116	1	DOWN
Contig_210	1300	tr|A0A0C9RJZ3|A0A0C9RJZ3_9SPER:SubName: Full=TSA: Wollemia nobilis Ref_Wollemi_Transcript_14087_1284 transcribed RNA sequence {ECO:0000313|EMBL:JAG86881.1}; GN=unknown OS=Wollemia nobilis.	7.552	56.6207	-2.9064	0.00821342	0.666558	DOWN
Contig_4472	528	tr|A0A0D6QV54|A0A0D6QV54_ARACU:SubName: Full=Uncharacterized protein {ECO:0000313|EMBL:JAG94419.1}; GN=unknown OS=Araucaria cunninghamii	5.347	39.9903	-2.90285	0.0129948	0.859178	DOWN
Contig_565	2745	tr|A0A0D6QXS8|A0A0D6QXS8_ARACU:RecName: Full=Auxin-responsive protein {ECO:0000256|RuleBase:RU004549}; GN=unknown OS=Araucaria cunninghamii	34.0757	254.671	-2.90182	0.00057288	0.0975048	DOWN
Contig_1633	1637	tr|A0A0D6QX20|A0A0D6QX20_ARACU:SubName: Full=Uncharacterized protein {ECO:0000313|EMBL:JAG94553.1}; GN=unknown OS=Araucaria cunninghamii	18.233	136.22	-2.90131	0.0066584	0.584293	DOWN
Contig_5198	1336	tr|A5ARZ1|A5ARZ1_VITVI:SubName: Full=Putative uncharacterized protein {ECO:0000313|EMBL:CAN62745.1}; GN=VITISV_025025 OS=Vitis vinifera	1.20967	9.01533	-2.89777	0.0396661	1	DOWN
Contig_24402	821	tr|A0A068TVT3|A0A068TVT3_COFCA:SubName: Full=Uncharacterized protein {ECO:0000313|EMBL:CDP00361.1}; GN=GSCOC_T00032278001 OS=Coffea canephora	1.262	9.36767	-2.89198	0.0461211	1	DOWN
Contig_1438	1324	tr|A0A059BTG2|A0A059BTG2_EUCGR:SubName: Full=Uncharacterized protein {ECO:0000313|EMBL:KCW69241.1}; GN=EUGRSUZ_F02749 OS=Eucalyptus grandis	91.975	680.648	-2.8876	0.00281008	0.316495	DOWN
Contig_605	822	tr|A0A0C9S596|A0A0C9S596_9SPER:SubName: Full=TSA: Wollemia nobilis Ref_Wollemi_Transcript_20205_992 transcribed RNA sequence {ECO:0000313|EMBL:JAG86003.1}; GN=unknown OS=Wollemia nobilis.	4.12833	30.326	-2.87692	0.0224705	1	DOWN
Contig_42561	333	-	5.16867	37.945	-2.87605	0.0222523	1	DOWN
Contig_157	1260	tr|J3MU28|J3MU28_ORYBR:SubName: Full=Uncharacterized protein {ECO:0000313|EnsemblPlants:OB08G26090.1}; GN=OB08G26090 OS=Oryza brachyantha	30.893	226.309	-2.87294	0.0029295	0.325419	DOWN
Contig_19588	1621	tr|A0A067KH36|A0A067KH36_JATCU:SubName: Full=Uncharacterized protein {ECO:0000313|EMBL:KDP35551.1}; GN=JCGZ_08989 OS=Jatropha curcas	5.90267	42.815	-2.85868	0.00883174	0.694966	DOWN
Contig_11553	492	tr|A0A0D6QRW0|A0A0D6QRW0_ARACU:RecName: Full=Serine/threonine-protein kinase {ECO:0000256|PIRNR:PIRNR000641}; GN=TVLPGMKFWK GLKLTSWKSS OS=Araucaria cunninghamii	5.38667	38.934	-2.85357	0.0166508	0.974621	DOWN
Contig_11201	2204	tr|V4SRF7|V4SRF7_9ROSI:SubName: Full=Uncharacterized protein {ECO:0000313|EMBL:ESR50403.1}; GN=CICLE_v10031290mg OS=Citrus clementina.	0.649333	4.67733	-2.84866	0.0437679	1	DOWN
Contig_11243	299	-	6.41867	46.1487	-2.84594	0.0174501	0.997878	DOWN
Contig_5148	856	tr|A0A0C9S5P2|A0A0C9S5P2_9SPER:SubName: Full=TSA: Wollemia nobilis Ref_Wollemi_Transcript_12577_1809 transcribed RNA sequence {ECO:0000313|EMBL:JAG87417.1}; GN=unknown OS=Wollemia nobilis.	2.644	18.977	-2.84346	0.0482761	1	DOWN
Contig_28897	884	tr|W1NMF1|W1NMF1_AMBTC:SubName: Full=Uncharacterized protein {ECO:0000313|EMBL:ERM97072.1}; GN=AMTR_s00122p00119310 OS=Amborella trichopoda.	4.31633	30.9437	-2.84177	0.0244487	1	DOWN
Contig_14401	1288	tr|W1PP31|W1PP31_AMBTC:SubName: Full=Uncharacterized protein {ECO:0000313|EMBL:ERN11757.1}; GN=AMTR_s00022p00243980 OS=Amborella trichopoda.	2.66133	19.0487	-2.83947	0.0195789	1	DOWN
Contig_17894	611	tr|A0A0D6R9G6|A0A0D6R9G6_ARACU:SubName: Full=Uncharacterized protein {ECO:0000313|EMBL:JAG99028.1}; GN=unknown OS=Araucaria cunninghamii	5.84767	41.838	-2.83888	0.0279091	1	DOWN
Contig_6819	1465	-	10.808	76.6943	-2.82702	0.00487835	0.471185	DOWN
Contig_2789	296	-	36.7117	259.136	-2.8194	0.00713299	0.608445	DOWN
Contig_36387	895	tr|D5ABM6|D5ABM6_PICSI:SubName: Full=Putative uncharacterized protein {ECO:0000313|EMBL:ADE76945.1}; GN=unknown OS=Picea sitchensis	2.553	17.9563	-2.81423	0.0207272	1	DOWN
Contig_21193	1671	-	0.854	5.99967	-2.81257	0.0436049	1	DOWN
Contig_4239	843	-	1.90267	13.312	-2.80663	0.0460698	1	DOWN
Contig_606	383	tr|B8LM88|B8LM88_PICSI:SubName: Full=Putative uncharacterized protein {ECO:0000313|EMBL:ABR16768.1}; GN=unknown OS=Picea sitchensis	5.68767	39.3853	-2.79175	0.0189092	1	DOWN
Contig_14662	1117	tr|A0A0C9RJ76|A0A0C9RJ76_9SPER:SubName: Full=TSA: Wollemia nobilis Ref_Wollemi_Transcript_14988_1486 transcribed RNA sequence {ECO:0000313|EMBL:JAG86551.1}; GN=unknown OS=Wollemia nobilis.	2.034	14.017	-2.78479	0.0210013	1	DOWN
Contig_17871	635	-	2.79133	19.2113	-2.78293	0.0209505	1	DOWN
Contig_26720	761	tr|A0A0D6QSC9|A0A0D6QSC9_ARACU:SubName: Full=Uncharacterized protein {ECO:0000313|EMBL:JAG93281.1}; GN=KDVLDPVRFG TSFNVAADQF LNWRDYMKHF CHPELHTPEN PTNYRHVAGE YFKEIRTLAL OS=Araucaria cunninghamii	1.16667	8.01633	-2.78055	0.0454332	1	DOWN
Contig_19732	4390	tr|A0A0K0M6W3|A0A0K0M6W3_PINTB:SubName: Full=AGO7 {ECO:0000313|EMBL:AJP06233.1}; GN=unknown OS=Pinus tabuliformis	0.892333	6.121	-2.77811	0.00881735	0.694966	DOWN
First_Contig885	2353	tr|M0ZDY5|M0ZDY5_HORVD:SubName: Full=Uncharacterized protein {ECO:0000313|EnsemblPlants:MLOC_834.3}; GN=unknown OS=Hordeum vulgare var. distichum	0.778333	5.321	-2.77324	0.0498065	1	DOWN
Contig_40021	400	-	5.488	37.1587	-2.75935	0.0309945	1	DOWN
Second_Contig39	618	tr|A0A0C9QM15|A0A0C9QM15_9SPER:SubName: Full=TSA: Wollemia nobilis Ref_Wollemi_Transcript_25337_2052 transcribed RNA sequence {ECO:0000313|EMBL:JAG85655.1}; GN=unknown OS=Wollemia nobilis.	11.8733	80.2113	-2.75608	0.00888017	0.697083	DOWN
Contig_2883	628	tr|K7YKR9|K7YKR9_CUNLA:SubName: Full=Cinnamyl alcohol dehydrogenase {ECO:0000313|EMBL:AFX98062.1}; GN=CAD1 OS=Cunninghamia lanceolata	8.362	56.4387	-2.75476	0.0145747	0.912845	DOWN
Contig_15404	1550	tr|W1NWI0|W1NWI0_AMBTC:SubName: Full=Uncharacterized protein {ECO:0000313|EMBL:ERM99044.1}; GN=AMTR_s00101p00071870 OS=Amborella trichopoda.	3.95033	26.5847	-2.75055	0.0342973	1	DOWN
Contig_6553	703	-	16.02	107.75	-2.74974	0.00216088	0.260599	DOWN
Contig_10027	1305	tr|A9NUA5|A9NUA5_PICSI:SubName: Full=Putative uncharacterized protein {ECO:0000313|EMBL:ABK24216.1}; GN=unknown OS=Picea sitchensis	10.421	70.072	-2.74934	0.00298414	0.329791	DOWN
Contig_16943	1690	tr|H9X0I5|H9X0I5_PINTA:SubName: Full=Uncharacterized protein {ECO:0000313|EMBL:AFG67778.1}; GN=0_11531_01 OS=Pinus taeda	2.27	15.245	-2.74757	0.0085314	0.679274	DOWN
Contig_30167	529	-	2.532	16.8683	-2.73597	0.0459216	1	DOWN
Contig_42683	304	tr|A0A0D6R6X8|A0A0D6R6X8_ARACU:SubName: Full=Uncharacterized protein {ECO:0000313|EMBL:JAG98471.1}; GN=unknown OS=Araucaria cunninghamii	2.975	19.8087	-2.73517	0.0431142	1	DOWN
Contig_8245	2949	tr|A0A0D6QUX3|A0A0D6QUX3_ARACU:SubName: Full=Uncharacterized protein {ECO:0000313|EMBL:JAG93495.1}; GN=unknown OS=Araucaria cunninghamii	0.796	5.3	-2.73515	0.0216068	1	DOWN
Contig_2433	1444	tr|B8LQX6|B8LQX6_PICSI:SubName: Full=Putative uncharacterized protein {ECO:0000313|EMBL:ABR18056.1}; GN=unknown OS=Picea sitchensis	6.841	45.5277	-2.73446	0.0177492	1	DOWN
Contig_1271	805	tr|B8LM89|B8LM89_PICSI:SubName: Full=Putative uncharacterized protein {ECO:0000313|EMBL:ABR16769.1}; GN=unknown OS=Picea sitchensis	2.29433	15.1893	-2.72691	0.0324696	1	DOWN
Contig_1282	284	-	12.365	81.7997	-2.72583	0.0431543	1	DOWN
Contig_22771	4347	tr|V7AV15|V7AV15_PHAVU:SubName: Full=Uncharacterized protein {ECO:0000313|EMBL:ESW08071.1}; GN=PHAVU_009G015700g OS=Phaseolus vulgaris	0.445667	2.94533	-2.72439	0.0480739	1	DOWN
Contig_18307	419	tr|A0A022RZQ0|A0A022RZQ0_ERYGU:SubName: Full=Uncharacterized protein {ECO:0000313|EMBL:EYU45183.1}; GN=MIMGU_mgv1a016288mg OS=Erythranthe guttata	6.26133	41.3393	-2.72297	0.0336315	1	DOWN
Contig_265251	364	-	5.227	34.244	-2.7118	0.0345913	1	DOWN
Contig_206	1355	tr|A0A0C9QM15|A0A0C9QM15_9SPER:SubName: Full=TSA: Wollemia nobilis Ref_Wollemi_Transcript_25337_2052 transcribed RNA sequence {ECO:0000313|EMBL:JAG85655.1}; GN=unknown OS=Wollemia nobilis.	10.0457	65.077	-2.69557	0.00566241	0.522002	DOWN
Contig_10094	2522	tr|A0A0D2SJQ2|A0A0D2SJQ2_GOSRA:SubName: Full=Uncharacterized protein {ECO:0000313|EMBL:KJB31390.1}; GN=B456_005G188800 OS=Gossypium raimondii	0.862	5.57967	-2.69442	0.0475582	1	DOWN
Contig_1395	1069	sp|Q9ZT64|CBG_PINCO:RecName: Full=Coniferin beta-glucosidase; GN=unknown OS=Reviewed; 513 AA.	4.479	28.9103	-2.69034	0.0213291	1	DOWN
Contig_5454	537	-	3.36067	21.6597	-2.68819	0.0369335	1	DOWN
Contig_42864	2654	-	0.450667	2.89633	-2.68409	0.0457657	1	DOWN
Contig_12649	975	-	3.36167	21.4603	-2.67442	0.0331604	1	DOWN
Contig_3581	3921	tr|W1PIE9|W1PIE9_AMBTC:SubName: Full=Uncharacterized protein {ECO:0000313|EMBL:ERN06885.1}; GN=AMTR_s00005p00251950 OS=Amborella trichopoda.	1.04867	6.693	-2.6741	0.032115	1	DOWN
Contig_27906	961	tr|B9IJK6|B9IJK6_POPTR:SubName: Full=Uncharacterized protein {ECO:0000313|EMBL:EEF04129.1}; GN=POPTR_0017s10610g OS=Populus trichocarpa	3.99467	25.3857	-2.66787	0.00996623	0.747889	DOWN
Contig_4736	1640	tr|A5BRY2|A5BRY2_VITVI:SubName: Full=Putative uncharacterized protein {ECO:0000313|EMBL:CAN74915.1}; GN=VITISV_041669 OS=Vitis vinifera	3.28	20.691	-2.65724	0.0377011	1	DOWN
Contig_15940	1453	tr|A0A0K0M7E9|A0A0K0M7E9_PINTB:SubName: Full=ZIP1 {ECO:0000313|EMBL:AJP06369.1}; GN=unknown OS=Pinus tabuliformis	2.13633	13.4507	-2.65447	0.0250033	1	DOWN
Contig_2064	1360	tr|A0A0C9S0T8|A0A0C9S0T8_9SPER:SubName: Full=TSA: Wollemia nobilis Ref_Wollemi_Transcript_28859_610 transcribed RNA sequence {ECO:0000313|EMBL:JAG85337.1}; GN=unknown OS=Wollemia nobilis.	76.527	481.174	-2.65252	0.0104355	0.7671	DOWN
Contig_9019	1205	tr|B8LMG9|B8LMG9_PICSI:SubName: Full=Putative uncharacterized protein {ECO:0000313|EMBL:ABR16849.1}; GN=unknown OS=Picea sitchensis	2.20433	13.8013	-2.64639	0.0367964	1	DOWN
Contig_70	1205	-	346.063	2145.18	-2.63199	0.0100945	0.753148	DOWN
Contig_12932	499	tr|A0A061ETS9|A0A061ETS9_THECC:SubName: Full=Binding protein, putative isoform 4 {ECO:0000313|EMBL:EOY07807.1}; GN=TCM_022132 OS=Theobroma cacao	4.728	29.2717	-2.6302	0.0424773	1	DOWN
Contig_10281	1623	tr|C0PQE2|C0PQE2_PICSI:SubName: Full=Putative uncharacterized protein {ECO:0000313|EMBL:ACN40032.1}; GN=unknown OS=Picea sitchensis	2.25733	13.9073	-2.62315	0.0167006	0.974621	DOWN
Contig_7723	2115	tr|A0A0C9RJY0|A0A0C9RJY0_9SPER:SubName: Full=TSA: Wollemia nobilis Ref_Wollemi_Transcript_14117_1818 transcribed RNA sequence {ECO:0000313|EMBL:JAG86866.1}; GN=unknown OS=Wollemia nobilis.	5.472	33.7087	-2.62298	0.00232503	0.274767	DOWN
Contig_3523	2444	tr|A0A0D6R5F2|A0A0D6R5F2_ARACU:SubName: Full=Uncharacterized protein {ECO:0000313|EMBL:JAG99067.1}; GN=unknown OS=Araucaria cunninghamii	1.786	11.0013	-2.62287	0.0328238	1	DOWN
Contig_7897	362	tr|A9NU04|A9NU04_PICSI:SubName: Full=Putative uncharacterized protein {ECO:0000313|EMBL:ABK24115.1}; GN=unknown OS=Picea sitchensis	182.116	1121.41	-2.62238	0.0101992	0.757035	DOWN
Contig_21289	2469	tr|A0A0C9RIT4|A0A0C9RIT4_9SPER:SubName: Full=TSA: Wollemia nobilis Ref_Wollemi_Transcript_15507_1681 transcribed RNA sequence {ECO:0000313|EMBL:JAG86421.1}; GN=unknown OS=Wollemia nobilis.	1.08567	6.63967	-2.61253	0.0404388	1	DOWN
Contig_2714	842	tr|B9RE03|B9RE03_RICCO:SubName: Full=Putative uncharacterized protein {ECO:0000313|EMBL:EEF50611.1}; GN=RCOM_1617200 OS=Unreviewed; 1170 AA.	5.202	31.7813	-2.61104	0.021447	1	DOWN
Contig_11878	2112	tr|A0A0C9RHL1|A0A0C9RHL1_9SPER:SubName: Full=TSA: Wollemia nobilis Ref_Wollemi_Transcript_21777_2041 transcribed RNA sequence {ECO:0000313|EMBL:JAG85956.1}; GN=unknown OS=Wollemia nobilis.	8.07667	49.3147	-2.61018	0.00580351	0.532357	DOWN
Contig_267073	626	tr|A9NKZ7|A9NKZ7_PICSI:SubName: Full=Putative uncharacterized protein {ECO:0000313|EMBL:ABK21308.1}; GN=unknown OS=Picea sitchensis	2.334	14.2437	-2.60944	0.041077	1	DOWN
Contig_1525	3846	tr|A0A0D6QSK1|A0A0D6QSK1_ARACU:RecName: Full=Auxin-responsive protein {ECO:0000256|RuleBase:RU004549}; GN=unknown OS=Araucaria cunninghamii	20.0323	122.182	-2.60863	0.006991	0.60286	DOWN
Contig_15756	2911	tr|A0A0D6QR45|A0A0D6QR45_ARACU:RecName: Full=Serine/threonine-protein kinase {ECO:0000256|PIRNR:PIRNR000641}; GN=GSSDGFMQVT OS=Araucaria cunninghamii	2.75433	16.7887	-2.60771	0.00715528	0.608719	DOWN
Contig_15318	441	-	29.987	181.754	-2.59958	0.00518309	0.492177	DOWN
Contig_12376	1819	tr|B8LRB4|B8LRB4_PICSI:SubName: Full=Putative uncharacterized protein {ECO:0000313|EMBL:ABR18194.1}; GN=unknown OS=Picea sitchensis	1.82133	10.93	-2.58523	0.0223937	1	DOWN
Contig_6893	291	tr|A0A0C9RPD1|A0A0C9RPD1_9SPER:SubName: Full=TSA: Wollemia nobilis Ref_Wollemi_Transcript_5712_1424 transcribed RNA sequence {ECO:0000313|EMBL:JAG88756.1}; GN=unknown OS=Wollemia nobilis.	5.714	34.174	-2.58033	0.0426333	1	DOWN
Contig_23689	4829	tr|Q9M5J7|Q9M5J7_PICGL:SubName: Full=Reverse transcriptase {ECO:0000313|EMBL:AAF65309.1}; GN=unknown OS=Picea glauca	0.316	1.88533	-2.57682	0.0466439	1	DOWN
Contig_3112	2483	-	0.892667	5.32267	-2.57596	0.0322754	1	DOWN
Contig_8282	609	-	4.578	27.2667	-2.57435	0.0352853	1	DOWN
Contig_6541	514	tr|A0A0V0GP88|A0A0V0GP88_SOLCH:SubName: Full=Putative 22.7 kDa class IV heat shock protein-like {ECO:0000313|EMBL:JAP10079.1}; GN=unknown OS=Solanum chacoense	11.881	70.5577	-2.57015	0.0147061	0.917079	DOWN
Contig_14579	696	sp|Q9FKE6|CCT15_ARATH:RecName: Full=Cyclin-T1-5; GN=CYCT1-5; OS=Arabidopsis thaliana	2.31433	13.7417	-2.56989	0.0324295	1	DOWN
Contig_172	2117	tr|A2ZV99|A2ZV99_ORYSJ:SubName: Full=Uncharacterized protein {ECO:0000313|EMBL:EAZ12646.1}; GN=OsJ_02561 OS=Oryza sativa subsp. japonica	7.835	45.911	-2.55083	0.0153905	0.936762	DOWN
Contig_3194	1322	tr|A9NU95|A9NU95_PICSI:SubName: Full=Putative uncharacterized protein {ECO:0000313|EMBL:ABK24206.1}; GN=unknown OS=Picea sitchensis	74.348	433.048	-2.54216	0.000661703	0.108214	DOWN
Contig_8310	1236	tr|A0A0C9RPI2|A0A0C9RPI2_9SPER:SubName: Full=TSA: Wollemia nobilis Ref_Wollemi_Transcript_29143_1184 transcribed RNA sequence {ECO:0000313|EMBL:JAG85289.1}; GN=unknown OS=Wollemia nobilis.	17.2853	100.629	-2.54143	0.0140611	0.895407	DOWN
Contig_15796	286	tr|D5A8V4|D5A8V4_PICSI:SubName: Full=Putative uncharacterized protein {ECO:0000313|EMBL:ADE75973.1}; GN=unknown OS=Picea sitchensis	47.3523	275.443	-2.54025	0.0133899	0.873703	DOWN
Contig_10570	1672	tr|A0A061FG40|A0A061FG40_THECC:SubName: Full=Uncharacterized protein {ECO:0000313|EMBL:EOY16031.1}; GN=TCM_034930 OS=Theobroma cacao	4.21867	24.4573	-2.53541	0.00744221	0.622699	DOWN
Contig_13157	387	-	31.085	179.754	-2.53174	0.0194945	1	DOWN
Contig_5034	1463	tr|A0A078F120|A0A078F120_BRANA:SubName: Full=BnaC02g12730D protein {ECO:0000313|EMBL:CDY06549.1}; GN=BnaC02g12730D OS=Brassica napus	9.07167	52.4367	-2.53114	0.0184142	1	DOWN
Contig_72140	308	-	13.6707	78.8777	-2.52853	0.0154414	0.937004	DOWN
Contig_3840	987	-	32.8253	188.628	-2.52266	0.0361316	1	DOWN
Contig_1134	2331	tr|Q56V23|Q56V23_9SPER:SubName: Full=Mannose-binding lectin {ECO:0000313|EMBL:AAT73201.1}; GN=LVIYAATTPV WASRTSRAFA SYKLNLQGDG OS=Taxus x media.	22.283	127.703	-2.51878	0.00839586	0.673348	DOWN
Contig_1466	554	tr|A0A0D6R5B5|A0A0D6R5B5_ARACU:SubName: Full=Uncharacterized protein {ECO:0000313|EMBL:JAG97926.1}; GN=unknown OS=Araucaria cunninghamii	25.1403	143.855	-2.51654	0.013165	0.865513	DOWN
Contig_6653	1783	tr|A0A0D6QUA7|A0A0D6QUA7_ARACU:SubName: Full=Uncharacterized protein {ECO:0000313|EMBL:JAG94031.1}; GN=FVLLDASDQP VWQSFDYPTD TMLPGQTIMS PYTLYSRAKN OS=Araucaria cunninghamii	13.3233	75.4377	-2.50133	0.00835692	0.671473	DOWN
Contig_9181	436	-	12.9403	72.83	-2.49266	0.0146076	0.914461	DOWN
Contig_6552	1113	-	2.53833	14.259	-2.48992	0.0387104	1	DOWN
Contig_366	789	tr|D5AC59|D5AC59_PICSI:SubName: Full=Putative uncharacterized protein {ECO:0000313|EMBL:ADE77128.1}; GN=YCSYEDTYVA TTTTTAEPQK OS=Picea sitchensis	45.8283	255.321	-2.478	0.00591167	0.538128	DOWN
Contig_42725	1657	-	1.09	6.05367	-2.47348	0.0473208	1	DOWN
Contig_1442	418	tr|W9R2L7|W9R2L7_9ROSA:SubName: Full=BAG family molecular chaperone regulator 6 {ECO:0000313|EMBL:EXB52711.1}; GN=L484_022488 OS=Morus notabilis.	26.4113	146.529	-2.47195	0.0101033	0.753255	DOWN
Contig_9116	3200	tr|M5XBG4|M5XBG4_PRUPE:SubName: Full=Uncharacterized protein {ECO:0000313|EMBL:EMJ18853.1}; GN=PRUPE_ppa000356mg OS=Prunus persica	4.35367	24.0257	-2.46427	0.012348	0.835093	DOWN
Contig_36983	2622	tr|A0A0C9QNF5|A0A0C9QNF5_9SPER:SubName: Full=TSA: Wollemia nobilis Ref_Wollemi_Transcript_18571_3197 transcribed RNA sequence {ECO:0000313|EMBL:JAG86245.1}; GN=unknown OS=Wollemia nobilis.	1.43133	7.84667	-2.45472	0.0495872	1	DOWN
Contig_5924	359	tr|B8LQ68|B8LQ68_PICSI:SubName: Full=Putative uncharacterized protein {ECO:0000313|EMBL:ABR17798.1}; GN=unknown OS=Picea sitchensis	36.877	201.338	-2.44882	0.027187	1	DOWN
Contig_15293	349	-	16.2673	88.7317	-2.44747	0.0310977	1	DOWN
Contig_5991	2439	tr|R4HJ74|R4HJ74_PINPS:SubName: Full=Clavata 1-like protein {ECO:0000313|EMBL:AEP14547.1}; GN=unknown OS=Pinus pinaster	4.58933	25.014	-2.44638	0.0358544	1	DOWN
Contig_46312	1583	tr|B8LN32|B8LN32_PICSI:SubName: Full=Putative uncharacterized protein {ECO:0000313|EMBL:ABR17062.1}; GN=unknown OS=Picea sitchensis	1.995	10.8663	-2.4454	0.0387845	1	DOWN
Contig_2288	1713	tr|A9NNN5|A9NNN5_PICSI:SubName: Full=Putative uncharacterized protein {ECO:0000313|EMBL:ABK22246.1}; GN=unknown OS=Picea sitchensis	27.8223	151.537	-2.44535	0.00396181	0.409861	DOWN
Contig_12325	584	tr|A0A0D6RB68|A0A0D6RB68_ARACU:SubName: Full=Uncharacterized protein {ECO:0000313|EMBL:JAG99285.1}; GN=NSTPASVIAP LQEHCDPHHE LHIVHGTLMQ SIANELHKVK ARGKFKCVSP OS=Araucaria cunninghamii	24.676	134.336	-2.44467	0.0092008	0.710623	DOWN
Contig_12576	401	-	7.034	38.275	-2.44399	0.0448151	1	DOWN
Contig_6725	1222	tr|A0A0E0CH26|A0A0E0CH26_9ORYZ:SubName: Full=Uncharacterized protein {ECO:0000313|EnsemblPlants:OMERI02G07880.6}; GN=unknown OS=Oryza meridionalis.	7.55333	40.86	-2.4355	0.0267104	1	DOWN
Contig_31923	380	tr|A9THH3|A9THH3_PHYPA:SubName: Full=Predicted protein {ECO:0000313|EMBL:EDQ57144.1}; GN=PHYPADRAFT_170106 OS=Physcomitrella patens subsp. patens	5.12733	27.6623	-2.43164	0.0459618	1	DOWN
Contig_13987	2959	tr|A0A0K9NKP3|A0A0K9NKP3_ZOSMR:SubName: Full=Uncharacterized protein {ECO:0000313|EMBL:KMZ57341.1}; GN=ZOSMA_87G00870 OS=Zostera marina	16.5343	88.6927	-2.42335	0.00288204	0.32208	DOWN
Contig_11031	3428	tr|F6HMQ5|F6HMQ5_VITVI:SubName: Full=Putative uncharacterized protein {ECO:0000313|EMBL:CCB55930.1}; GN=VIT_08s0056g00100 OS=Vitis vinifera	3.37667	18.02	-2.41593	0.00884416	0.69552	DOWN
Contig_4449	2646	tr|S4WVT0|S4WVT0_9ROSI:SubName: Full=Inducer of CBF expression 2 {ECO:0000313|EMBL:AGP04218.1}; GN=unknown OS=Vitis amurensis.	2.881	15.3613	-2.41466	0.0232399	1	DOWN
Contig_26349	672	-	20.6083	109.789	-2.41344	0.0153828	0.936762	DOWN
Contig_519	1184	-	33.6973	179.152	-2.41048	0.002758	0.312533	DOWN
Contig_6931	1024	tr|A0A0C9RK42|A0A0C9RK42_9SPER:SubName: Full=TSA: Wollemia nobilis Ref_Wollemi_Transcript_13956_1629 transcribed RNA sequence {ECO:0000313|EMBL:JAG86931.1}; GN=unknown OS=Wollemia nobilis.	7.33567	38.778	-2.40224	0.02733	1	DOWN
Contig_3661	1942	tr|A9NWY8|A9NWY8_PICSI:SubName: Full=Putative uncharacterized protein {ECO:0000313|EMBL:ABK25149.1}; GN=unknown OS=Picea sitchensis	12.0327	63.5457	-2.40084	0.0058829	0.537735	DOWN
Contig_13576	1770	tr|A0A0D6QS65|A0A0D6QS65_ARACU:SubName: Full=Uncharacterized protein {ECO:0000313|EMBL:JAG93239.1}; GN=unknown OS=Araucaria cunninghamii	1.92733	10.1607	-2.39832	0.0444432	1	DOWN
Contig_32934	283	-	29.162	153.629	-2.39729	0.0362717	1	DOWN
Contig_1272	853	tr|A9NYK3|A9NYK3_PICSI:SubName: Full=Putative uncharacterized protein {ECO:0000313|EMBL:ABK25714.1}; GN=unknown OS=Picea sitchensis	10.114	53.091	-2.39211	0.00736824	0.618604	DOWN
Contig_5058	1172	tr|K7K7Z7|K7K7Z7_SOYBN:SubName: Full=Uncharacterized protein {ECO:0000313|EMBL:KRH71063.1, ECO:0000313|EnsemblPlants:GLYMA02G14050.2}; GN=GLYMA_02G126900 OS=Glycine max	8.126	42.569	-2.38919	0.0246815	1	DOWN
Contig_37763	1264	tr|B8LKW4|B8LKW4_PICSI:SubName: Full=Putative uncharacterized protein {ECO:0000313|EMBL:ABR16294.1}; GN=unknown OS=Picea sitchensis	2.51767	13.134	-2.38315	0.0421281	1	DOWN
Contig_24188	357	tr|A0A0C9S6H0|A0A0C9S6H0_9SPER:RecName: Full=Glycosyltransferase {ECO:0000256|RuleBase:RU362057}; GN=unknown OS=Wollemia nobilis.	18.2633	94.005	-2.36379	0.0273218	1	DOWN
Contig_4940	1012	tr|A0A0C9SA06|A0A0C9SA06_9SPER:RecName: Full=CASP-like protein {ECO:0000256|RuleBase:RU361233}; GN=unknown OS=Wollemia nobilis.	6.89333	35.4257	-2.36152	0.0467457	1	DOWN
Contig_8642	1499	tr|A0A0C9S562|A0A0C9S562_9SPER:SubName: Full=TSA: Wollemia nobilis Ref_Wollemi_Transcript_21762_1171 transcribed RNA sequence {ECO:0000313|EMBL:JAG85958.1}; GN=unknown OS=Wollemia nobilis.	11.1747	57.24	-2.35679	0.026301	1	DOWN
Contig_10924	609	tr|A9NNR2|A9NNR2_PICSI:SubName: Full=Putative uncharacterized protein {ECO:0000313|EMBL:ABK22273.1}; GN=unknown OS=Picea sitchensis	10.3087	52.3993	-2.34569	0.0268633	1	DOWN
Contig_41554	2109	tr|B8LLJ8|B8LLJ8_PICSI:SubName: Full=Putative uncharacterized protein {ECO:0000313|EMBL:ABR16528.1}; GN=unknown OS=Picea sitchensis	3.09867	15.6887	-2.34	0.0228896	1	DOWN
Contig_5659	2362	tr|H9MAL4|H9MAL4_PINLA:SubName: Full=Uncharacterized protein {ECO:0000313|EMBL:AEW08160.1}; GN=2_1534_01 OS=Pinus lambertiana	38.8947	196.669	-2.33812	0.0120388	0.825058	DOWN
Contig_12021	2973	tr|B4XI11|B4XI11_PINRA:SubName: Full=Short-root {ECO:0000313|EMBL:ABW20412.1}; GN=SHR OS=Pinus radiata	8.12567	41.032	-2.33619	0.0178148	1	DOWN
Contig_4750	1150	tr|A9NTP0|A9NTP0_PICSI:SubName: Full=Putative uncharacterized protein {ECO:0000313|EMBL:ABK24001.1}; GN=unknown OS=Picea sitchensis	2.4	12.075	-2.33092	0.0477775	1	DOWN
Contig_1824	495	tr|A2ICD7|A2ICD7_CUNLA:SubName: Full=Expansin-like protein {ECO:0000313|EMBL:ABM69039.1}; GN=unknown OS=Cunninghamia lanceolata	71.198	353	-2.30976	0.017604	1	DOWN
Contig_38058	1272	tr|A0A0C9QNH9|A0A0C9QNH9_9SPER:RecName: Full=Auxin-responsive protein {ECO:0000256|RuleBase:RU004549}; GN=unknown OS=Wollemia nobilis.	14.0833	69.597	-2.30504	0.0184033	1	DOWN
Contig_8311	1110	tr|A0A0C9RPI2|A0A0C9RPI2_9SPER:SubName: Full=TSA: Wollemia nobilis Ref_Wollemi_Transcript_29143_1184 transcribed RNA sequence {ECO:0000313|EMBL:JAG85289.1}; GN=unknown OS=Wollemia nobilis.	16.804	82.7047	-2.29916	0.0194579	1	DOWN
Contig_11595	3257	tr|A0A0K0M6S5|A0A0K0M6S5_PINTB:SubName: Full=AGO7 {ECO:0000313|EMBL:AJP06230.1}; GN=TQKANYLPME ACKIVEGQRY SKRLNEKQIT ALLKVTCPRP OS=Pinus tabuliformis	2.85533	14.0523	-2.29908	0.0252703	1	DOWN
Contig_23440	341	tr|B8LRP9|B8LRP9_PICSI:SubName: Full=Putative uncharacterized protein {ECO:0000313|EMBL:ABR18329.1}; GN=unknown OS=Picea sitchensis	13.8357	67.6807	-2.29035	0.0496948	1	DOWN
Contig_3431	591	tr|D5AC55|D5AC55_PICSI:SubName: Full=Putative uncharacterized protein {ECO:0000313|EMBL:ADE77124.1}; GN=unknown OS=Picea sitchensis	143.684	702.659	-2.28993	0.0054375	0.507487	DOWN
Contig_3498	955	-	16.255	79.159	-2.28387	0.0168322	0.978525	DOWN
Contig_7566	2006	tr|A0A0D6R9B2|A0A0D6R9B2_ARACU:SubName: Full=Uncharacterized protein {ECO:0000313|EMBL:JAG98495.1}; GN=DPEGGYYARG ARASVWENFK DNPLFDISTE HPATYYEDMQ RAVFCLCPLG WAPWSPRLVE OS=Araucaria cunninghamii	7.802	37.7397	-2.27417	0.0306977	1	DOWN
Contig_26534	322	-	9273.67	44692.4	-2.26882	0.0410252	1	DOWN
Contig_13746	1018	tr|A0A0C9QNH9|A0A0C9QNH9_9SPER:RecName: Full=Auxin-responsive protein {ECO:0000256|RuleBase:RU004549}; GN=unknown OS=Wollemia nobilis.	22.033	105.205	-2.25547	0.029631	1	DOWN
Contig_11016	2442	tr|A0A0D6QXZ0|A0A0D6QXZ0_ARACU:SubName: Full=Uncharacterized protein {ECO:0000313|EMBL:JAG94545.1}; GN=unknown OS=Araucaria cunninghamii	4.62367	22.061	-2.25439	0.0211452	1	DOWN
Contig_41988	503	tr|E9NZS6|E9NZS6_PINMO:SubName: Full=Putative TIR-NBS-LRR protein {ECO:0000313|EMBL:ADW94527.1}; GN=TNL1 OS=Unreviewed; 1490 AA.	21.502	102.293	-2.25016	0.0391669	1	DOWN
Contig_13158	410	-	52.1053	247.704	-2.24912	0.0355708	1	DOWN
Contig_1578	490	tr|A0A0D6QSC8|A0A0D6QSC8_ARACU:SubName: Full=Uncharacterized protein {ECO:0000313|EMBL:JAG94422.1}; GN=unknown OS=Araucaria cunninghamii	236.783	1121.91	-2.24432	0.0155068	0.939422	DOWN
Contig_27176	1215	tr|A9NY71|A9NY71_PICSI:SubName: Full=Putative uncharacterized protein {ECO:0000313|EMBL:ABK25582.1}; GN=unknown OS=Picea sitchensis	7.68967	36.3543	-2.24113	0.0367105	1	DOWN
Contig_3986	500	tr|A0A0C9QXL3|A0A0C9QXL3_9SPER:SubName: Full=TSA: Wollemia nobilis Ref_Wollemi_Transcript_1304_1922 transcribed RNA sequence {ECO:0000313|EMBL:JAG89475.1}; GN=unknown OS=Wollemia nobilis.	7.96867	37.5857	-2.23777	0.0479059	1	DOWN
Contig_222	1609	tr|A0A0A0YMU3|A0A0A0YMU3_ALBBR:SubName: Full=Tubulin {ECO:0000313|EMBL:AIX10966.1}; GN=tuba OS=Albuca bracteata	21.5803	101.747	-2.2372	0.0209396	1	DOWN
Contig_15655	1169	tr|A9NUQ8|A9NUQ8_PICSI:SubName: Full=Putative uncharacterized protein {ECO:0000313|EMBL:ABK24369.1}; GN=unknown OS=Picea sitchensis	6.64667	31.1993	-2.23081	0.0159707	0.95457	DOWN
Contig_14500	959	tr|A0A0C9QRK5|A0A0C9QRK5_9SPER:SubName: Full=TSA: Wollemia nobilis Ref_Wollemi_Transcript_12661_4895 transcribed RNA sequence {ECO:0000313|EMBL:JAG87395.1}; GN=unknown OS=Wollemia nobilis.	12.8527	60.2353	-2.22854	0.0208243	1	DOWN
First_Contig1220	2201	tr|A0A118JY07|A0A118JY07_CYNCS:SubName: Full=Myc-type, basic helix-loop-helix (BHLH) domain-containing protein {ECO:0000313|EMBL:KVH96310.1}; GN=Ccrd_001605 OS=Cynara cardunculus var. scolymus	2.46567	11.4803	-2.21911	0.0479295	1	DOWN
Contig_18073	1402	-	15.5653	72.3743	-2.21714	0.00574094	0.528113	DOWN
Contig_5195	3648	tr|I6R590|I6R590_CUNLA:RecName: Full=Cellulose synthase {ECO:0000256|RuleBase:RU361116}; GN=CesA2 OS=Cunninghamia lanceolata	2.14533	9.71567	-2.17911	0.0306596	1	DOWN
Contig_2662	591	tr|A0A0D6QYY7|A0A0D6QYY7_ARACU:SubName: Full=Uncharacterized protein {ECO:0000313|EMBL:JAG95764.1}; GN=unknown OS=Araucaria cunninghamii	421.807	1907.4	-2.17696	0.00749668	0.624433	DOWN
Contig_3678	1123	tr|B8LQ31|B8LQ31_PICSI:SubName: Full=Putative uncharacterized protein {ECO:0000313|EMBL:ABR17761.1}; GN=unknown OS=Picea sitchensis	24.5417	109.862	-2.16239	0.014755	0.917991	DOWN
Contig_3329	1458	tr|A0A0C9S904|A0A0C9S904_9SPER:SubName: Full=TSA: Wollemia nobilis Ref_Wollemi_Transcript_9878_1291 transcribed RNA sequence {ECO:0000313|EMBL:JAG88108.1}; GN=unknown OS=Wollemia nobilis.	2.331	10.429	-2.16158	0.048684	1	DOWN
Contig_7646	2264	tr|A0A0D6QT35|A0A0D6QT35_ARACU:SubName: Full=Uncharacterized protein {ECO:0000313|EMBL:JAG92905.1}; GN=unknown OS=Araucaria cunninghamii	3.41733	15.2887	-2.16152	0.042376	1	DOWN
Contig_4462	718	-	12.978	57.2977	-2.14241	0.0376195	1	DOWN
Contig_1444	2370	tr|U5CWJ4|U5CWJ4_AMBTC:SubName: Full=Uncharacterized protein {ECO:0000313|EMBL:ERN17706.1}; GN=AMTR_s00059p00214190 OS=Amborella trichopoda.	3.084	13.541	-2.13446	0.0449374	1	DOWN
Contig_17261	842	tr|A0A0D6R1U7|A0A0D6R1U7_ARACU:SubName: Full=Uncharacterized protein {ECO:0000313|EMBL:JAG96671.1}; GN=unknown OS=Araucaria cunninghamii	7.55333	33.1073	-2.13197	0.0374672	1	DOWN
Contig_13306	514	tr|A0A0C9QU62|A0A0C9QU62_9SPER:RecName: Full=Succinate dehydrogenase [ubiquinone] flavoprotein subunit, mitochondrial {ECO:0000256|RuleBase:RU362051}; GN=unknown OS=Wollemia nobilis.	11.0967	48.3163	-2.12238	0.0384045	1	DOWN
Contig_30730	577	-	34.496	149.957	-2.12004	0.0407559	1	DOWN
Contig_138	2020	tr|A0A0D2VH40|A0A0D2VH40_GOSRA:SubName: Full=Uncharacterized protein {ECO:0000313|EMBL:KJB69375.1}; GN=B456_011G020100 OS=Gossypium raimondii	35.64	153.131	-2.1032	0.0374371	1	DOWN
Contig_691	344	tr|B8LMG9|B8LMG9_PICSI:SubName: Full=Putative uncharacterized protein {ECO:0000313|EMBL:ABR16849.1}; GN=unknown OS=Picea sitchensis	59.7733	256.186	-2.09962	0.0101192	0.753255	DOWN
Contig_9389	1209	tr|A9NNX9|A9NNX9_PICSI:SubName: Full=Putative uncharacterized protein {ECO:0000313|EMBL:ABK22340.1}; GN=unknown OS=Picea sitchensis	10.2957	44.055	-2.09727	0.0269784	1	DOWN
Contig_7808	486	-	115.918	491.157	-2.08307	0.0213261	1	DOWN
Contig_15831	2319	tr|A0A0D6QSI6|A0A0D6QSI6_ARACU:SubName: Full=Uncharacterized protein {ECO:0000313|EMBL:JAG94487.1}; GN=YGPGTSLP OS=Araucaria cunninghamii	13.4257	56.4443	-2.07184	0.00908522	0.706612	DOWN
Contig_2953	870	tr|C0PSE6|C0PSE6_PICSI:SubName: Full=Putative uncharacterized protein {ECO:0000313|EMBL:ACN40736.1}; GN=unknown OS=Picea sitchensis	23.6717	98.7027	-2.05993	0.0114951	0.808806	DOWN
Contig_6484	496	tr|A0A0D6QUP1|A0A0D6QUP1_ARACU:SubName: Full=Uncharacterized protein {ECO:0000313|EMBL:JAG95302.1}; GN=unknown OS=Araucaria cunninghamii	91.247	380.15	-2.05872	0.0180408	1	DOWN
Contig_1143	2118	tr|C0PRQ1|C0PRQ1_PICSI:SubName: Full=Putative uncharacterized protein {ECO:0000313|EMBL:ACN40491.1}; GN=unknown OS=Picea sitchensis	18.0013	74.481	-2.04877	0.00702817	0.605259	DOWN
Contig_7485	862	tr|A0A0C9RYT9|A0A0C9RYT9_9SPER:SubName: Full=TSA: Wollemia nobilis Ref_Wollemi_Transcript_2321_2433 transcribed RNA sequence {ECO:0000313|EMBL:JAG89294.1}; GN=unknown OS=Wollemia nobilis.	22.835	94.4483	-2.04828	0.0336584	1	DOWN
Contig_1410	896	tr|A0A0F7KPJ2|A0A0F7KPJ2_THUPL:SubName: Full=Cytochrome P450 CYP76Z2 {ECO:0000313|EMBL:AKH41027.1}; GN=LPQLGDKPHQ OS=Thuja plicata	60.0703	243.173	-2.01726	0.0306239	1	DOWN
Contig_5684	401	tr|A0A0D6R8G9|A0A0D6R8G9_ARACU:SubName: Full=Uncharacterized protein {ECO:0000313|EMBL:JAG99036.1}; GN=unknown OS=Araucaria cunninghamii	250.255	62.55	2.00032	0.0164975	0.972156	UP
Contig_62220	1845	tr|A0A0D6R1F5|A0A0D6R1F5_ARACU:RecName: Full=Phosphoglycerate kinase {ECO:0000256|RuleBase:RU000532}; GN=unknown OS=Araucaria cunninghamii	22.386	5.59267	2.00099	0.0182109	1	UP
Contig_16409	4010	tr|A0A0C9RLZ9|A0A0C9RLZ9_9SPER:SubName: Full=TSA: Wollemia nobilis Ref_Wollemi_Transcript_11641_3926 transcribed RNA sequence {ECO:0000313|EMBL:JAG87698.1}; GN=unknown OS=Wollemia nobilis.	27.668	6.9	2.00355	0.0045569	0.449522	UP
Contig_25779	407	-	41.9873	10.442	2.00756	0.0356402	1	UP
Contig_18487	972	tr|A0A0C9RGK0|A0A0C9RGK0_9SPER:SubName: Full=TSA: Wollemia nobilis Ref_Wollemi_Transcript_26685_732 transcribed RNA sequence {ECO:0000313|EMBL:JAG85496.1}; GN=unknown OS=Wollemia nobilis.	43.48	10.796	2.00986	0.0159393	0.953582	UP
Contig_409	1049	tr|M5B2X1|M5B2X1_CHAOB:RecName: Full=Peroxidase {ECO:0000256|RuleBase:RU362060}; GN=CoPOX1 OS=Chamaecyparis obtusa	238.939	59.2407	2.01198	0.0451718	1	UP
Contig_18634	2566	tr|D7SSJ3|D7SSJ3_VITVI:SubName: Full=Putative uncharacterized protein {ECO:0000313|EMBL:CBI18626.3}; GN=VIT_00s0340g00090 OS=Vitis vinifera	32.832	8.10033	2.01905	0.0114664	0.808696	UP
First_Contig3829	1127	tr|A0A0B2QQV0|A0A0B2QQV0_GLYSO:SubName: Full=Uncharacterized protein {ECO:0000313|EMBL:KHN22529.1}; GN=glysoja_048528 OS=Unreviewed; 139 AA.	85.0487	20.978	2.01941	0.0129822	0.85878	UP
Contig_21379	411	tr|B8LRT5|B8LRT5_PICSI:SubName: Full=Putative uncharacterized protein {ECO:0000313|EMBL:ABR18365.1}; GN=unknown OS=Picea sitchensis	173.571	42.418	2.03277	0.0129018	0.855208	UP
Contig_1716	434	tr|D5AD87|D5AD87_PICSI:SubName: Full=Putative uncharacterized protein {ECO:0000313|EMBL:ADE77506.1}; GN=unknown OS=Picea sitchensis	85.438	20.72	2.04385	0.0363627	1	UP
Contig_43620	878	tr|A0A0B0MSX3|A0A0B0MSX3_GOSAR:SubName: Full=Rgs18 {ECO:0000313|EMBL:KHG02604.1}; GN=F383_25369 OS=Gossypium arboreum	11.575	2.79967	2.04769	0.039602	1	UP
First_Contig656	3342	-	19.4143	4.68267	2.05172	0.0327042	1	UP
Contig_14292	332	tr|A0A0C9RTP1|A0A0C9RTP1_9SPER:SubName: Full=TSA: Wollemia nobilis Ref_Wollemi_Transcript_13766_1217 transcribed RNA sequence {ECO:0000313|EMBL:JAG87034.1}; GN=unknown OS=Wollemia nobilis.	312.948	75.4187	2.05293	0.0105045	0.769919	UP
Contig_2998	984	tr|A0A0C9RJN4|A0A0C9RJN4_9SPER:SubName: Full=TSA: Wollemia nobilis Ref_Wollemi_Transcript_14414_1728 transcribed RNA sequence {ECO:0000313|EMBL:JAG86751.1}; GN=unknown OS=Wollemia nobilis.	73.2857	17.6557	2.0534	0.0264454	1	UP
Contig_82381	2127	tr|M5XLP6|M5XLP6_PRUPE:SubName: Full=Uncharacterized protein {ECO:0000313|EMBL:EMJ26436.1}; GN=PRUPE_ppa001811mg OS=Prunus persica	10.4877	2.524	2.05491	0.0260797	1	UP
Contig_44918	714	tr|D8RDI4|D8RDI4_SELML:SubName: Full=Putative uncharacterized protein {ECO:0000313|EMBL:EFJ29750.1}; GN=SELMODRAFT_90153 OS=Selaginella moellendorffii	26.5697	6.35133	2.06465	0.0244693	1	UP
Contig_3120	387	tr|A0A0C9QQT7|A0A0C9QQT7_9SPER:SubName: Full=TSA: Wollemia nobilis Ref_Wollemi_Transcript_13765_1333 transcribed RNA sequence {ECO:0000313|EMBL:JAG87035.1}; GN=unknown OS=Wollemia nobilis.	432.551	103.216	2.06721	0.00557338	0.516737	UP
Contig_14787	1011	tr|A0A0D6QT26|A0A0D6QT26_ARACU:SubName: Full=Uncharacterized protein {ECO:0000313|EMBL:JAG94747.1}; GN=unknown OS=Araucaria cunninghamii	50.1863	11.9467	2.07069	0.00591212	0.538128	UP
Contig_18331	1258	tr|B8LMZ7|B8LMZ7_PICSI:SubName: Full=Putative uncharacterized protein {ECO:0000313|EMBL:ABR17027.1}; GN=unknown OS=Picea sitchensis	27.615	6.55633	2.07449	0.0179556	1	UP
Contig_12437	309	-	108.801	25.735	2.07988	0.016942	0.981827	UP
Contig_7582	4774	tr|A0A059BR77|A0A059BR77_EUCGR:SubName: Full=Uncharacterized protein {ECO:0000313|EMBL:KCW68429.1}; GN=EUGRSUZ_F02083 OS=Eucalyptus grandis	40.7617	9.60767	2.08496	0.0019441	0.242354	UP
Contig_42243	1272	tr|A0A0C9S8Y7|A0A0C9S8Y7_9SPER:SubName: Full=TSA: Wollemia nobilis Ref_Wollemi_Transcript_10108_1705 transcribed RNA sequence {ECO:0000313|EMBL:JAG88048.1}; GN=unknown OS=Wollemia nobilis.	9.83133	2.31667	2.08534	0.0284174	1	UP
Contig_8234	2415	tr|A0A0D6QUT4|A0A0D6QUT4_ARACU:SubName: Full=Uncharacterized protein {ECO:0000313|EMBL:JAG95352.1}; GN=unknown OS=Araucaria cunninghamii	280.999	66.061	2.08869	0.00601718	0.544248	UP
Contig_11579	830	tr|A0A0C9S1H6|A0A0C9S1H6_9SPER:SubName: Full=TSA: Wollemia nobilis Ref_Wollemi_Transcript_25389_801 transcribed RNA sequence {ECO:0000313|EMBL:JAG85647.1}; GN=unknown OS=Wollemia nobilis.	23.1403	5.43367	2.09041	0.048347	1	UP
Contig_2595	1795	tr|A0A0D6QZZ7|A0A0D6QZZ7_ARACU:SubName: Full=Uncharacterized protein {ECO:0000313|EMBL:JAG96011.1}; GN=unknown OS=Araucaria cunninghamii	300.547	70.5667	2.09053	0.000623043	0.103459	UP
Contig_70306	943	tr|A9NRS2|A9NRS2_PICSI:SubName: Full=Putative uncharacterized protein {ECO:0000313|EMBL:ABK23333.1}; GN=unknown OS=Picea sitchensis	46.1273	10.828	2.09086	0.00838712	0.673064	UP
First_Contig540	1024	tr|W1PAQ4|W1PAQ4_AMBTC:RecName: Full=Cyclin-dependent kinases regulatory subunit {ECO:0000256|RuleBase:RU311113}; GN=AMTR_s00140p00038880 OS=Amborella trichopoda.	42.2893	9.90433	2.09416	0.0155533	0.940482	UP
Contig_36399	348	-	88.558	20.6853	2.09801	0.0481754	1	UP
Contig_1287	595	tr|A0A0C9RKI3|A0A0C9RKI3_9SPER:SubName: Full=TSA: Wollemia nobilis Ref_Wollemi_Transcript_13763_1135 transcribed RNA sequence {ECO:0000313|EMBL:JAG87036.1}; GN=unknown OS=Wollemia nobilis.	278.856	65.0263	2.10042	0.00780955	0.643621	UP
Contig_19053	1720	tr|Q8L8I7|Q8L8I7_PINTA:SubName: Full=Putative TIR/NBS/LRR disease resistance protein {ECO:0000313|EMBL:AAM28917.1}; GN=unknown OS=Pinus taeda	12.5313	2.92133	2.10084	0.0355905	1	UP
Contig_4400	335	-	35.5223	8.27433	2.10201	0.0269762	1	UP
First_Contig232	4162	tr|A9SQC0|A9SQC0_PHYPA:SubName: Full=Predicted protein {ECO:0000313|EMBL:EDQ66671.1}; GN=PHYPADRAFT_166149 OS=Physcomitrella patens subsp. patens	2.86367	0.666	2.10427	0.0366732	1	UP
Contig_178244	3823	sp|P10978|POLX_TOBAC:RecName: Full=Retrovirus-related Pol polyprotein from transposon TNT 1-94; GN=KYFVTFIDDA SRKLWVYILK TKDQVFQVFQ KFHALVERET OS=Nicotiana tabacum	3.80033	0.883	2.10564	0.0351948	1	UP
Contig_6121	1326	tr|A0A0F7KKB6|A0A0F7KKB6_THUPL:SubName: Full=Cytochrome P450 CYP76AA23 {ECO:0000313|EMBL:AKH41023.1}; GN=unknown OS=Thuja plicata	35.3693	8.21467	2.10623	0.0359827	1	UP
Contig_33246	419	-	38.434	8.916	2.10791	0.0331045	1	UP
Contig_14486	538	tr|A0A0D6QZN1|A0A0D6QZN1_ARACU:RecName: Full=Peroxidase {ECO:0000256|RuleBase:RU362060}; GN=unknown OS=Araucaria cunninghamii	321.423	74.4247	2.11062	0.00429404	0.431625	UP
Contig_32396	1295	-	8.085	1.87067	2.1117	0.0441935	1	UP
Contig_12677	1989	tr|A0A0D6QZK0|A0A0D6QZK0_ARACU:SubName: Full=Uncharacterized protein {ECO:0000313|EMBL:JAG95969.1}; GN=unknown OS=Araucaria cunninghamii	48.2937	11.1467	2.11522	0.0100184	0.750055	UP
Contig_35664	729	tr|A0A0C9QT92|A0A0C9QT92_9SPER:RecName: Full=Glycosyltransferase {ECO:0000256|RuleBase:RU362057}; GN=unknown OS=Wollemia nobilis.	20.4343	4.70833	2.11771	0.0227911	1	UP
Contig_7003	464	tr|A0A0D6QZN1|A0A0D6QZN1_ARACU:RecName: Full=Peroxidase {ECO:0000256|RuleBase:RU362060}; GN=unknown OS=Araucaria cunninghamii	353.916	81.357	2.12107	0.00356421	0.377931	UP
Contig_12441	301	tr|D8SH84|D8SH84_SELML:SubName: Full=Putative uncharacterized protein {ECO:0000313|EMBL:EFJ16335.1}; GN=SELMODRAFT_116855 OS=Selaginella moellendorffii	147.654	33.7807	2.12795	0.00540463	0.506163	UP
Contig_5136	3338	tr|A0A0D6QW86|A0A0D6QW86_ARACU:SubName: Full=Uncharacterized protein {ECO:0000313|EMBL:JAG94716.1}; GN=GIGSGNGNGN OS=Araucaria cunninghamii	36.6587	8.34867	2.13454	0.00175973	0.226116	UP
Contig_17840	2782	tr|A0A0D6R005|A0A0D6R005_ARACU:SubName: Full=Uncharacterized protein {ECO:0000313|EMBL:JAG97162.1}; GN=unknown OS=Araucaria cunninghamii	6.603	1.496	2.14201	0.024583	1	UP
Contig_940	668	-	309.48	69.992	2.14458	0.00162374	0.211794	UP
First_Contig198	650	tr|D8SAX1|D8SAX1_SELML:SubName: Full=Putative uncharacterized protein {ECO:0000313|EMBL:EFJ18504.1}; GN=SELMODRAFT_112637 OS=Selaginella moellendorffii	24.7717	5.59533	2.14639	0.0213983	1	UP
Contig_30326	1810	tr|A0A0C9S879|A0A0C9S879_9SPER:SubName: Full=TSA: Wollemia nobilis Ref_Wollemi_Transcript_5460_974 transcribed RNA sequence {ECO:0000313|EMBL:JAG88812.1}; GN=unknown OS=Wollemia nobilis.	12.036	2.69133	2.16096	0.028515	1	UP
Contig_49481	562	tr|A0A0C9S705|A0A0C9S705_9SPER:SubName: Full=TSA: Wollemia nobilis Ref_Wollemi_Transcript_14074_2786 transcribed RNA sequence {ECO:0000313|EMBL:JAG86889.1}; GN=LWECLHNEYS LDWTTRLKVG IGAARGLAWL HHSCNPRVIH OS=Wollemia nobilis.	21.4623	4.79267	2.16291	0.0401918	1	UP
Contig_10578	1556	tr|A0A0C9RYK1|A0A0C9RYK1_9SPER:SubName: Full=TSA: Wollemia nobilis Ref_Wollemi_Transcript_3657_1439 transcribed RNA sequence {ECO:0000313|EMBL:JAG89154.1}; GN=unknown OS=Wollemia nobilis.	13.258	2.946	2.17003	0.0490072	1	UP
Contig_41861	704	tr|A9P1K6|A9P1K6_PICSI:SubName: Full=Putative uncharacterized protein {ECO:0000313|EMBL:ABK26767.1}; GN=unknown OS=Picea sitchensis	46.968	10.4063	2.17422	0.032613	1	UP
Contig_10197	2221	tr|A0A0C9S683|A0A0C9S683_9SPER:SubName: Full=TSA: Wollemia nobilis Ref_Wollemi_Transcript_11595_2633 transcribed RNA sequence {ECO:0000313|EMBL:JAG87707.1}; GN=unknown OS=Wollemia nobilis.	15.5813	3.43333	2.18214	0.033374	1	UP
Contig_34112	1813	tr|M5X941|M5X941_PRUPE:SubName: Full=Uncharacterized protein {ECO:0000313|EMBL:EMJ18028.1}; GN=PRUPE_ppa022653mg OS=Prunus persica	25.235	5.547	2.18565	0.0073562	0.618303	UP
Contig_12336	292	tr|A0A0D6QS66|A0A0D6QS66_ARACU:SubName: Full=Uncharacterized protein {ECO:0000313|EMBL:JAG93244.1}; GN=ETGYIVGMST CYPEPGSLKI QGGEILKLQS KYSKEQRRTG VMGLFYLLIA DPVNNVVYQD OS=Araucaria cunninghamii	91.6907	20.12	2.18814	0.0405986	1	UP
Contig_24158	1459	tr|A0A0D6R051|A0A0D6R051_ARACU:RecName: Full=Glycosyltransferase {ECO:0000256|RuleBase:RU363055}; GN=unknown OS=Araucaria cunninghamii	16.5737	3.63033	2.19072	0.0113767	0.805213	UP
Contig_43658	496	-	81.6273	17.8533	2.19286	0.0071336	0.608445	UP
Contig_5951	271	tr|A0A0C9QQU3|A0A0C9QQU3_9SPER:SubName: Full=TSA: Wollemia nobilis Ref_Wollemi_Transcript_13717_1676 transcribed RNA sequence {ECO:0000313|EMBL:JAG87045.1}; GN=unknown OS=Wollemia nobilis.	29.6773	6.48633	2.19389	0.0468931	1	UP
Contig_3999	2933	tr|A0A0D6QYL4|A0A0D6QYL4_ARACU:SubName: Full=Uncharacterized protein {ECO:0000313|EMBL:JAG94790.1}; GN=unknown OS=Araucaria cunninghamii	17.187	3.743	2.19905	0.00976238	0.739014	UP
Contig_3935	3724	tr|A0A0D6R075|A0A0D6R075_ARACU:SubName: Full=Uncharacterized protein {ECO:0000313|EMBL:JAG95673.1}; GN=PGEFTMLELA EAVKELIEPS ATIKMVENTP OS=Araucaria cunninghamii	194.964	42.316	2.20394	0.000404648	0.0741886	UP
Contig_55153	1852	tr|A0A0D6R4G3|A0A0D6R4G3_ARACU:SubName: Full=Uncharacterized protein {ECO:0000313|EMBL:JAG96785.1}; GN=CLLGNSAVI OS=Araucaria cunninghamii	18.7933	4.048	2.21494	0.0107022	0.779629	UP
Contig_2043	310	tr|D5A7S3|D5A7S3_PICSI:SubName: Full=Putative uncharacterized protein {ECO:0000313|EMBL:ADE75592.1}; GN=unknown OS=Picea sitchensis	51.4513	11.055	2.21851	0.0201132	1	UP
First_Contig4066	1509	tr|A0A0D6R2X3|A0A0D6R2X3_ARACU:SubName: Full=Uncharacterized protein {ECO:0000313|EMBL:JAG98182.1}; GN=unknown OS=Araucaria cunninghamii	31.5447	6.77733	2.21861	0.0337634	1	UP
Contig_12368	2237	tr|A0A0D6QUG9|A0A0D6QUG9_ARACU:SubName: Full=Uncharacterized protein {ECO:0000313|EMBL:JAG95232.1}; GN=unknown OS=Araucaria cunninghamii	16.5193	3.53633	2.22383	0.0188449	1	UP
Contig_21752	2066	tr|A0A0D6QWI5|A0A0D6QWI5_ARACU:SubName: Full=Uncharacterized protein {ECO:0000313|EMBL:JAG94373.1}; GN=unknown OS=Araucaria cunninghamii	13.311	2.84067	2.22832	0.00846946	0.676319	UP
Contig_35317	1568	tr|B8LS42|B8LS42_PICSI:SubName: Full=Putative uncharacterized protein {ECO:0000313|EMBL:ABR18472.1}; GN=unknown OS=Picea sitchensis	18.4163	3.92433	2.23047	0.0272795	1	UP
Contig_9436	611	tr|A0A0D6QZV0|A0A0D6QZV0_ARACU:SubName: Full=Uncharacterized protein {ECO:0000313|EMBL:JAG97107.1}; GN=unknown OS=Araucaria cunninghamii	262.984	56.0143	2.23111	0.00174439	0.224685	UP
Contig_17360	1231	tr|B8LK67|B8LK67_PICSI:SubName: Full=Putative uncharacterized protein {ECO:0000313|EMBL:ABR16047.1}; GN=unknown OS=Picea sitchensis	98.2327	20.861	2.23539	0.00569027	0.523824	UP
Contig_1308	719	tr|Q8RYC0|Q8RYC0_CRYJA:SubName: Full=Isoflavone reductase-like protein CJP-6 {ECO:0000313|EMBL:AAK27264.1}; GN=unknown OS=Cryptomeria japonica	234.773	49.6917	2.24019	0.0280421	1	UP
Contig_6998	931	tr|D3YLT8|D3YLT8_9SPER:SubName: Full=Tau class glutathione S-transferase {ECO:0000313|EMBL:ADC92285.1}; GN=GST OS=Pinus brutia.	16.12	3.411	2.24059	0.0258093	1	UP
Contig_28657	1765	tr|A0A0D6R8V0|A0A0D6R8V0_ARACU:SubName: Full=Uncharacterized protein {ECO:0000313|EMBL:JAG99294.1}; GN=unknown OS=Araucaria cunninghamii	63.768	13.4493	2.2453	0.00713144	0.608445	UP
Contig_8544	2596	tr|A0A0D6R6M3|A0A0D6R6M3_ARACU:SubName: Full=Uncharacterized protein {ECO:0000313|EMBL:JAG98464.1}; GN=unknown OS=Araucaria cunninghamii	48.3503	10.1733	2.24873	0.00316472	0.344168	UP
Contig_60605	781	tr|A9SEF3|A9SEF3_PHYPA:SubName: Full=Predicted protein {ECO:0000313|EMBL:EDQ70475.1}; GN=PHYPADRAFT_184060 OS=Physcomitrella patens subsp. patens	20.251	4.25833	2.24963	0.0359686	1	UP
Contig_27805	1769	tr|U5DE06|U5DE06_AMBTC:SubName: Full=Uncharacterized protein {ECO:0000313|EMBL:ERN18638.1}; GN=AMTR_s00065p00173470 OS=Amborella trichopoda.	14.0713	2.95867	2.24974	0.0189308	1	UP
Contig_6133	303	-	239.104	50.1173	2.25426	0.0175008	0.999306	UP
Contig_5881	2157	tr|A9NKJ3|A9NKJ3_PICSI:SubName: Full=Putative uncharacterized protein {ECO:0000313|EMBL:ABK21154.1}; GN=unknown OS=Picea sitchensis	323.649	67.5413	2.26059	0.00104597	0.151824	UP
Contig_11933	2263	tr|K4P1P7|K4P1P7_PICAB:RecName: Full=Laccase {ECO:0000256|RuleBase:RU361119}; GN=Lac3c OS=Picea abies	83.423	17.299	2.26976	0.00317945	0.345191	UP
Contig_48730	911	tr|D5AD89|D5AD89_PICSI:SubName: Full=Putative uncharacterized protein {ECO:0000313|EMBL:ADE77508.1}; GN=unknown OS=Picea sitchensis	23.8583	4.94133	2.27152	0.0233854	1	UP
Contig_36539	1292	tr|D5ADU7|D5ADU7_PICSI:SubName: Full=Putative uncharacterized protein {ECO:0000313|EMBL:ADE77716.1}; GN=unknown OS=Picea sitchensis	24.5093	5.05767	2.27679	0.00826408	0.668575	UP
Contig_19832	1487	tr|A0A0C9QPN1|A0A0C9QPN1_9SPER:SubName: Full=TSA: Wollemia nobilis Ref_Wollemi_Transcript_14543_2897 transcribed RNA sequence {ECO:0000313|EMBL:JAG86695.1}; GN=SLSNLLWWIY TRGNDCFVCS OS=Wollemia nobilis.	38.9833	8.035	2.27849	0.00481156	0.467184	UP
Contig_10543	410	tr|X5CWL2|X5CWL2_PINTB:SubName: Full=KS1 {ECO:0000313|EMBL:AHW42469.1}; GN=QNVETGLRFL RENIEGIVHE DEYTPIGFQM OS=Pinus tabuliformis	149.299	30.7697	2.27862	0.00286659	0.320907	UP
Contig_15267	1798	tr|A0A0D6R8C5|A0A0D6R8C5_ARACU:SubName: Full=Uncharacterized protein {ECO:0000313|EMBL:JAG98170.1}; GN=unknown OS=Araucaria cunninghamii	68.5057	14.113	2.2792	0.0169989	0.982632	UP
Contig_24203	1095	tr|A0A0J8CM92|A0A0J8CM92_BETVU:SubName: Full=Uncharacterized protein {ECO:0000313|EMBL:KMT14875.1}; GN=BVRB_3g063910 OS=Beta vulgaris subsp. vulgaris.	11.59	2.37933	2.28425	0.0261183	1	UP
Contig_4019	1345	tr|A0A0D6QXD7|A0A0D6QXD7_ARACU:SubName: Full=Uncharacterized protein {ECO:0000313|EMBL:JAG95209.1}; GN=unknown OS=Araucaria cunninghamii	755.079	154.843	2.28582	0.000212553	0.045132	UP
Contig_3920	1435	tr|A0A0U1XCU9|A0A0U1XCU9_TAXWC:SubName: Full=Chalcone isomerase {ECO:0000313|EMBL:AIQ85030.1}; GN=unknown OS=Taxus wallichiana var. chinensis	47.742	9.76667	2.28932	0.0124082	0.836622	UP
Contig_10460	1045	tr|I4DUG2|I4DUG2_CRYJA:SubName: Full=Uncharacterized protein {ECO:0000313|EMBL:BAM21552.1}; GN=unknown OS=Cryptomeria japonica	16.3737	3.34133	2.29288	0.0223853	1	UP
Contig_28416	1948	tr|A0A0B0NX20|A0A0B0NX20_GOSAR:SubName: Full=Receptor-like protein kinase HAIKU2 {ECO:0000313|EMBL:KHG17335.1}; GN=F383_23059 OS=Gossypium arboreum	18.3993	3.74867	2.2952	0.0139815	0.892918	UP
Contig_5253	370	tr|A9P186|A9P186_PICSI:SubName: Full=Putative uncharacterized protein {ECO:0000313|EMBL:ABK26647.1}; GN=unknown OS=Picea sitchensis	111.548	22.5913	2.30382	0.0215298	1	UP
Contig_62135	2205	tr|D5ABT0|D5ABT0_PICSI:SubName: Full=Putative uncharacterized protein {ECO:0000313|EMBL:ADE76999.1}; GN=unknown OS=Picea sitchensis	10.2763	2.07433	2.30861	0.0330766	1	UP
Contig_3087	521	tr|W1PM68|W1PM68_AMBTC:SubName: Full=Uncharacterized protein {ECO:0000313|EMBL:ERN08776.1}; GN=AMTR_s00017p00250190 OS=Amborella trichopoda.	30.257	6.098	2.31086	0.0342128	1	UP
Contig_12379	767	tr|G7J880|G7J880_MEDTR:SubName: Full=SAUR-like auxin-responsive family protein {ECO:0000313|EMBL:AES72578.2}; GN=MTR_3g092220 OS=Medicago truncatula	26.0217	5.22867	2.3152	0.0340776	1	UP
Contig_37137	562	tr|W1NJK1|W1NJK1_AMBTC:SubName: Full=Uncharacterized protein {ECO:0000313|EMBL:ERM95636.1}; GN=AMTR_s00023p00173690 OS=Amborella trichopoda.	20.7553	4.147	2.32334	0.0412632	1	UP
Contig_4830	1897	tr|H9W342|H9W342_PINTA:SubName: Full=Uncharacterized protein {ECO:0000313|EMBL:AFG56435.1}; GN=CL519Contig2_06 OS=Pinus taeda	34.8703	6.95933	2.32498	0.00185976	0.234752	UP
Contig_52706	1201	tr|A0A0D6QRX4|A0A0D6QRX4_ARACU:RecName: Full=Serine/threonine-protein kinase {ECO:0000256|PIRNR:PIRNR000641}; GN=unknown OS=Araucaria cunninghamii	7.57467	1.51033	2.32632	0.0467032	1	UP
Contig_24459	2548	tr|A0A0C9S916|A0A0C9S916_9SPER:SubName: Full=TSA: Wollemia nobilis Ref_Wollemi_Transcript_9812_2388 transcribed RNA sequence {ECO:0000313|EMBL:JAG88138.1}; GN=unknown OS=Wollemia nobilis.	12.485	2.48933	2.32636	0.0119651	0.824153	UP
Contig_44025	879	tr|A0A0C9S4E9|A0A0C9S4E9_9SPER:RecName: Full=Anamorsin homolog {ECO:0000256|HAMAP-Rule:MF_03115}; GN=unknown OS=Wollemia nobilis.	42.415	8.421	2.33251	0.00462684	0.454345	UP
Contig_27719	1174	tr|A0A0C9RSU0|A0A0C9RSU0_9SPER:RecName: Full=Serine/threonine-protein kinase {ECO:0000256|PIRNR:PIRNR000641}; GN=unknown OS=Wollemia nobilis.	13.5883	2.69067	2.33633	0.0142953	0.904531	UP
Contig_60385	598	tr|A0A0C9RYK9|A0A0C9RYK9_9SPER:SubName: Full=TSA: Wollemia nobilis Ref_Wollemi_Transcript_3629_826 transcribed RNA sequence {ECO:0000313|EMBL:JAG89164.1}; GN=unknown OS=Wollemia nobilis.	27.8773	5.51567	2.33749	0.0490098	1	UP
Contig_60858	919	tr|M0RGH4|M0RGH4_MUSAM:SubName: Full=Uncharacterized protein {ECO:0000313|EnsemblPlants:GSMUA_Achr10P08480_001}; GN=unknown OS=Musa acuminata subsp. malaccensis	6.91833	1.35833	2.34859	0.0377489	1	UP
Contig_16659	1409	tr|G0YIC2|G0YIC2_GINBI:SubName: Full=Omega-6-desaturase {ECO:0000313|EMBL:AEJ87847.1}; GN=FAD2 OS=Ginkgo biloba	51.9047	10.131	2.35709	0.00543282	0.507487	UP
Contig_31558	637	tr|A0A068V8F1|A0A068V8F1_COFCA:SubName: Full=Uncharacterized protein {ECO:0000313|EMBL:CDP16759.1}; GN=GSCOC_T00019245001 OS=Coffea canephora	48.4897	9.43933	2.36092	0.00676067	0.592064	UP
Contig_1305	2761	tr|A0A0D6R672|A0A0D6R672_ARACU:SubName: Full=Uncharacterized protein {ECO:0000313|EMBL:JAG98206.1}; GN=SLSLASVSLS QNQLNGTIPP SIWNLCSQLM OS=Araucaria cunninghamii	33.436	6.492	2.36467	0.00514876	0.490268	UP
Contig_9445	611	tr|B8LRU9|B8LRU9_PICSI:SubName: Full=Putative uncharacterized protein {ECO:0000313|EMBL:ABR18379.1}; GN=unknown OS=Picea sitchensis	27.61	5.34667	2.36848	0.0252849	1	UP
Contig_102913	674	-	28.6643	5.47233	2.38903	0.0075376	0.627034	UP
Contig_22045	731	tr|A0A0C9S930|A0A0C9S930_9SPER:SubName: Full=TSA: Wollemia nobilis Ref_Wollemi_Transcript_9656_2286 transcribed RNA sequence {ECO:0000313|EMBL:JAG88178.1}; GN=unknown OS=Wollemia nobilis.	24.305	4.635	2.39061	0.0139148	0.892918	UP
Contig_4274	903	tr|A9NNX1|A9NNX1_PICSI:SubName: Full=Putative uncharacterized protein {ECO:0000313|EMBL:ABK22332.1}; GN=unknown OS=Picea sitchensis	1512.73	285.318	2.40651	0.000559557	0.0957404	UP
Contig_12480	1550	tr|A0A0D6QYJ5|A0A0D6QYJ5_ARACU:RecName: Full=Xyloglucan endotransglucosylase/hydrolase {ECO:0000256|RuleBase:RU361120}; GN=unknown OS=Araucaria cunninghamii	132.755	24.9667	2.41069	0.000655786	0.107382	UP
First_Contig311	1867	tr|A0A0D6R4Y1|A0A0D6R4Y1_ARACU:SubName: Full=Uncharacterized protein {ECO:0000313|EMBL:JAG97343.1}; GN=unknown OS=Araucaria cunninghamii	6.90567	1.287	2.42377	0.0122883	0.833427	UP
Contig_34385	3327	-	7.075	1.31767	2.42474	0.00640405	0.568911	UP
Contig_154795	4496	tr|A0A0D6QSX6|A0A0D6QSX6_ARACU:SubName: Full=Uncharacterized protein {ECO:0000313|EMBL:JAG93541.1}; GN=unknown OS=Araucaria cunninghamii	8.75333	1.62933	2.42555	0.0111071	0.797138	UP
Contig_24062	632	tr|A0A0C9QQU3|A0A0C9QQU3_9SPER:SubName: Full=TSA: Wollemia nobilis Ref_Wollemi_Transcript_13717_1676 transcribed RNA sequence {ECO:0000313|EMBL:JAG87045.1}; GN=unknown OS=Wollemia nobilis.	37.9343	7.043	2.42924	0.0152474	0.933806	UP
First_Contig385	1565	tr|D7SQL8|D7SQL8_VITVI:SubName: Full=Putative uncharacterized protein {ECO:0000313|EMBL:CBI17949.3}; GN=VIT_07s0141g00640 OS=Vitis vinifera	10.87	2.01467	2.43174	0.0177283	1	UP
Contig_24063	598	tr|A0A0D6QZV0|A0A0D6QZV0_ARACU:SubName: Full=Uncharacterized protein {ECO:0000313|EMBL:JAG97107.1}; GN=unknown OS=Araucaria cunninghamii	238.693	44.0873	2.43672	0.000523518	0.0905308	UP
Contig_17332	381	tr|A0A0D6QVC1|A0A0D6QVC1_ARACU:SubName: Full=Uncharacterized protein {ECO:0000313|EMBL:JAG94469.1}; GN=unknown OS=Araucaria cunninghamii	72.3953	13.336	2.44057	0.0101462	0.754833	UP
Contig_34391	1467	tr|B8LR88|B8LR88_PICSI:RecName: Full=Nucleoside diphosphate kinase {ECO:0000256|RuleBase:RU004013}; GN=unknown OS=Picea sitchensis	32.2817	5.93567	2.44323	0.00383828	0.400278	UP
Contig_22038	1100	tr|M0SKB7|M0SKB7_MUSAM:SubName: Full=Uncharacterized protein {ECO:0000313|EnsemblPlants:GSMUA_Achr4P02000_001}; GN=unknown OS=Musa acuminata subsp. malaccensis	15.81	2.891	2.4512	0.0292171	1	UP
Contig_41643	2704	tr|A0A0S3SF43|A0A0S3SF43_PHAAN:SubName: Full=Uncharacterized protein {ECO:0000313|EMBL:BAT91445.1}; GN=Vigan.07G004200 OS=Vigna angularis var. angularis.	34.4753	6.30367	2.4513	0.00423818	0.42926	UP
Contig_29238	2203	tr|A0A0D6R1L2|A0A0D6R1L2_ARACU:SubName: Full=Uncharacterized protein {ECO:0000313|EMBL:JAG95800.1}; GN=unknown OS=Araucaria cunninghamii	57.415	10.4803	2.45374	0.00207682	0.254009	UP
Contig_49465	713	tr|A0A0C9S705|A0A0C9S705_9SPER:SubName: Full=TSA: Wollemia nobilis Ref_Wollemi_Transcript_14074_2786 transcribed RNA sequence {ECO:0000313|EMBL:JAG86889.1}; GN=LWECLHNEYS LDWTTRLKVG IGAARGLAWL HHSCNPRVIH OS=Wollemia nobilis.	18.1407	3.31	2.45432	0.0224761	1	UP
Contig_35742	2130	tr|Q2HYC6|Q2HYC6_9SPER:SubName: Full=Geranylgeranyl diphosphate synthase {ECO:0000313|EMBL:ABC88389.1}; GN=unknown OS=Taxus wallichiana.	19.8077	3.61233	2.45506	0.00711338	0.608149	UP
Contig_6134	303	-	264.856	48.214	2.45769	0.00589724	0.537924	UP
First_Contig1628	1197	tr|A0A0B2QG60|A0A0B2QG60_GLYSO:SubName: Full=Cysteine-rich receptor-like protein kinase 10 {ECO:0000313|EMBL:KHN19179.1}; GN=glysoja_042782 OS=Unreviewed; 413 AA.	12.4183	2.253	2.46255	0.0120091	0.825058	UP
Contig_12593	732	tr|A0A0D6R606|A0A0D6R606_ARACU:SubName: Full=Uncharacterized protein {ECO:0000313|EMBL:JAG97703.1}; GN=unknown OS=Araucaria cunninghamii	190.656	34.5247	2.46528	0.00276203	0.312716	UP
Contig_17408	1266	tr|A0A0D6QVK6|A0A0D6QVK6_ARACU:SubName: Full=Uncharacterized protein {ECO:0000313|EMBL:JAG95617.1}; GN=unknown OS=Araucaria cunninghamii	37.0697	6.693	2.46951	0.00399954	0.41179	UP
Contig_63924	1199	tr|A9P0A3|A9P0A3_PICSI:SubName: Full=Putative uncharacterized protein {ECO:0000313|EMBL:ABK26314.1}; GN=unknown OS=Picea sitchensis	13.9307	2.51	2.47251	0.0112911	0.801788	UP
Contig_7663	1670	tr|B8RIL8|B8RIL8_PINPO:SubName: Full=Putative phytocyanin {ECO:0000313|EMBL:ACL51761.1}; GN=phy OS=Unreviewed; 203 AA.	218.055	39.2767	2.47295	6.12649e-05	0.0165317	UP
Contig_58222	592	tr|A0A0D6R2V8|A0A0D6R2V8_ARACU:SubName: Full=Uncharacterized protein {ECO:0000313|EMBL:JAG98167.1}; GN=unknown OS=Araucaria cunninghamii	56.0907	10.0517	2.48033	0.00510526	0.487647	UP
Contig_2314	1084	tr|A0A0D6R5D0|A0A0D6R5D0_ARACU:SubName: Full=Uncharacterized protein {ECO:0000313|EMBL:JAG97095.1}; GN=unknown OS=Araucaria cunninghamii	98.1283	17.577	2.48098	0.000421249	0.0763607	UP
Contig_24491	670	tr|A9NL40|A9NL40_PICSI:SubName: Full=Putative uncharacterized protein {ECO:0000313|EMBL:ABK21351.1}; GN=unknown OS=Picea sitchensis	12.662	2.25233	2.49101	0.0233012	1	UP
Contig_1319	412	tr|A0A0C9RKI3|A0A0C9RKI3_9SPER:SubName: Full=TSA: Wollemia nobilis Ref_Wollemi_Transcript_13763_1135 transcribed RNA sequence {ECO:0000313|EMBL:JAG87036.1}; GN=unknown OS=Wollemia nobilis.	937.581	166.269	2.49542	0.00160458	0.210142	UP
Contig_8767	1184	tr|A9NU49|A9NU49_PICSI:SubName: Full=Putative uncharacterized protein {ECO:0000313|EMBL:ABK24160.1}; GN=unknown OS=Picea sitchensis	262.946	46.4997	2.49947	8.0583e-05	0.0205056	UP
Contig_7469	1297	tr|A0A0C9RT06|A0A0C9RT06_9SPER:SubName: Full=TSA: Wollemia nobilis Ref_Wollemi_Transcript_14266_2795 transcribed RNA sequence {ECO:0000313|EMBL:JAG86809.1}; GN=unknown OS=Wollemia nobilis.	132.894	23.445	2.50293	0.000149433	0.033781	UP
Contig_33396	3258	tr|A0A0C9RIU6|A0A0C9RIU6_9SPER:SubName: Full=TSA: Wollemia nobilis Ref_Wollemi_Transcript_15476_2058 transcribed RNA sequence {ECO:0000313|EMBL:JAG86431.1}; GN=unknown OS=Wollemia nobilis.	9.66033	1.704	2.50315	0.00269067	0.307323	UP
Contig_23314	2418	tr|A0A0C9RNG1|A0A0C9RNG1_9SPER:SubName: Full=TSA: Wollemia nobilis Ref_Wollemi_Transcript_8406_2366 transcribed RNA sequence {ECO:0000313|EMBL:JAG88346.1}; GN=DFEKTGAPKA OS=Wollemia nobilis.	92.6103	16.2813	2.50795	0.000900468	0.135103	UP
Contig_25191	1446	tr|A0A0C9S9D1|A0A0C9S9D1_9SPER:SubName: Full=TSA: Wollemia nobilis Ref_Wollemi_Transcript_8108_1151 transcribed RNA sequence {ECO:0000313|EMBL:JAG88408.1}; GN=unknown OS=Wollemia nobilis.	73.007	12.827	2.50885	0.00394504	0.409433	UP
Contig_48956	872	tr|A0A059CU53|A0A059CU53_EUCGR:SubName: Full=Uncharacterized protein {ECO:0000313|EMBL:KCW81759.1}; GN=EUGRSUZ_C031231 OS=Eucalyptus grandis	10.1533	1.77733	2.51417	0.0332057	1	UP
Contig_80	1081	tr|A6XAA8|A6XAA8_GINBI:SubName: Full=Type 1 4-diphosphocytidyl-2C-methyl-D-erythritol kinase {ECO:0000313|EMBL:AAZ80384.1}; GN=CMEK1 OS=Ginkgo biloba	35.966	6.27	2.5201	0.00409097	0.418873	UP
Contig_15799	2041	tr|A0A0C9S5U6|A0A0C9S5U6_9SPER:SubName: Full=TSA: Wollemia nobilis Ref_Wollemi_Transcript_12442_2004 transcribed RNA sequence {ECO:0000313|EMBL:JAG87472.1}; GN=unknown OS=Wollemia nobilis.	48.15	8.393	2.52028	0.000612302	0.102464	UP
Contig_10545	1178	tr|X5CWL2|X5CWL2_PINTB:SubName: Full=KS1 {ECO:0000313|EMBL:AHW42469.1}; GN=QNVETGLRFL RENIEGIVHE DEYTPIGFQM OS=Pinus tabuliformis	196.894	34.2793	2.52201	0.000138376	0.0317218	UP
Contig_9717	615	tr|A9NU42|A9NU42_PICSI:SubName: Full=Putative uncharacterized protein {ECO:0000313|EMBL:ABK24153.1}; GN=unknown OS=Picea sitchensis	59.7803	10.39	2.52448	0.0199544	1	UP
Contig_7899	1009	tr|A0A0D6QS66|A0A0D6QS66_ARACU:SubName: Full=Uncharacterized protein {ECO:0000313|EMBL:JAG93244.1}; GN=ETGYIVGMST CYPEPGSLKI QGGEILKLQS KYSKEQRRTG VMGLFYLLIA DPVNNVVYQD OS=Araucaria cunninghamii	180.85	31.292	2.53093	0.00125542	0.175463	UP
First_Contig662	360	tr|A0A0D6QSE7|A0A0D6QSE7_ARACU:SubName: Full=Uncharacterized protein {ECO:0000313|EMBL:JAG93326.1}; GN=unknown OS=Araucaria cunninghamii	43.8487	7.55433	2.53716	0.0280922	1	UP
Contig_57409	448	tr|C0PTA4|C0PTA4_PICSI:SubName: Full=Putative uncharacterized protein {ECO:0000313|EMBL:ACN41044.1}; GN=unknown OS=Picea sitchensis	52.315	8.99433	2.54014	0.0195036	1	UP
Contig_34923	840	tr|A0A0D6QT39|A0A0D6QT39_ARACU:SubName: Full=Uncharacterized protein {ECO:0000313|EMBL:JAG93148.1}; GN=unknown OS=Araucaria cunninghamii	13.984	2.39533	2.54548	0.0239709	1	UP
Contig_1792	2243	tr|F6HPJ7|F6HPJ7_VITVI:SubName: Full=Putative uncharacterized protein {ECO:0000313|EMBL:CCB56625.1}; GN=VIT_01s0026g00880 OS=Vitis vinifera	86.429	14.79	2.54689	0.000124135	0.0291803	UP
Contig_22504	1406	tr|A0A0C9QM07|A0A0C9QM07_9SPER:SubName: Full=TSA: Wollemia nobilis Ref_Wollemi_Transcript_25411_1370 transcribed RNA sequence {ECO:0000313|EMBL:JAG85640.1}; GN=unknown OS=Wollemia nobilis.	37.4893	6.41167	2.54771	0.00396085	0.409861	UP
Contig_14611	2124	tr|A0A0D6R2B3|A0A0D6R2B3_ARACU:SubName: Full=Uncharacterized protein {ECO:0000313|EMBL:JAG96433.1}; GN=NAEDSTLATA HQILEAWLRV OS=Araucaria cunninghamii	175.012	29.8877	2.54983	0.000889194	0.13476	UP
Contig_26698	2202	tr|A0A0C9RH15|A0A0C9RH15_9SPER:SubName: Full=TSA: Wollemia nobilis Ref_Wollemi_Transcript_25023_2623 transcribed RNA sequence {ECO:0000313|EMBL:JAG85741.1}; GN=unknown OS=Wollemia nobilis.	3.08467	0.526333	2.55107	0.0366314	1	UP
Contig_24542	372	tr|W6DE09|W6DE09_9SPER:SubName: Full=Putative epoxide hydrolase {ECO:0000313|EMBL:AHI93918.1}; GN=eph OS=Pinus canariensis.	135.358	23.0833	2.55186	0.00609254	0.548384	UP
Contig_5935	373	tr|A0A067K0L0|A0A067K0L0_JATCU:SubName: Full=Uncharacterized protein {ECO:0000313|EMBL:KDP25334.1}; GN=JCGZ_20490 OS=Jatropha curcas	308.407	52.5407	2.55333	0.00247419	0.288967	UP
Contig_8	932	tr|A0A0D6QSU4|A0A0D6QSU4_ARACU:SubName: Full=Uncharacterized protein {ECO:0000313|EMBL:JAG93501.1}; GN=unknown OS=Araucaria cunninghamii	299.093	50.945	2.55358	0.000325687	0.0628673	UP
Contig_11945	1022	tr|A0A0C9S398|A0A0C9S398_9SPER:SubName: Full=TSA: Wollemia nobilis Ref_Wollemi_Transcript_15443_1477 transcribed RNA sequence {ECO:0000313|EMBL:JAG86442.1}; GN=unknown OS=Wollemia nobilis.	53.4837	9.106	2.55421	0.0125697	0.84181	UP
Contig_12301	1926	tr|A0A0C9S6N1|A0A0C9S6N1_9SPER:SubName: Full=TSA: Wollemia nobilis Ref_Wollemi_Transcript_14511_1723 transcribed RNA sequence {ECO:0000313|EMBL:JAG86703.1}; GN=unknown OS=Wollemia nobilis.	23.8963	4.06767	2.55452	0.00808639	0.659971	UP
Contig_2875	2539	tr|B8LQ84|B8LQ84_PICSI:RecName: Full=Long-chain-alcohol oxidase {ECO:0000256|PIRNR:PIRNR028937}; GN=unknown OS=Picea sitchensis	320.651	54.4687	2.55751	5.62544e-05	0.0154369	UP
Contig_13351	1053	tr|A0A0D6RAC4|A0A0D6RAC4_ARACU:SubName: Full=Uncharacterized protein {ECO:0000313|EMBL:JAG98930.1}; GN=unknown OS=Araucaria cunninghamii	124.824	21.1977	2.55792	0.000310795	0.0602621	UP
Contig_21346	1954	tr|W1PQF6|W1PQF6_AMBTC:RecName: Full=Purple acid phosphatase {ECO:0000256|RuleBase:RU361203}; GN=AMTR_s00013p00197230 OS=Amborella trichopoda.	6.06333	1.02667	2.56214	0.0259206	1	UP
First_Contig142	2775	tr|X5CWL2|X5CWL2_PINTB:SubName: Full=KS1 {ECO:0000313|EMBL:AHW42469.1}; GN=QNVETGLRFL RENIEGIVHE DEYTPIGFQM OS=Pinus tabuliformis	50.795	8.563	2.5685	0.000138821	0.0317676	UP
Contig_32214	2783	tr|A0A0D6R159|A0A0D6R159_ARACU:SubName: Full=Uncharacterized protein {ECO:0000313|EMBL:JAG97562.1}; GN=unknown OS=Araucaria cunninghamii	51.1947	8.628	2.5689	0.001215	0.171615	UP
Contig_9705	1527	tr|B9R8F5|B9R8F5_RICCO:SubName: Full=Putative uncharacterized protein {ECO:0000313|EMBL:EEF52785.1}; GN=RCOM_1599530 OS=Unreviewed; 275 AA.	109.704	18.4567	2.5714	0.00013129	0.0305297	UP
Contig_65564	1107	-	10.153	1.69233	2.58482	0.018241	1	UP
Contig_4588	475	tr|A0A0D6QZV0|A0A0D6QZV0_ARACU:SubName: Full=Uncharacterized protein {ECO:0000313|EMBL:JAG97107.1}; GN=unknown OS=Araucaria cunninghamii	100.461	16.6797	2.59047	0.00399942	0.41179	UP
Contig_6115	1243	tr|A9NW85|A9NW85_PICSI:SubName: Full=Putative uncharacterized protein {ECO:0000313|EMBL:ABK24896.1}; GN=unknown OS=Picea sitchensis	9.15467	1.513	2.5971	0.0134585	0.876609	UP
Contig_33884	2489	tr|D8T2H0|D8T2H0_SELML:SubName: Full=Digalactosyldiacylglycerol synthase {ECO:0000313|EMBL:EFJ09054.1}; GN=Dgd OS=Selaginella moellendorffii	7.88167	1.30167	2.59814	0.00745102	0.622802	UP
Contig_13821	1823	tr|A0A0C9S849|A0A0C9S849_9SPER:SubName: Full=TSA: Wollemia nobilis Ref_Wollemi_Transcript_5859_2201 transcribed RNA sequence {ECO:0000313|EMBL:JAG88722.1}; GN=NDVRGAKTVV AMGVTHTERR LHQMMFADRD OS=Wollemia nobilis.	65.1777	10.7287	2.60291	0.00784804	0.645398	UP
Contig_12042	2362	tr|A0A0D6QWL7|A0A0D6QWL7_ARACU:SubName: Full=Uncharacterized protein {ECO:0000313|EMBL:JAG94866.1}; GN=unknown OS=Araucaria cunninghamii	37.8653	6.21067	2.60806	0.00123173	0.173599	UP
Contig_188718	1074	-	5.049	0.826667	2.61062	0.0443736	1	UP
Contig_2808	2133	tr|A0A0C9RGH7|A0A0C9RGH7_9SPER:SubName: Full=TSA: Wollemia nobilis Ref_Wollemi_Transcript_28227_2972 transcribed RNA sequence {ECO:0000313|EMBL:JAG85471.1}; GN=unknown OS=Wollemia nobilis.	530.121	86.4687	2.61607	0.000810066	0.125814	UP
Contig_7945	1861	tr|A0A0D6QY78|A0A0D6QY78_ARACU:SubName: Full=Uncharacterized protein {ECO:0000313|EMBL:JAG96522.1}; GN=unknown OS=Araucaria cunninghamii	308.203	50.192	2.61835	0.000688475	0.111606	UP
Contig_14347	1856	tr|A0A0D6QS67|A0A0D6QS67_ARACU:SubName: Full=Uncharacterized protein {ECO:0000313|EMBL:JAG93171.1}; GN=unknown OS=Araucaria cunninghamii	6.19467	1.00533	2.62335	0.0100782	0.752799	UP
Contig_152981	3115	-	2.526	0.409667	2.62433	0.0243698	1	UP
Contig_34518	939	tr|I4DUG3|I4DUG3_CRYJA:SubName: Full=Uncharacterized protein {ECO:0000313|EMBL:BAM21553.1}; GN=LSLIEELILR NNLLTGRIPP SLRRLSKLTT LDLSYNQLSG NIPSWLDGHS OS=Cryptomeria japonica	11.465	1.85533	2.62749	0.0258889	1	UP
Contig_13770	1964	tr|A0A0D6QUT2|A0A0D6QUT2_ARACU:SubName: Full=Uncharacterized protein {ECO:0000313|EMBL:JAG94216.1}; GN=unknown OS=Araucaria cunninghamii	3.76933	0.607333	2.63375	0.0284666	1	UP
Contig_25233	489	tr|A0A0C9RT06|A0A0C9RT06_9SPER:SubName: Full=TSA: Wollemia nobilis Ref_Wollemi_Transcript_14266_2795 transcribed RNA sequence {ECO:0000313|EMBL:JAG86809.1}; GN=unknown OS=Wollemia nobilis.	144.537	23.162	2.6416	0.000691396	0.1118	UP
Contig_31915	2451	tr|A0A0C9S6I1|A0A0C9S6I1_9SPER:SubName: Full=TSA: Wollemia nobilis Ref_Wollemi_Transcript_14826_2176 transcribed RNA sequence {ECO:0000313|EMBL:JAG86608.1}; GN=unknown OS=Wollemia nobilis.	45.8757	7.341	2.64368	0.00103889	0.151361	UP
Contig_7497	2900	tr|A0A0C9QPV7|A0A0C9QPV7_9SPER:SubName: Full=TSA: Wollemia nobilis Ref_Wollemi_Transcript_14334_3949 transcribed RNA sequence {ECO:0000313|EMBL:JAG86780.1}; GN=IPPSLANLTN OS=Wollemia nobilis.	4.28467	0.684	2.64711	0.0445596	1	UP
Contig_16746	1049	tr|A0A0D6QS68|A0A0D6QS68_ARACU:SubName: Full=Uncharacterized protein {ECO:0000313|EMBL:JAG93249.1}; GN=IPKWIARLAK LRILMLRSNR FDGPIPHEIT ALQALQILDL SENRLSGDIP SNLGKLSTMA OS=Araucaria cunninghamii	10.1243	1.614	2.64911	0.0172423	0.991682	UP
Contig_22552	550	tr|A0A0J8C8W7|A0A0J8C8W7_BETVU:RecName: Full=Formin-like protein {ECO:0000256|RuleBase:RU361260}; GN=BVRB_5g119070 OS=Beta vulgaris subsp. vulgaris.	9.79067	1.558	2.65171	0.0436413	1	UP
Contig_21458	1094	tr|A0A0D6R0A8|A0A0D6R0A8_ARACU:SubName: Full=Uncharacterized protein {ECO:0000313|EMBL:JAG96244.1}; GN=unknown OS=Araucaria cunninghamii	53.2967	8.471	2.65344	0.00187666	0.235735	UP
Contig_56761	1234	tr|A0A067H4Y4|A0A067H4Y4_CITSI:SubName: Full=Uncharacterized protein {ECO:0000313|EMBL:KDO82727.1}; GN=CISIN_1g013852mg OS=Citrus sinensis	15.117	2.40233	2.65366	0.0179656	1	UP
Contig_46932	2233	tr|G8CPZ0|G8CPZ0_PICAB:SubName: Full=Cup-shaped cotyledon {ECO:0000313|EMBL:ADQ47506.1}; GN=CUC OS=Picea abies	19.09	3.02967	2.65559	0.00189393	0.236978	UP
Contig_31085	2600	tr|A0A0D6QYS2|A0A0D6QYS2_ARACU:RecName: Full=ATP-dependent 6-phosphofructokinase {ECO:0000256|HAMAP-Rule:MF_03186}; GN=PFK OS=Araucaria cunninghamii	23.5867	3.73433	2.65905	0.00654442	0.578208	UP
Contig_37335	2159	tr|D5AA67|D5AA67_PICSI:SubName: Full=Putative uncharacterized protein {ECO:0000313|EMBL:ADE76436.1}; GN=unknown OS=Picea sitchensis	10.8847	1.709	2.67107	0.0184972	1	UP
Contig_44997	852	tr|A0A0D6R4D9|A0A0D6R4D9_ARACU:RecName: Full=Peptidyl-prolyl cis-trans isomerase {ECO:0000256|RuleBase:RU363019}; GN=unknown OS=Araucaria cunninghamii	43.5	6.79567	2.67833	0.00389225	0.405254	UP
Contig_36160	1020	tr|A0A0C9S6J4|A0A0C9S6J4_9SPER:SubName: Full=TSA: Wollemia nobilis Ref_Wollemi_Transcript_14741_2093 transcribed RNA sequence {ECO:0000313|EMBL:JAG86638.1}; GN=unknown OS=Wollemia nobilis.	16.453	2.547	2.69148	0.0381423	1	UP
Contig_67345	1417	tr|A0A0D6QZZ7|A0A0D6QZZ7_ARACU:SubName: Full=Uncharacterized protein {ECO:0000313|EMBL:JAG96011.1}; GN=unknown OS=Araucaria cunninghamii	9.92033	1.52867	2.69811	0.0200278	1	UP
Contig_17345	1188	tr|A0A0C9RLX4|A0A0C9RLX4_9SPER:RecName: Full=Glucose-6-phosphate 1-dehydrogenase {ECO:0000256|RuleBase:RU362120}; GN=unknown OS=Wollemia nobilis.	159.58	24.5333	2.70146	0.000164365	0.0367053	UP
Contig_29239	745	tr|A0A0D6R1L2|A0A0D6R1L2_ARACU:SubName: Full=Uncharacterized protein {ECO:0000313|EMBL:JAG95800.1}; GN=unknown OS=Araucaria cunninghamii	9.27667	1.421	2.7067	0.0447856	1	UP
Contig_9748	1541	tr|A0A0C9S3H4|A0A0C9S3H4_9SPER:SubName: Full=TSA: Wollemia nobilis Ref_Wollemi_Transcript_29077_1247 transcribed RNA sequence {ECO:0000313|EMBL:JAG85298.1}; GN=unknown OS=Wollemia nobilis.	172.373	26.3603	2.7091	0.000222768	0.0469165	UP
Contig_21995	4111	tr|A0A0D6QUE0|A0A0D6QUE0_ARACU:SubName: Full=Uncharacterized protein {ECO:0000313|EMBL:JAG93345.1}; GN=unknown OS=Araucaria cunninghamii	2.638	0.401667	2.71537	0.0200907	1	UP
Contig_34506	817	tr|A9NP33|A9NP33_PICSI:SubName: Full=Putative uncharacterized protein {ECO:0000313|EMBL:ABK22394.1}; GN=unknown OS=Picea sitchensis	31.0493	4.715	2.71923	0.00233073	0.275189	UP
Contig_6222	1905	tr|A9NVX0|A9NVX0_PICSI:SubName: Full=Putative uncharacterized protein {ECO:0000313|EMBL:ABK24781.1}; GN=unknown OS=Picea sitchensis	101.434	15.3393	2.72524	0.000146466	0.0332238	UP
Contig_75388	2015	tr|U5DJ81|U5DJ81_AMBTC:RecName: Full=Protein DETOXIFICATION {ECO:0000256|RuleBase:RU004914}; GN=AMTR_s00070p00181900 OS=Amborella trichopoda.	7.41233	1.12067	2.72557	0.00971367	0.736618	UP
Contig_38873	1004	tr|A0A0C9QTW5|A0A0C9QTW5_9SPER:SubName: Full=TSA: Wollemia nobilis Ref_Wollemi_Transcript_9975_1906 transcribed RNA sequence {ECO:0000313|EMBL:JAG88086.1}; GN=unknown OS=Wollemia nobilis.	12.8517	1.94033	2.72758	0.00891603	0.698627	UP
Contig_27720	853	tr|A0A0C9RSU0|A0A0C9RSU0_9SPER:RecName: Full=Serine/threonine-protein kinase {ECO:0000256|PIRNR:PIRNR000641}; GN=unknown OS=Wollemia nobilis.	23.0783	3.48167	2.72869	0.00521754	0.493773	UP
Contig_25547	408	tr|A0A0D6R606|A0A0D6R606_ARACU:SubName: Full=Uncharacterized protein {ECO:0000313|EMBL:JAG97703.1}; GN=unknown OS=Araucaria cunninghamii	180.591	27.2347	2.72921	0.00813255	0.661653	UP
Contig_18316	1135	tr|A0A0C9S8Q3|A0A0C9S8Q3_9SPER:SubName: Full=TSA: Wollemia nobilis Ref_Wollemi_Transcript_3974_1264 transcribed RNA sequence {ECO:0000313|EMBL:JAG89102.1}; GN=unknown OS=Wollemia nobilis.	112.481	16.963	2.72922	0.000391715	0.0724802	UP
Contig_23292	1142	tr|A0A0C9QN91|A0A0C9QN91_9SPER:SubName: Full=TSA: Wollemia nobilis Ref_Wollemi_Transcript_18886_1947 transcribed RNA sequence {ECO:0000313|EMBL:JAG86145.1}; GN=unknown OS=Wollemia nobilis.	46.5973	7.01467	2.7318	0.00383378	0.400131	UP
Contig_15424	515	tr|Q43096|Q43096_PINTA:SubName: Full=Caffeic acid O-methyltransferase {ECO:0000313|EMBL:AAC49708.1}; GN=COMT-1 OS=Pinus taeda	53.17	7.95067	2.74146	0.019236	1	UP
Contig_17786	537	tr|A9NLB9|A9NLB9_PICSI:SubName: Full=Putative uncharacterized protein {ECO:0000313|EMBL:ABK21430.1}; GN=unknown OS=Picea sitchensis	73.4023	10.9203	2.74881	0.00929159	0.715928	UP
First_Contig384	1780	tr|A0A0G7ZNQ9|A0A0G7ZNQ9_PICGL:SubName: Full=Cytochrome P450 CYP704C5 {ECO:0000313|EMBL:JAI17620.1}; GN=cytochrome OS=Picea glauca	51.521	7.62233	2.75686	0.00148719	0.198788	UP
Contig_266789	2197	tr|A0A0C9SA79|A0A0C9SA79_9SPER:SubName: Full=TSA: Wollemia nobilis Ref_Wollemi_Transcript_4492_1711 transcribed RNA sequence {ECO:0000313|EMBL:JAG88973.1}; GN=KCVEEGDLSN OS=Wollemia nobilis.	28.4227	4.18967	2.76213	0.0261257	1	UP
First_Contig239	2200	tr|A0A0C9S462|A0A0C9S462_9SPER:RecName: Full=Serine/threonine-protein kinase {ECO:0000256|PIRNR:PIRNR000641}; GN=QTVLMISQDG OS=Wollemia nobilis.	16.5223	2.414	2.77492	0.0014325	0.193273	UP
Contig_8510	1538	tr|B8LLJ6|B8LLJ6_PICSI:SubName: Full=Putative uncharacterized protein {ECO:0000313|EMBL:ABR16526.1}; GN=unknown OS=Picea sitchensis	15.4253	2.244	2.78116	0.00450568	0.446852	UP
Contig_7428	1695	tr|A0A0D6QVE8|A0A0D6QVE8_ARACU:SubName: Full=Uncharacterized protein {ECO:0000313|EMBL:JAG93963.1}; GN=RNGMKNDSFA OS=Araucaria cunninghamii	16.136	2.344	2.78324	0.0050704	0.485749	UP
Contig_2733	420	-	146.131	21.1913	2.78572	0.00210798	0.256127	UP
Contig_22316	1086	tr|A0A0D6QS66|A0A0D6QS66_ARACU:SubName: Full=Uncharacterized protein {ECO:0000313|EMBL:JAG93244.1}; GN=ETGYIVGMST CYPEPGSLKI QGGEILKLQS KYSKEQRRTG VMGLFYLLIA DPVNNVVYQD OS=Araucaria cunninghamii	29.98	4.34267	2.78735	0.0119585	0.824153	UP
Contig_43831	406	tr|A9NWS5|A9NWS5_PICSI:SubName: Full=Putative uncharacterized protein {ECO:0000313|EMBL:ABK25086.1}; GN=unknown OS=Picea sitchensis	17.118	2.47867	2.78788	0.0318863	1	UP
Contig_6230	2167	tr|A0A0C9SAC2|A0A0C9SAC2_9SPER:SubName: Full=TSA: Wollemia nobilis Ref_Wollemi_Transcript_4172_1748 transcribed RNA sequence {ECO:0000313|EMBL:JAG89048.1}; GN=unknown OS=Wollemia nobilis.	236.419	34.1707	2.79052	0.000666076	0.108655	UP
Contig_17925	1863	tr|A0A0C9S5I6|A0A0C9S5I6_9SPER:SubName: Full=TSA: Wollemia nobilis Ref_Wollemi_Transcript_19077_1633 transcribed RNA sequence {ECO:0000313|EMBL:JAG86098.1}; GN=unknown OS=Wollemia nobilis.	11.4163	1.64633	2.79377	0.00918018	0.710301	UP
First_Contig906	595	tr|A0A0C9RYK9|A0A0C9RYK9_9SPER:SubName: Full=TSA: Wollemia nobilis Ref_Wollemi_Transcript_3629_826 transcribed RNA sequence {ECO:0000313|EMBL:JAG89164.1}; GN=unknown OS=Wollemia nobilis.	46.4993	6.70167	2.79462	0.00488863	0.471475	UP
Contig_18875	454	tr|A9P0H5|A9P0H5_PICSI:SubName: Full=Putative uncharacterized protein {ECO:0000313|EMBL:ABK26386.1}; GN=unknown OS=Picea sitchensis	182.82	26.0377	2.81175	0.00561383	0.519	UP
Contig_33559	345	tr|F6HYL2|F6HYL2_VITVI:SubName: Full=Putative uncharacterized protein {ECO:0000313|EMBL:CCB59776.1}; GN=VIT_11s0037g00620 OS=Vitis vinifera	73.4843	10.443	2.8149	0.0115312	0.809074	UP
Contig_16098	2092	-	6.07933	0.852667	2.83386	0.00476617	0.463809	UP
Contig_53195	912	tr|A0A0D6R813|A0A0D6R813_ARACU:SubName: Full=Uncharacterized protein {ECO:0000313|EMBL:JAG98040.1}; GN=unknown OS=Araucaria cunninghamii	9.516	1.33467	2.83388	0.0443315	1	UP
Contig_55627	741	tr|A0A0G7ZNV4|A0A0G7ZNV4_PICGL:SubName: Full=Putative 4-(Cytidine 5'-diphospho)-2-C-methyl-D-erythritol kinase {ECO:0000313|EMBL:JAI17666.1}; GN=unknown OS=Picea glauca	57.8823	8.09533	2.83796	0.000983741	0.145287	UP
Contig_1713	376	tr|A0A0D6QT44|A0A0D6QT44_ARACU:SubName: Full=Uncharacterized protein {ECO:0000313|EMBL:JAG93679.1}; GN=unknown OS=Araucaria cunninghamii	34.5167	4.824	2.83899	0.0490594	1	UP
Contig_38545	602	-	15.374	2.147	2.8401	0.0377322	1	UP
Contig_19737	505	tr|A0A0D6QS66|A0A0D6QS66_ARACU:SubName: Full=Uncharacterized protein {ECO:0000313|EMBL:JAG93244.1}; GN=ETGYIVGMST CYPEPGSLKI QGGEILKLQS KYSKEQRRTG VMGLFYLLIA DPVNNVVYQD OS=Araucaria cunninghamii	68.276	9.50333	2.84487	0.0412148	1	UP
Contig_19383	1286	tr|A0A0D6R548|A0A0D6R548_ARACU:SubName: Full=Uncharacterized protein {ECO:0000313|EMBL:JAG97851.1}; GN=unknown OS=Araucaria cunninghamii	37.09	5.15833	2.84605	0.00661632	0.582573	UP
Contig_13012	1128	tr|A0A0D6QZU3|A0A0D6QZU3_ARACU:SubName: Full=Uncharacterized protein {ECO:0000313|EMBL:JAG96079.1}; GN=unknown OS=Araucaria cunninghamii	38.999	5.39	2.85508	0.000492956	0.0862826	UP
Contig_48896	1331	tr|A9P1C5|A9P1C5_PICSI:SubName: Full=Putative uncharacterized protein {ECO:0000313|EMBL:ABK26686.1}; GN=unknown OS=Picea sitchensis	12.7267	1.75367	2.85941	0.00678441	0.592226	UP
Contig_19501	3523	tr|E9NZS6|E9NZS6_PINMO:SubName: Full=Putative TIR-NBS-LRR protein {ECO:0000313|EMBL:ADW94527.1}; GN=TNL1 OS=Unreviewed; 1490 AA.	16.9457	2.33467	2.85963	0.000618856	0.102947	UP
Contig_12703	1505	tr|B8LPA4|B8LPA4_PICSI:SubName: Full=Putative uncharacterized protein {ECO:0000313|EMBL:ABR17484.1}; GN=unknown OS=Picea sitchensis	7.51267	1.035	2.85969	0.0287347	1	UP
Contig_36397	413	-	87.1033	11.9647	2.86395	0.0124569	0.838161	UP
Contig_31071	2004	tr|A0A0D6R2B7|A0A0D6R2B7_ARACU:RecName: Full=Carboxypeptidase {ECO:0000256|RuleBase:RU361156}; GN=unknown OS=Araucaria cunninghamii	12.5197	1.715	2.86792	0.0297336	1	UP
Contig_54080	620	-	7.216	0.983	2.87594	0.033938	1	UP
Contig_1297	382	tr|A0A0C9RKI3|A0A0C9RKI3_9SPER:SubName: Full=TSA: Wollemia nobilis Ref_Wollemi_Transcript_13763_1135 transcribed RNA sequence {ECO:0000313|EMBL:JAG87036.1}; GN=unknown OS=Wollemia nobilis.	46.372	6.31633	2.87609	0.0462952	1	UP
Contig_25604	1723	tr|A0A0C9S6X2|A0A0C9S6X2_9SPER:SubName: Full=TSA: Wollemia nobilis Ref_Wollemi_Transcript_10314_1754 transcribed RNA sequence {ECO:0000313|EMBL:JAG88012.1}; GN=unknown OS=Wollemia nobilis.	13.136	1.78733	2.87765	0.00596211	0.540666	UP
Contig_35979	1652	tr|F6I0G9|F6I0G9_VITVI:SubName: Full=Putative uncharacterized protein {ECO:0000313|EMBL:CCB60435.1}; GN=VIT_04s0044g00870 OS=Vitis vinifera	25.8537	3.51567	2.8785	0.000888561	0.13476	UP
Contig_2313	641	tr|A0A0D6R5D0|A0A0D6R5D0_ARACU:SubName: Full=Uncharacterized protein {ECO:0000313|EMBL:JAG97095.1}; GN=unknown OS=Araucaria cunninghamii	20.6487	2.80333	2.88083	0.00567257	0.522566	UP
Contig_4789	1351	tr|A0A0D6QRY5|A0A0D6QRY5_ARACU:SubName: Full=Uncharacterized protein {ECO:0000313|EMBL:JAG94187.1}; GN=unknown OS=Araucaria cunninghamii	105.802	14.317	2.88557	0.000853088	0.130763	UP
Contig_31707	544	tr|A0A0D9XVK3|A0A0D9XVK3_9ORYZ:SubName: Full=Uncharacterized protein {ECO:0000313|EnsemblPlants:LPERR11G19910.1}; GN=SGLCGVARLG FAQCQTSSPK RNHHILKYLL PPIIVVAGVV ACCLYVIRRK KINHKKTSAD OS=Leersia perrieri.	69.8137	9.43633	2.88721	0.00324633	0.351468	UP
Contig_36090	1252	tr|A0A0D6R5R9|A0A0D6R5R9_ARACU:SubName: Full=Uncharacterized protein {ECO:0000313|EMBL:JAG98051.1}; GN=unknown OS=Araucaria cunninghamii	4.148	0.559667	2.88978	0.0345326	1	UP
Contig_9749	336	tr|A0A0D6R7R0|A0A0D6R7R0_ARACU:SubName: Full=Uncharacterized protein {ECO:0000313|EMBL:JAG98879.1}; GN=unknown OS=Araucaria cunninghamii	586.917	79.0337	2.89262	0.000409382	0.0747113	UP
Contig_6132	3022	tr|A0A0C9RRL2|A0A0C9RRL2_9SPER:SubName: Full=TSA: Wollemia nobilis Ref_Wollemi_Transcript_18904_1269 transcribed RNA sequence {ECO:0000313|EMBL:JAG86140.1}; GN=unknown OS=Wollemia nobilis.	76.9213	10.3047	2.90009	0.00115059	0.164489	UP
Contig_38491	3675	tr|A0A067LBA0|A0A067LBA0_JATCU:SubName: Full=Uncharacterized protein {ECO:0000313|EMBL:KDP45677.1}; GN=JCGZ_17284 OS=Jatropha curcas	51.3227	6.86433	2.9024	0.000472872	0.0835577	UP
Contig_25361	541	tr|B8LRU9|B8LRU9_PICSI:SubName: Full=Putative uncharacterized protein {ECO:0000313|EMBL:ABR18379.1}; GN=unknown OS=Picea sitchensis	57.8197	7.69967	2.90869	0.00452789	0.448026	UP
First_Contig288	1900	tr|A0A0D6QR45|A0A0D6QR45_ARACU:RecName: Full=Serine/threonine-protein kinase {ECO:0000256|PIRNR:PIRNR000641}; GN=GSSDGFMQVT OS=Araucaria cunninghamii	7.07033	0.939667	2.91156	0.00915259	0.709238	UP
Contig_14079	471	tr|B8LKI0|B8LKI0_PICSI:RecName: Full=Glycosyltransferase {ECO:0000256|RuleBase:RU362057}; GN=GSDHSDLLEW LDRQREASVV FVSFGSEAFL SEDQIHELAL OS=Picea sitchensis	23.1697	3.07167	2.91514	0.0400368	1	UP
Contig_5334	750	tr|A0A0S3SSI6|A0A0S3SSI6_PHAAN:SubName: Full=Uncharacterized protein {ECO:0000313|EMBL:BAT95750.1}; GN=Vigan.08G253900 OS=Vigna angularis var. angularis.	58.7147	7.76833	2.91804	0.00592504	0.538565	UP
Contig_9718	1390	tr|A9NU42|A9NU42_PICSI:SubName: Full=Putative uncharacterized protein {ECO:0000313|EMBL:ABK24153.1}; GN=unknown OS=Picea sitchensis	89.2873	11.7857	2.92142	0.00222004	0.265715	UP
Contig_35836	1018	tr|A0A068UVA7|A0A068UVA7_COFCA:SubName: Full=Uncharacterized protein {ECO:0000313|EMBL:CDP12490.1}; GN=GSCOC_T00036088001 OS=Coffea canephora	94.417	12.4247	2.92584	0.000219626	0.0464814	UP
Contig_22263	2221	tr|A0A0D6QSD4|A0A0D6QSD4_ARACU:SubName: Full=Uncharacterized protein {ECO:0000313|EMBL:JAG94432.1}; GN=unknown OS=Araucaria cunninghamii	9.72267	1.27533	2.93048	0.0111951	0.798908	UP
Contig_26527	627	tr|A0A0C9S6N1|A0A0C9S6N1_9SPER:SubName: Full=TSA: Wollemia nobilis Ref_Wollemi_Transcript_14511_1723 transcribed RNA sequence {ECO:0000313|EMBL:JAG86703.1}; GN=unknown OS=Wollemia nobilis.	42.3683	5.55067	2.93225	0.027865	1	UP
Contig_47676	370	-	14.6973	1.919	2.93713	0.0198243	1	UP
Contig_29327	2025	tr|A9SUD4|A9SUD4_PHYPA:SubName: Full=Predicted protein {ECO:0000313|EMBL:EDQ65191.1}; GN=PHYPADRAFT_188494 OS=Physcomitrella patens subsp. patens	6.86033	0.893667	2.94047	0.00442535	0.440572	UP
Contig_17451	677	tr|F4NCG7|F4NCG7_BETVU:SubName: Full=Uncharacterized protein {ECO:0000313|EMBL:CCA65996.1}; GN=unknown OS=Beta vulgaris subsp. vulgaris.	15.32	1.994	2.94168	0.010084	0.752802	UP
Contig_22665	490	-	20.9967	2.72433	2.94619	0.0383411	1	UP
Contig_60806	3243	tr|A0A0C9S895|A0A0C9S895_9SPER:SubName: Full=TSA: Wollemia nobilis Ref_Wollemi_Transcript_11987_3171 transcribed RNA sequence {ECO:0000313|EMBL:JAG87603.1}; GN=unknown OS=Wollemia nobilis.	8.39733	1.08933	2.94649	0.0269876	1	UP
First_Contig3381	978	tr|A0A0C9S6I8|A0A0C9S6I8_9SPER:SubName: Full=TSA: Wollemia nobilis Ref_Wollemi_Transcript_14780_2565 transcribed RNA sequence {ECO:0000313|EMBL:JAG86623.1}; GN=unknown OS=Wollemia nobilis.	136.615	17.6013	2.95636	0.0187986	1	UP
Contig_24529	1150	tr|A0A0K9RKU0|A0A0K9RKU0_SPIOL:SubName: Full=Uncharacterized protein {ECO:0000313|EMBL:KNA20098.1}; GN=SOVF_055460 OS=Spinacia oleracea	17.8217	2.28567	2.96295	0.0448294	1	UP
Contig_15069	362	tr|A0A0C9S288|A0A0C9S288_9SPER:SubName: Full=TSA: Wollemia nobilis Ref_Wollemi_Transcript_21688_3067 transcribed RNA sequence {ECO:0000313|EMBL:JAG85982.1}; GN=unknown OS=Wollemia nobilis.	30.338	3.889	2.96365	0.0487378	1	UP
Contig_67220	751	-	14.7573	1.887	2.96727	0.0497588	1	UP
First_Contig999	1366	tr|A0A0D6QZ21|A0A0D6QZ21_ARACU:SubName: Full=Uncharacterized protein {ECO:0000313|EMBL:JAG95799.1}; GN=unknown OS=Araucaria cunninghamii	11.479	1.46333	2.97167	0.0124542	0.838161	UP
Contig_23622	927	tr|B8LRB4|B8LRB4_PICSI:SubName: Full=Putative uncharacterized protein {ECO:0000313|EMBL:ABR18194.1}; GN=unknown OS=Picea sitchensis	55.0077	6.985	2.9773	0.00152316	0.202136	UP
Contig_5052	1851	tr|B8LQW4|B8LQW4_PICSI:RecName: Full=Glycosyltransferase {ECO:0000256|RuleBase:RU362057}; GN=DRVSGISASL WTEETGCVEW LDCQKPYSVI YVCFGSVAVM OS=Picea sitchensis	33.5817	4.24967	2.98225	0.00276953	0.313018	UP
Contig_28681	1492	tr|A0A0D6QUB3|A0A0D6QUB3_ARACU:SubName: Full=Uncharacterized protein {ECO:0000313|EMBL:JAG93320.1}; GN=unknown OS=Araucaria cunninghamii	21.008	2.65833	2.98234	0.00559967	0.518062	UP
Contig_16234	2513	tr|A0A0C9QMZ9|A0A0C9QMZ9_9SPER:SubName: Full=TSA: Wollemia nobilis Ref_Wollemi_Transcript_19885_2540 transcribed RNA sequence {ECO:0000313|EMBL:JAG86015.1}; GN=unknown OS=Wollemia nobilis.	7.599	0.96	2.9847	0.0498397	1	UP
Contig_49911	1205	tr|W1PSP9|W1PSP9_AMBTC:SubName: Full=Uncharacterized protein {ECO:0000313|EMBL:ERN10285.1}; GN=AMTR_s00177p00028500 OS=Amborella trichopoda.	6.66267	0.84	2.98764	0.0291351	1	UP
Contig_9750	237	tr|A0A0D6R7R0|A0A0D6R7R0_ARACU:SubName: Full=Uncharacterized protein {ECO:0000313|EMBL:JAG98879.1}; GN=unknown OS=Araucaria cunninghamii	26.2783	3.27467	3.00445	0.0223813	1	UP
Contig_11918	1123	tr|A0A0C9RN00|A0A0C9RN00_9SPER:SubName: Full=TSA: Wollemia nobilis Ref_Wollemi_Transcript_9816_2959 transcribed RNA sequence {ECO:0000313|EMBL:JAG88136.1}; GN=unknown OS=Wollemia nobilis.	29.4993	3.66833	3.00749	0.0249444	1	UP
Contig_31687	1137	tr|A0A0D2REM7|A0A0D2REM7_GOSRA:SubName: Full=Uncharacterized protein {ECO:0000313|EMBL:KJB68962.1}; GN=B456_011G000900 OS=Gossypium raimondii	13.36	1.65767	3.01069	0.00984483	0.742219	UP
Contig_56888	421	tr|A0A0C9QPY6|A0A0C9QPY6_9SPER:SubName: Full=TSA: Wollemia nobilis Ref_Wollemi_Transcript_14266_2795 transcribed RNA sequence {ECO:0000313|EMBL:JAG86810.1}; GN=unknown OS=Wollemia nobilis.	60.625	7.48533	3.01777	0.00157311	0.207162	UP
Contig_14606	659	tr|A0A0C9RN00|A0A0C9RN00_9SPER:SubName: Full=TSA: Wollemia nobilis Ref_Wollemi_Transcript_9816_2959 transcribed RNA sequence {ECO:0000313|EMBL:JAG88136.1}; GN=unknown OS=Wollemia nobilis.	119.167	14.6553	3.02348	0.000247326	0.0507678	UP
Contig_30297	1378	tr|A0A0D6R0R0|A0A0D6R0R0_ARACU:SubName: Full=Uncharacterized protein {ECO:0000313|EMBL:JAG97422.1}; GN=unknown OS=Araucaria cunninghamii	10.4697	1.28233	3.02937	0.0476652	1	UP
Contig_8458	2961	tr|A0A0D6R5U4|A0A0D6R5U4_ARACU:SubName: Full=Uncharacterized protein {ECO:0000313|EMBL:JAG99212.1}; GN=unknown OS=Araucaria cunninghamii	154.169	18.8743	3.03002	0.000921048	0.137597	UP
Contig_4790	309	tr|A0A0D6R555|A0A0D6R555_ARACU:RecName: Full=Phosphoinositide phospholipase C {ECO:0000256|RuleBase:RU361133}; GN=unknown OS=Araucaria cunninghamii	20.97	2.563	3.03242	0.0189353	1	UP
Contig_28967	3113	tr|A0A0D6R540|A0A0D6R540_ARACU:RecName: Full=Fructose-bisphosphate aldolase {ECO:0000256|RuleBase:RU003994, ECO:0000256|SAAS:SAAS00312565}; GN=unknown OS=Araucaria cunninghamii	60.3807	7.33733	3.04076	0.00109455	0.157347	UP
Contig_21804	484	tr|A9NNE4|A9NNE4_PICSI:SubName: Full=Putative uncharacterized protein {ECO:0000313|EMBL:ABK22155.1}; GN=unknown OS=Picea sitchensis	244.4	29.5303	3.04898	1.25158e-05	0.00448327	UP
Contig_29925	650	-	62.8573	7.52533	3.06225	0.0122514	0.831677	UP
Contig_7900	1327	tr|A0A0D6QS66|A0A0D6QS66_ARACU:SubName: Full=Uncharacterized protein {ECO:0000313|EMBL:JAG93244.1}; GN=ETGYIVGMST CYPEPGSLKI QGGEILKLQS KYSKEQRRTG VMGLFYLLIA DPVNNVVYQD OS=Araucaria cunninghamii	321.48	38.346	3.06758	0.000512193	0.0889287	UP
Contig_17186	2643	tr|A0A0C9QS28|A0A0C9QS28_9SPER:SubName: Full=TSA: Wollemia nobilis Ref_Wollemi_Transcript_12344_2169 transcribed RNA sequence {ECO:0000313|EMBL:JAG87510.1}; GN=unknown OS=Wollemia nobilis.	20.467	2.43633	3.07052	0.00177001	0.226762	UP
Contig_75865	522	tr|A9NW35|A9NW35_PICSI:SubName: Full=Putative uncharacterized protein {ECO:0000313|EMBL:ABK24846.1}; GN=unknown OS=Picea sitchensis	25.8873	3.08	3.07124	0.0284527	1	UP
First_Contig1107	385	-	116.217	13.8227	3.07171	0.0165283	0.973088	UP
Contig_28993	1420	tr|A9RJC3|A9RJC3_PHYPA:SubName: Full=Predicted protein {ECO:0000313|EMBL:EDQ81128.1}; GN=PHYPADRAFT_27856 OS=Physcomitrella patens subsp. patens	18.3043	2.17433	3.07354	0.0433427	1	UP
Contig_70714	383	-	14.5463	1.72033	3.0799	0.0457321	1	UP
Contig_35657	1788	tr|A0A0C9S8Y6|A0A0C9S8Y6_9SPER:SubName: Full=TSA: Wollemia nobilis Ref_Wollemi_Transcript_2469_1794 transcribed RNA sequence {ECO:0000313|EMBL:JAG89257.1}; GN=unknown OS=Wollemia nobilis.	22.683	2.66133	3.09139	0.00147272	0.197057	UP
Contig_9982	2464	tr|B8LQ84|B8LQ84_PICSI:RecName: Full=Long-chain-alcohol oxidase {ECO:0000256|PIRNR:PIRNR028937}; GN=unknown OS=Picea sitchensis	4.46167	0.523	3.0927	0.041534	1	UP
Contig_5804	3105	tr|A0A0K1DCA8|A0A0K1DCA8_PICAB:SubName: Full=Respiratory burst oxidase protein 4a {ECO:0000313|EMBL:AKT25810.1}; GN=Rboh4b OS=Picea abies	25.5083	2.988	3.09372	0.00124917	0.175104	UP
Contig_30912	1997	tr|A0A067LCB3|A0A067LCB3_JATCU:SubName: Full=Uncharacterized protein {ECO:0000313|EMBL:KDP41699.1}; GN=JCGZ_16106 OS=Jatropha curcas	15.845	1.85233	3.09661	0.00127917	0.178344	UP
Contig_48272	414	tr|A0A0D6QT88|A0A0D6QT88_ARACU:SubName: Full=Uncharacterized protein {ECO:0000313|EMBL:JAG93729.1}; GN=unknown OS=Araucaria cunninghamii	12.7743	1.48567	3.10407	0.0294124	1	UP
Contig_69017	1296	tr|A0A067KIY4|A0A067KIY4_JATCU:SubName: Full=Uncharacterized protein {ECO:0000313|EMBL:KDP36092.1}; GN=JCGZ_08736 OS=Jatropha curcas	21.4707	2.47267	3.11823	0.00688906	0.598051	UP
Contig_8999	347	-	16.523	1.902	3.11889	0.0401876	1	UP
Contig_3122	710	tr|A0A0C9QQT7|A0A0C9QQT7_9SPER:SubName: Full=TSA: Wollemia nobilis Ref_Wollemi_Transcript_13765_1333 transcribed RNA sequence {ECO:0000313|EMBL:JAG87035.1}; GN=unknown OS=Wollemia nobilis.	20.9167	2.40267	3.12194	0.0110738	0.795849	UP
Contig_37244	1007	tr|A0A0D6R167|A0A0D6R167_ARACU:SubName: Full=Uncharacterized protein {ECO:0000313|EMBL:JAG96559.1}; GN=unknown OS=Araucaria cunninghamii	16.2273	1.86167	3.12376	0.00313775	0.342385	UP
Contig_51653	342	-	50.3883	5.77	3.12645	0.0101912	0.757035	UP
Contig_37853	556	-	41.7317	4.77	3.12908	0.00894626	0.699304	UP
Contig_11938	732	tr|A0A0D6R171|A0A0D6R171_ARACU:SubName: Full=Uncharacterized protein {ECO:0000313|EMBL:JAG95665.1}; GN=unknown OS=Araucaria cunninghamii	21.53	2.45967	3.12981	0.0344016	1	UP
Contig_9782	1496	tr|Q8RYC0|Q8RYC0_CRYJA:SubName: Full=Isoflavone reductase-like protein CJP-6 {ECO:0000313|EMBL:AAK27264.1}; GN=unknown OS=Cryptomeria japonica	67.7997	7.74	3.13087	0.00951121	0.727364	UP
Contig_35642	943	tr|A0A0D6QSE6|A0A0D6QSE6_ARACU:SubName: Full=Uncharacterized protein {ECO:0000313|EMBL:JAG93321.1}; GN=unknown OS=Araucaria cunninghamii	12.4493	1.41967	3.13244	0.0086266	0.68339	UP
Contig_92011	443	-	11.3117	1.27267	3.15189	0.0489172	1	UP
Contig_21776	2218	tr|C0PPV3|C0PPV3_PICSI:SubName: Full=Putative uncharacterized protein {ECO:0000313|EMBL:ACN39843.1}; GN=unknown OS=Picea sitchensis	10.9643	1.22733	3.15922	0.00484572	0.469784	UP
Contig_38543	547	tr|A9NP33|A9NP33_PICSI:SubName: Full=Putative uncharacterized protein {ECO:0000313|EMBL:ABK22394.1}; GN=unknown OS=Picea sitchensis	38.0157	4.23667	3.16559	0.000865932	0.132106	UP
Contig_7357	2461	tr|A0A0D6QV26|A0A0D6QV26_ARACU:SubName: Full=Uncharacterized protein {ECO:0000313|EMBL:JAG94389.1}; GN=unknown OS=Araucaria cunninghamii	114.97	12.8017	3.16685	0.000107963	0.0261867	UP
Contig_12380	1345	tr|K4BI27|K4BI27_SOLLC:SubName: Full=Uncharacterized protein {ECO:0000313|EnsemblPlants:Solyc03g082510.1.1}; GN=unknown OS=Solanum lycopersicum	30.5387	3.392	3.17043	0.00533983	0.502639	UP
Contig_27756	1652	tr|A0A0D6QTI4|A0A0D6QTI4_ARACU:SubName: Full=Uncharacterized protein {ECO:0000313|EMBL:JAG93771.1}; GN=LKYLEIYIII OS=Araucaria cunninghamii	42.6983	4.73833	3.17173	0.000264541	0.0537056	UP
Contig_24957	477	tr|A0A0D6QRC0|A0A0D6QRC0_ARACU:SubName: Full=Uncharacterized protein {ECO:0000313|EMBL:JAG93502.1}; GN=unknown OS=Araucaria cunninghamii	123.82	13.7083	3.17512	0.000706231	0.112791	UP
Contig_44731	575	tr|A0A0D6QUE5|A0A0D6QUE5_ARACU:RecName: Full=Glutamate receptor {ECO:0000256|PIRNR:PIRNR037090}; GN=unknown OS=Araucaria cunninghamii	20.3913	2.25733	3.17526	0.0267251	1	UP
Contig_10445	2635	tr|K4CNN5|K4CNN5_SOLLC:SubName: Full=Uncharacterized protein {ECO:0000313|EnsemblPlants:Solyc08g078760.1.1}; GN=ANANFFKVED YWIRKLVEWK EKPLSLNIRG TKFRKYLQGT OS=Solanum lycopersicum	4.70267	0.518333	3.18153	0.00254289	0.295923	UP
Contig_2950	1163	tr|B9IQ64|B9IQ64_POPTR:SubName: Full=Uncharacterized protein {ECO:0000313|EMBL:EEE99870.1}; GN=POPTR_0019s08690g OS=Populus trichocarpa	31.474	3.46733	3.18226	0.00543913	0.507487	UP
Contig_74640	3209	tr|F6HUZ5|F6HUZ5_VITVI:RecName: Full=L-aspartate oxidase {ECO:0000256|RuleBase:RU362049}; GN=VIT_14s0066g01240 OS=Vitis vinifera	10.8247	1.18933	3.1861	0.00676739	0.592226	UP
Contig_56708	1533	tr|A0A0D6R488|A0A0D6R488_ARACU:SubName: Full=Uncharacterized protein {ECO:0000313|EMBL:JAG96715.1}; GN=unknown OS=Araucaria cunninghamii	14.9023	1.633	3.18994	0.0103069	0.761403	UP
Contig_43054	724	-	132.121	14.4677	3.19095	0.000162454	0.0363411	UP
Contig_81063	400	tr|B9GFP1|B9GFP1_POPTR:SubName: Full=Uncharacterized protein {ECO:0000313|EMBL:EEE84505.1}; GN=POPTR_0001s18200g OS=Populus trichocarpa	45.043	4.92367	3.1935	0.0409398	1	UP
Contig_21918	452	tr|I0B0H4|I0B0H4_9SPER:SubName: Full=Chalcone synthase {ECO:0000313|EMBL:AFH55025.1}; GN=Chs OS=Juniperus saltuaria.	95.7017	10.4187	3.19937	0.00268657	0.307323	UP
Contig_42198	424	tr|A0A0C9S930|A0A0C9S930_9SPER:SubName: Full=TSA: Wollemia nobilis Ref_Wollemi_Transcript_9656_2286 transcribed RNA sequence {ECO:0000313|EMBL:JAG88178.1}; GN=unknown OS=Wollemia nobilis.	18.413	2.00367	3.20001	0.0313444	1	UP
Contig_268418	2757	tr|A0A0C9QRP6|A0A0C9QRP6_9SPER:SubName: Full=TSA: Wollemia nobilis Ref_Wollemi_Transcript_12548_4890 transcribed RNA sequence {ECO:0000313|EMBL:JAG87425.1}; GN=GMGKTSLLKL IKAQLLTTAA QLAFPFFSEY EDFGGARKMS LSPTGEIMCQ KICQGIAKLI OS=Wollemia nobilis.	3.705	0.402667	3.20182	0.0373234	1	UP
First_Contig466	1170	tr|A0A0D6R9I4|A0A0D6R9I4_ARACU:SubName: Full=Uncharacterized protein {ECO:0000313|EMBL:JAG98585.1}; GN=unknown OS=Araucaria cunninghamii	15.137	1.64067	3.20573	0.0107673	0.782441	UP
Contig_22901	569	-	19.5193	2.10967	3.20982	0.0334978	1	UP
Contig_18761	2562	tr|U5DFR0|U5DFR0_AMBTC:SubName: Full=Uncharacterized protein {ECO:0000313|EMBL:ERN20307.1}; GN=AMTR_s00066p00181110 OS=Amborella trichopoda.	23.4793	2.534	3.2119	0.00899057	0.702343	UP
Contig_36238	397	-	164.214	17.5793	3.22362	6.65321e-05	0.0176587	UP
Contig_45480	1686	tr|U6C7C4|U6C7C4_DELGR:SubName: Full=Uncharacterized protein {ECO:0000313|EMBL:BAO04176.1}; GN=DgBGLU5 OS=Delphinium grandiflorum	10.9093	1.16533	3.22675	0.0109863	0.792392	UP
Contig_16571	299	tr|A0A0D6QRL9|A0A0D6QRL9_ARACU:SubName: Full=Uncharacterized protein {ECO:0000313|EMBL:JAG93942.1}; GN=unknown OS=Araucaria cunninghamii	98.5743	10.499	3.23096	0.0167048	0.974621	UP
Contig_16747	2758	tr|A0A061EYG6|A0A061EYG6_THECC:SubName: Full=Disease resistance family protein / LRR family protein, putative {ECO:0000313|EMBL:EOY10135.1}; GN=TCM_025511 OS=Theobroma cacao	3.62533	0.385667	3.23269	0.0245115	1	UP
Contig_34925	641	tr|A0A0C9S6I8|A0A0C9S6I8_9SPER:SubName: Full=TSA: Wollemia nobilis Ref_Wollemi_Transcript_14780_2565 transcribed RNA sequence {ECO:0000313|EMBL:JAG86623.1}; GN=unknown OS=Wollemia nobilis.	34.0233	3.61667	3.23379	0.0120571	0.825058	UP
Contig_43994	329	tr|A0A0D6QRE3|A0A0D6QRE3_ARACU:SubName: Full=Uncharacterized protein {ECO:0000313|EMBL:JAG93617.1}; GN=unknown OS=Araucaria cunninghamii	70.266	7.45167	3.23719	0.00731848	0.616787	UP
Contig_42383	531	tr|A9NW35|A9NW35_PICSI:SubName: Full=Putative uncharacterized protein {ECO:0000313|EMBL:ABK24846.1}; GN=unknown OS=Picea sitchensis	89.466	9.48533	3.23757	0.0120651	0.825058	UP
Contig_13188	595	tr|A0A0D6QRB5|A0A0D6QRB5_ARACU:SubName: Full=Uncharacterized protein {ECO:0000313|EMBL:JAG93477.1}; GN=PYSQPSPYES GSYYNEGSYG SGSAPPAAAY SEPEKQKSRS KYGLGTGLAV OS=Araucaria cunninghamii	583.653	61.8483	3.23831	0.000441078	0.0789085	UP
Contig_10204	1409	tr|A0A0C9RV38|A0A0C9RV38_9SPER:SubName: Full=TSA: Wollemia nobilis Ref_Wollemi_Transcript_11603_1992 transcribed RNA sequence {ECO:0000313|EMBL:JAG87705.1}; GN=unknown OS=Wollemia nobilis.	39.4373	4.17267	3.24052	0.00210503	0.25601	UP
Contig_17659	835	tr|A0A0D6R1T5|A0A0D6R1T5_ARACU:SubName: Full=Uncharacterized protein {ECO:0000313|EMBL:JAG96779.1}; GN=unknown OS=Araucaria cunninghamii	35.1957	3.71767	3.24293	0.00133869	0.183482	UP
Contig_30029	1408	tr|A0A0D6QR78|A0A0D6QR78_ARACU:SubName: Full=Uncharacterized protein {ECO:0000313|EMBL:JAG93292.1}; GN=unknown OS=Araucaria cunninghamii	47.3783	4.99833	3.24471	0.000444043	0.0793293	UP
Contig_66939	968	tr|Q8L8I7|Q8L8I7_PINTA:SubName: Full=Putative TIR/NBS/LRR disease resistance protein {ECO:0000313|EMBL:AAM28917.1}; GN=unknown OS=Pinus taeda	7.95767	0.839	3.2456	0.0265784	1	UP
Contig_13127	326	tr|Q5UNS4|Q5UNS4_VITVI:SubName: Full=Synthase f2 {ECO:0000313|EMBL:AAV48833.1}; GN=unknown OS=Vitis vinifera	789.733	82.4907	3.25906	0.00253774	0.29559	UP
Contig_146519	1046	-	5.376	0.561	3.26046	0.0333786	1	UP
First_Contig266	1194	tr|A0A067GY30|A0A067GY30_CITSI:SubName: Full=Uncharacterized protein {ECO:0000313|EMBL:KDO83595.1}; GN=CISIN_1g035170mg OS=Citrus sinensis	17.0043	1.76767	3.26598	0.0458465	1	UP
Contig_5372	319	tr|A0A0D6QRJ9|A0A0D6QRJ9_ARACU:RecName: Full=Glutathione peroxidase {ECO:0000256|RuleBase:RU000499}; GN=unknown OS=Araucaria cunninghamii	454.697	46.9343	3.27619	7.74478e-05	0.0199033	UP
Contig_29518	1094	tr|M0RVV7|M0RVV7_MUSAM:SubName: Full=Uncharacterized protein {ECO:0000313|EnsemblPlants:GSMUA_Achr1P00490_001}; GN=unknown OS=Musa acuminata subsp. malaccensis	19.133	1.97367	3.27711	0.0187576	1	UP
Contig_79018	623	-	30.8303	3.17833	3.27801	0.00170812	0.22102	UP
Contig_63871	541	tr|A0A0C9S6L6|A0A0C9S6L6_9SPER:SubName: Full=TSA: Wollemia nobilis Ref_Wollemi_Transcript_14600_2040 transcribed RNA sequence {ECO:0000313|EMBL:JAG86678.1}; GN=unknown OS=Wollemia nobilis.	17.2873	1.77533	3.28355	0.0357589	1	UP
Contig_28444	380	-	14.6597	1.50433	3.28466	0.0326294	1	UP
Contig_13055	1288	tr|A0A0D6QU06|A0A0D6QU06_ARACU:SubName: Full=Uncharacterized protein {ECO:0000313|EMBL:JAG93941.1}; GN=unknown OS=Araucaria cunninghamii	27.59	2.82733	3.28663	0.0035746	0.378262	UP
Contig_93921	1095	tr|A9NUX4|A9NUX4_PICSI:SubName: Full=Putative uncharacterized protein {ECO:0000313|EMBL:ABK24435.1}; GN=unknown OS=Picea sitchensis	6.69433	0.685333	3.28806	0.0485607	1	UP
Contig_14798	1943	tr|B8LRW5|B8LRW5_PICSI:SubName: Full=Putative uncharacterized protein {ECO:0000313|EMBL:ABR18395.1}; GN=unknown OS=Picea sitchensis	2.77967	0.283	3.29604	0.0450381	1	UP
Contig_40447	1016	-	20.5673	2.08833	3.29993	0.0169627	0.982582	UP
Contig_75329	630	tr|A0A061DI76|A0A061DI76_THECC:SubName: Full=Gamma-glutamyl transpeptidase 1 isoform 2 {ECO:0000313|EMBL:EOX92239.1}; GN=TCM_001215 OS=Theobroma cacao	8.843	0.89	3.31266	0.0329832	1	UP
Contig_32322	1548	tr|A0A067JJR2|A0A067JJR2_JATCU:SubName: Full=Uncharacterized protein {ECO:0000313|EMBL:KDP20205.1}; GN=JCGZ_07925 OS=Jatropha curcas	72.2117	7.25333	3.31552	0.00217305	0.261579	UP
Contig_28509	376	tr|D8QQW7|D8QQW7_SELML:SubName: Full=Putative uncharacterized protein {ECO:0000313|EMBL:EFJ38522.1}; GN=SELMODRAFT_74069 OS=Selaginella moellendorffii	213.111	21.372	3.31781	0.00151763	0.202022	UP
Contig_17641	2021	tr|A0A0D6R1T5|A0A0D6R1T5_ARACU:SubName: Full=Uncharacterized protein {ECO:0000313|EMBL:JAG96779.1}; GN=unknown OS=Araucaria cunninghamii	20.7107	2.065	3.32616	0.000348246	0.0661297	UP
Contig_47042	2677	tr|A0A067G5R0|A0A067G5R0_CITSI:SubName: Full=Uncharacterized protein {ECO:0000313|EMBL:KDO70912.1}; GN=CISIN_1g006446mg OS=Citrus sinensis	2.179	0.217	3.3279	0.0260056	1	UP
Contig_36921	310	tr|A0A0D6QS20|A0A0D6QS20_ARACU:SubName: Full=Uncharacterized protein {ECO:0000313|EMBL:JAG93169.1}; GN=unknown OS=Araucaria cunninghamii	30.6813	3.043	3.33379	0.0281858	1	UP
Contig_6443	1414	tr|A0A0D6QV65|A0A0D6QV65_ARACU:SubName: Full=Uncharacterized protein {ECO:0000313|EMBL:JAG93903.1}; GN=unknown OS=Araucaria cunninghamii	13.571	1.344	3.33592	0.00149157	0.198962	UP
Contig_46709	861	tr|A0A0C9S8A1|A0A0C9S8A1_9SPER:SubName: Full=TSA: Wollemia nobilis Ref_Wollemi_Transcript_11922_1778 transcribed RNA sequence {ECO:0000313|EMBL:JAG87623.1}; GN=unknown OS=Wollemia nobilis.	6.83167	0.675667	3.33785	0.00878614	0.693062	UP
Contig_60008	530	-	20.8487	2.061	3.33854	0.0204219	1	UP
Contig_12400	3911	tr|A0A0D2PDS9|A0A0D2PDS9_GOSRA:SubName: Full=Uncharacterized protein {ECO:0000313|EMBL:KJB25148.1}; GN=B456_004G178500 OS=Gossypium raimondii	41.219	4.06533	3.34186	0.000861004	0.131665	UP
Contig_85289	310	tr|A0A0D6QRW2|A0A0D6QRW2_ARACU:SubName: Full=Uncharacterized protein {ECO:0000313|EMBL:JAG93074.1}; GN=IPTWLWDLPN LEGLNLSNNK LEGPVSILSF OS=Araucaria cunninghamii	15.7077	1.54733	3.34361	0.0388066	1	UP
Contig_14781	518	-	20.0957	1.978	3.34477	0.0417948	1	UP
First_Contig258	694	tr|D8U9N2|D8U9N2_VOLCA:SubName: Full=Putative uncharacterized protein {ECO:0000313|EMBL:EFJ43671.1}; GN=VOLCADRAFT_32891 OS=Volvox carteri f. nagariensis.	9.80433	0.964667	3.34532	0.0361427	1	UP
Contig_86666	1112	tr|A0A0D2QA89|A0A0D2QA89_GOSRA:SubName: Full=Uncharacterized protein {ECO:0000313|EMBL:KJB16214.1}; GN=B456_002G218000 OS=Gossypium raimondii	4.19267	0.411333	3.34949	0.0435301	1	UP
Contig_37060	375	-	40.439	3.96633	3.34987	0.0212341	1	UP
Contig_19443	522	tr|A0A0D6QYI6|A0A0D6QYI6_ARACU:SubName: Full=Uncharacterized protein {ECO:0000313|EMBL:JAG95496.1}; GN=unknown OS=Araucaria cunninghamii	18.93	1.85133	3.35404	0.0235027	1	UP
Contig_9849	5076	tr|F6HKJ0|F6HKJ0_VITVI:SubName: Full=Putative uncharacterized protein {ECO:0000313|EMBL:CCB55412.1}; GN=VIT_08s0007g03710 OS=Vitis vinifera	31.7703	3.09967	3.3575	1.52344e-05	0.00539129	UP
Contig_25731	493	tr|A0A0C9QUN3|A0A0C9QUN3_9SPER:SubName: Full=TSA: Wollemia nobilis Ref_Wollemi_Transcript_8257_2612 transcribed RNA sequence {ECO:0000313|EMBL:JAG88375.1}; GN=unknown OS=Wollemia nobilis.	122.043	11.9007	3.35827	0.00104675	0.151824	UP
Contig_1785	423	tr|A0A0J8BH40|A0A0J8BH40_BETVU:SubName: Full=Uncharacterized protein {ECO:0000313|EMBL:KMS99382.1}; GN=BVRB_2g045060 OS=Beta vulgaris subsp. vulgaris.	22.962	2.22967	3.36435	0.0288239	1	UP
Contig_32630	1213	tr|A9NZW8|A9NZW8_PICSI:SubName: Full=Putative uncharacterized protein {ECO:0000313|EMBL:ABK26179.1}; GN=unknown OS=Picea sitchensis	187.859	18.0007	3.38353	0.0105098	0.769919	UP
First_Contig3990	881	tr|A0A0K9R7J8|A0A0K9R7J8_SPIOL:SubName: Full=Uncharacterized protein {ECO:0000313|EMBL:KNA14954.1}; GN=SOVF_102690 OS=Spinacia oleracea	8.779	0.841	3.38388	0.0455865	1	UP
Contig_45800	1971	-	2.35267	0.223667	3.39487	0.0495095	1	UP
Contig_10423	680	tr|V4SWU4|V4SWU4_9ROSI:SubName: Full=Uncharacterized protein {ECO:0000313|EMBL:ESR43525.1}; GN=CICLE_v10012087mg OS=Citrus clementina.	80.1433	7.595	3.39946	0.00195585	0.243584	UP
Contig_7294	809	tr|A0A0D6R346|A0A0D6R346_ARACU:SubName: Full=Uncharacterized protein {ECO:0000313|EMBL:JAG97131.1}; GN=unknown OS=Araucaria cunninghamii	870.026	82.4437	3.39958	5.79898e-06	0.00239204	UP
Contig_26571	3984	tr|A0A0D6QVH8|A0A0D6QVH8_ARACU:SubName: Full=Uncharacterized protein {ECO:0000313|EMBL:JAG95587.1}; GN=unknown OS=Araucaria cunninghamii	28.1707	2.658	3.40578	0.000167137	0.03726	UP
Contig_5575	284	-	47.963	4.52433	3.40614	0.0224383	1	UP
Contig_16915	447	-	12.34	1.15667	3.4153	0.0325504	1	UP
Contig_31890	2120	tr|A0A0C9QVA3|A0A0C9QVA3_9SPER:SubName: Full=TSA: Wollemia nobilis Ref_Wollemi_Transcript_6922_2664 transcribed RNA sequence {ECO:0000313|EMBL:JAG88605.1}; GN=unknown OS=Wollemia nobilis.	5.67967	0.532	3.41631	0.0156225	0.943783	UP
Contig_57147	2329	tr|A0A0C9S5V7|A0A0C9S5V7_9SPER:SubName: Full=TSA: Wollemia nobilis Ref_Wollemi_Transcript_16651_1625 transcribed RNA sequence {ECO:0000313|EMBL:JAG86278.1}; GN=NTCPVTMQSL EDFTLIPNHT LRRLIQEWCV ANSSKGIERI PTPKQPADPR MVRSAIQEAS OS=Wollemia nobilis.	2.429	0.227	3.4196	0.0481664	1	UP
Contig_35617	2953	tr|G8CPZ0|G8CPZ0_PICAB:SubName: Full=Cup-shaped cotyledon {ECO:0000313|EMBL:ADQ47506.1}; GN=CUC OS=Picea abies	16.683	1.559	3.41969	5.8453e-05	0.0159055	UP
Contig_22676	1851	tr|A0A0C9RKC8|A0A0C9RKC8_9SPER:SubName: Full=TSA: Wollemia nobilis Ref_Wollemi_Transcript_13843_2492 transcribed RNA sequence {ECO:0000313|EMBL:JAG86996.1}; GN=unknown OS=Wollemia nobilis.	17.989	1.68	3.42058	0.000233736	0.0488294	UP
First_Contig390	413	tr|A0A0D6QU45|A0A0D6QU45_ARACU:SubName: Full=Uncharacterized protein {ECO:0000313|EMBL:JAG93503.1}; GN=LNEGHLDRFY FLLAALSSID OS=Araucaria cunninghamii	818.958	76.1443	3.42698	2.71507e-05	0.00866167	UP
Contig_63138	1108	tr|B8LLF5|B8LLF5_PICSI:SubName: Full=Putative uncharacterized protein {ECO:0000313|EMBL:ABR16485.1}; GN=KTIYGLGAGI ITKDIDIANR LARSLRVGTV WINCYLVVGA DVPLGGYKMS GIGREYGSYG OS=Picea sitchensis	18.2053	1.69033	3.42898	0.024897	1	UP
Contig_23828	1931	tr|A0A0C9RXH1|A0A0C9RXH1_9SPER:SubName: Full=TSA: Wollemia nobilis Ref_Wollemi_Transcript_5844_1308 transcribed RNA sequence {ECO:0000313|EMBL:JAG88724.1}; GN=unknown OS=Wollemia nobilis.	52.2843	4.84667	3.43131	0.000841117	0.129584	UP
Contig_44782	1594	tr|A9NUK1|A9NUK1_PICSI:SubName: Full=Putative uncharacterized protein {ECO:0000313|EMBL:ABK24312.1}; GN=unknown OS=Picea sitchensis	3.46267	0.319333	3.43875	0.0306912	1	UP
Contig_24114	1534	tr|A0A0D6QZH1|A0A0D6QZH1_ARACU:SubName: Full=Uncharacterized protein {ECO:0000313|EMBL:JAG95070.1}; GN=unknown OS=Araucaria cunninghamii	20.957	1.93067	3.44026	0.0264078	1	UP
Contig_27936	582	tr|A9NVH1|A9NVH1_PICSI:RecName: Full=3-ketoacyl-CoA synthase {ECO:0000256|PIRNR:PIRNR036417}; GN=unknown OS=Picea sitchensis	92.086	8.47	3.44255	0.00182417	0.231413	UP
Contig_47234	429	-	81.8267	7.47833	3.45178	0.00225468	0.268167	UP
Contig_28133	773	tr|A9NKK6|A9NKK6_PICSI:SubName: Full=Putative uncharacterized protein {ECO:0000313|EMBL:ABK21167.1}; GN=unknown OS=Picea sitchensis	12.213	1.11267	3.45632	0.019314	1	UP
Contig_62268	729	tr|W4ZT04|W4ZT04_WHEAT:SubName: Full=Uncharacterized protein {ECO:0000313|EnsemblPlants:Traes_1AL_CEA78C84D.2}; GN=unknown OS=Triticum aestivum	39.092	3.55967	3.45706	0.0378251	1	UP
Contig_39523	391	tr|A9NZW8|A9NZW8_PICSI:SubName: Full=Putative uncharacterized protein {ECO:0000313|EMBL:ABK26179.1}; GN=unknown OS=Picea sitchensis	282.095	25.6487	3.45923	0.00922097	0.711757	UP
Contig_52164	368	tr|A0A0D6QYQ9|A0A0D6QYQ9_ARACU:SubName: Full=Uncharacterized protein {ECO:0000313|EMBL:JAG95689.1}; GN=unknown OS=Araucaria cunninghamii	13.6567	1.23967	3.46158	0.0423436	1	UP
Contig_25732	735	tr|A0A0C9QUN3|A0A0C9QUN3_9SPER:SubName: Full=TSA: Wollemia nobilis Ref_Wollemi_Transcript_8257_2612 transcribed RNA sequence {ECO:0000313|EMBL:JAG88375.1}; GN=unknown OS=Wollemia nobilis.	23.0377	2.09033	3.46219	0.00908886	0.706612	UP
Contig_17452	395	-	12.6193	1.14467	3.46264	0.0374732	1	UP
Contig_63584	759	tr|A0A0D6R0K7|A0A0D6R0K7_ARACU:SubName: Full=Uncharacterized protein {ECO:0000313|EMBL:JAG96231.1}; GN=unknown OS=Araucaria cunninghamii	46.069	4.15867	3.4696	0.0150138	0.926015	UP
Contig_43656	1263	tr|A0A0C9RYX9|A0A0C9RYX9_9SPER:SubName: Full=TSA: Wollemia nobilis Ref_Wollemi_Transcript_1917_1343 transcribed RNA sequence {ECO:0000313|EMBL:JAG89359.1}; GN=unknown OS=Wollemia nobilis.	41.864	3.77267	3.47205	0.00129801	0.180002	UP
Contig_3505	3203	tr|A0A0C9RYP8|A0A0C9RYP8_9SPER:SubName: Full=TSA: Wollemia nobilis Ref_Wollemi_Transcript_2821_3032 transcribed RNA sequence {ECO:0000313|EMBL:JAG89224.1}; GN=PSRMLSEDQL OS=Wollemia nobilis.	24.0233	2.164	3.47266	0.000292866	0.057474	UP
Contig_47033	513	tr|H9M9P6|H9M9P6_PINRA:SubName: Full=Uncharacterized protein {ECO:0000313|EMBL:AEW07842.1}; GN=0_12721_01 OS=Pinus radiata	21.282	1.88533	3.49674	0.0412904	1	UP
Contig_95963	1131	tr|A0A0A0LB59|A0A0A0LB59_CUCSA:SubName: Full=Uncharacterized protein {ECO:0000313|EMBL:KGN59250.1}; GN=Csa_3G785440 OS=Cucumis sativus	7.307	0.647	3.49744	0.0100232	0.750055	UP
Contig_4041	1653	tr|Q8RYC0|Q8RYC0_CRYJA:SubName: Full=Isoflavone reductase-like protein CJP-6 {ECO:0000313|EMBL:AAK27264.1}; GN=unknown OS=Cryptomeria japonica	325.546	28.7837	3.49954	4.75268e-05	0.0133532	UP
Contig_22820	429	-	128.879	11.3337	3.50733	0.000170378	0.0377875	UP
Contig_44193	1048	tr|A0A0D2T2R3|A0A0D2T2R3_GOSRA:SubName: Full=Uncharacterized protein {ECO:0000313|EMBL:KJB69968.1}; GN=B456_011G052300 OS=Gossypium raimondii	4.62633	0.406667	3.50795	0.047484	1	UP
Contig_23280	1952	tr|A0A0G7ZNV8|A0A0G7ZNV8_PICGL:SubName: Full=Cytochrome P450 CYP76AA27 {ECO:0000313|EMBL:JAI17676.1}; GN=cytochrome OS=Picea glauca	25.242	2.211	3.51306	0.00545675	0.508105	UP
Contig_27587	287	tr|A9NV22|A9NV22_PICSI:SubName: Full=Putative uncharacterized protein {ECO:0000313|EMBL:ABK24483.1}; GN=unknown OS=Picea sitchensis	23.8337	2.085	3.51488	0.0307191	1	UP
Contig_13214	786	tr|A9NU88|A9NU88_PICSI:SubName: Full=Putative uncharacterized protein {ECO:0000313|EMBL:ABK24199.1}; GN=unknown OS=Picea sitchensis	5.90167	0.513	3.52409	0.0153179	0.936497	UP
First_Contig1192	1222	tr|A0A0D6QUE5|A0A0D6QUE5_ARACU:RecName: Full=Glutamate receptor {ECO:0000256|PIRNR:PIRNR037090}; GN=unknown OS=Araucaria cunninghamii	17.56	1.52433	3.52604	0.00101672	0.148969	UP
Contig_17295	2667	tr|A0A0D6R0L3|A0A0D6R0L3_ARACU:SubName: Full=Uncharacterized protein {ECO:0000313|EMBL:JAG95818.1}; GN=unknown OS=Araucaria cunninghamii	109.624	9.48533	3.53072	8.7993e-05	0.0220874	UP
Contig_11916	956	tr|A0A0C9RN00|A0A0C9RN00_9SPER:SubName: Full=TSA: Wollemia nobilis Ref_Wollemi_Transcript_9816_2959 transcribed RNA sequence {ECO:0000313|EMBL:JAG88136.1}; GN=unknown OS=Wollemia nobilis.	119.113	10.2687	3.53601	2.55928e-05	0.00822546	UP
Contig_36834	1449	tr|C0PPU9|C0PPU9_PICSI:SubName: Full=Putative uncharacterized protein {ECO:0000313|EMBL:ACN39839.1}; GN=MFHRFISDES AEIGQSQVSD OS=Picea sitchensis	40.6457	3.5	3.53767	0.00174239	0.224685	UP
Contig_57745	337	tr|D2X8G1|D2X8G1_PICGL:SubName: Full=(-)-ent-kaurene synthase {ECO:0000313|EMBL:ADB55708.1}; GN=KS OS=Picea glauca	18.564	1.577	3.55725	0.0498051	1	UP
Contig_36988	1282	tr|W1PVR6|W1PVR6_AMBTC:SubName: Full=Uncharacterized protein {ECO:0000313|EMBL:ERN14122.1}; GN=AMTR_s00021p00244340 OS=Amborella trichopoda.	33.064	2.79567	3.564	0.0102405	0.75855	UP
Contig_35331	1930	-	10.3713	0.875333	3.56663	0.0483333	1	UP
Contig_41561	3574	tr|I4DUG3|I4DUG3_CRYJA:SubName: Full=Uncharacterized protein {ECO:0000313|EMBL:BAM21553.1}; GN=LSLIEELILR NNLLTGRIPP SLRRLSKLTT LDLSYNQLSG NIPSWLDGHS OS=Cryptomeria japonica	9.762	0.819	3.57524	0.000268709	0.054164	UP
Contig_2735	879	tr|C0PQ69|C0PQ69_PICSI:SubName: Full=Putative uncharacterized protein {ECO:0000313|EMBL:ACN39959.1}; GN=unknown OS=Picea sitchensis	197.078	16.5173	3.57671	4.42312e-06	0.00192894	UP
Contig_16432	2098	tr|U5GV01|U5GV01_POPTR:SubName: Full=Uncharacterized protein {ECO:0000313|EMBL:ERP65057.1}; GN=POPTR_0001s03400g OS=Populus trichocarpa	2.95833	0.247333	3.58026	0.0317562	1	UP
Contig_185349	293	tr|B8LKR6|B8LKR6_PICSI:SubName: Full=Putative uncharacterized protein {ECO:0000313|EMBL:ABR16246.1}; GN=unknown OS=Picea sitchensis	30.9013	2.576	3.58446	0.0124562	0.838161	UP
Contig_8694	2362	tr|Q9SQ79|Q9SQ79_PINTA:SubName: Full=Helix-loop-helix protein 1A {ECO:0000313|EMBL:AAF04760.1}; GN=HLH1 OS=Pinus taeda	9.509	0.792	3.58572	0.0153995	0.936867	UP
Contig_68865	944	-	21.484	1.785	3.58927	0.0165516	0.973424	UP
Contig_42835	1342	tr|A0A0M3R802|A0A0M3R802_GINBI:SubName: Full=WRKY11 transcription factor {ECO:0000313|EMBL:ALC78713.1}; GN=unknown OS=Ginkgo biloba	83.6887	6.94833	3.59029	4.14854e-05	0.0120208	UP
Contig_72677	680	tr|D5AD41|D5AD41_PICSI:SubName: Full=Putative uncharacterized protein {ECO:0000313|EMBL:ADE77460.1}; GN=unknown OS=Picea sitchensis	16.006	1.321	3.59891	0.0437383	1	UP
Contig_67690	675	tr|A0A0C9RYK9|A0A0C9RYK9_9SPER:SubName: Full=TSA: Wollemia nobilis Ref_Wollemi_Transcript_3629_826 transcribed RNA sequence {ECO:0000313|EMBL:JAG89164.1}; GN=unknown OS=Wollemia nobilis.	15.7833	1.29933	3.60256	0.0151364	0.930033	UP
Contig_27917	352	-	41.1933	3.388	3.60391	0.0222204	1	UP
Contig_39762	315	-	117.289	9.639	3.60504	0.000100805	0.0246815	UP
Contig_9637	533	tr|Q5ME37|Q5ME37_PSEMZ:SubName: Full=Flavanone 3-hydroxylase 2 {ECO:0000313|EMBL:AAV92382.1}; GN=F3H2 OS=Pseudotsuga menziesii var. menziesii.	86.835	7.12433	3.60745	0.000700732	0.112328	UP
Contig_12344	1516	tr|A0A0D6QRM3|A0A0D6QRM3_ARACU:RecName: Full=Reticulon-like protein {ECO:0000256|RuleBase:RU210713}; GN=unknown OS=Araucaria cunninghamii	18.593	1.52533	3.60756	0.00238714	0.280051	UP
Contig_13056	1394	tr|A0A0D6QU06|A0A0D6QU06_ARACU:SubName: Full=Uncharacterized protein {ECO:0000313|EMBL:JAG93941.1}; GN=unknown OS=Araucaria cunninghamii	44.6833	3.646	3.61535	0.000272431	0.0544538	UP
Contig_12337	326	tr|A0A0D6QS66|A0A0D6QS66_ARACU:SubName: Full=Uncharacterized protein {ECO:0000313|EMBL:JAG93244.1}; GN=ETGYIVGMST CYPEPGSLKI QGGEILKLQS KYSKEQRRTG VMGLFYLLIA DPVNNVVYQD OS=Araucaria cunninghamii	63.0947	5.14733	3.61562	0.00903307	0.704389	UP
Contig_48298	793	tr|A0A0D6QSY5|A0A0D6QSY5_ARACU:RecName: Full=Flavin-containing monooxygenase {ECO:0000256|RuleBase:RU361177}; GN=unknown OS=Araucaria cunninghamii	67.5167	5.49033	3.62028	0.000435036	0.0779351	UP
Contig_56975	791	tr|A0A0D6QUU1|A0A0D6QUU1_ARACU:SubName: Full=Uncharacterized protein {ECO:0000313|EMBL:JAG93460.1}; GN=PVGYGSKVGY OS=Araucaria cunninghamii	64.1203	5.202	3.62364	0.00024238	0.0501498	UP
Contig_3946	1689	tr|A0A0D6QS32|A0A0D6QS32_ARACU:SubName: Full=Uncharacterized protein {ECO:0000313|EMBL:JAG94267.1}; GN=unknown OS=Araucaria cunninghamii	59.839	4.839	3.62831	0.000224607	0.0471044	UP
Contig_4424	1989	tr|A0A0D6QU06|A0A0D6QU06_ARACU:SubName: Full=Uncharacterized protein {ECO:0000313|EMBL:JAG93941.1}; GN=unknown OS=Araucaria cunninghamii	58.3923	4.70733	3.6328	0.000543988	0.0939453	UP
Contig_55897	1889	tr|A0A0D6QYJ1|A0A0D6QYJ1_ARACU:SubName: Full=Uncharacterized protein {ECO:0000313|EMBL:JAG95619.1}; GN=unknown OS=Araucaria cunninghamii	7.357	0.589	3.64278	0.0160842	0.95651	UP
Contig_38846	854	tr|W1NX55|W1NX55_AMBTC:RecName: Full=CASP-like protein {ECO:0000256|RuleBase:RU361233}; GN=AMTR_s00092p00142720 OS=Amborella trichopoda.	16.2533	1.294	3.65083	0.0119197	0.823841	UP
Contig_10444	1052	-	31.2457	2.46633	3.66322	7.46581e-05	0.0193786	UP
First_Contig323	707	tr|A0A059CB05|A0A059CB05_EUCGR:SubName: Full=Uncharacterized protein {ECO:0000313|EMBL:KCW75643.1}; GN=EUGRSUZ_D00009 OS=Eucalyptus grandis	30.663	2.391	3.68081	0.000899417	0.135103	UP
Contig_35422	1956	tr|O49121|O49121_PINRA:SubName: Full=Resistance gene homolog {ECO:0000313|EMBL:AAB92505.1}; GN=unknown OS=Pinus radiata	8.25767	0.637333	3.69561	0.00234442	0.276554	UP
Contig_21198	1612	tr|A0A059CB05|A0A059CB05_EUCGR:SubName: Full=Uncharacterized protein {ECO:0000313|EMBL:KCW75643.1}; GN=EUGRSUZ_D00009 OS=Eucalyptus grandis	21.12	1.626	3.69921	0.000704302	0.112621	UP
Contig_20750	1359	tr|B8LLF5|B8LLF5_PICSI:SubName: Full=Putative uncharacterized protein {ECO:0000313|EMBL:ABR16485.1}; GN=KTIYGLGAGI ITKDIDIANR LARSLRVGTV WINCYLVVGA DVPLGGYKMS GIGREYGSYG OS=Picea sitchensis	11.7657	0.902	3.70531	0.0228599	1	UP
Contig_86883	340	tr|A0A0D6QTN7|A0A0D6QTN7_ARACU:SubName: Full=Uncharacterized protein {ECO:0000313|EMBL:JAG93075.1}; GN=unknown OS=Araucaria cunninghamii	24.4793	1.87333	3.70788	0.0175756	1	UP
Contig_34992	1819	tr|A0A0K9PPA9|A0A0K9PPA9_ZOSMR:SubName: Full=Putative Ankyrin repeat-containing protein {ECO:0000313|EMBL:KMZ70908.1}; GN=ZOSMA_190G00080 OS=Zostera marina	3.10833	0.237667	3.70913	0.0499021	1	UP
Contig_49429	1067	tr|D5AAF6|D5AAF6_PICSI:SubName: Full=Putative uncharacterized protein {ECO:0000313|EMBL:ADE76525.1}; GN=unknown OS=Picea sitchensis	29.065	2.22133	3.70979	0.00297882	0.329484	UP
Contig_17392	966	tr|Q43027|Q43027_PINBN:SubName: Full=Alcohol dehydrogenase {ECO:0000313|EMBL:AAC49548.1}; GN=AdhC5 OS=Pinus banksiana	260.897	19.8907	3.71332	0.00263428	0.303566	UP
Contig_28680	1202	tr|K4ASB4|K4ASB4_SOLLC:SubName: Full=Uncharacterized protein {ECO:0000313|EnsemblPlants:Solyc01g005470.2.1}; GN=WSTGLCDCFS DISSCCLTCW CPCITFGQIA OS=Solanum lycopersicum	214.557	16.3413	3.71476	9.86982e-06	0.00366295	UP
Contig_45102	297	-	136.272	10.3743	3.7154	0.00159608	0.209452	UP
Contig_5577	426	tr|I4DUG3|I4DUG3_CRYJA:SubName: Full=Uncharacterized protein {ECO:0000313|EMBL:BAM21553.1}; GN=LSLIEELILR NNLLTGRIPP SLRRLSKLTT LDLSYNQLSG NIPSWLDGHS OS=Cryptomeria japonica	16.1993	1.231	3.71803	0.0482248	1	UP
Contig_27248	1592	tr|A0A0D6QYG7|A0A0D6QYG7_ARACU:SubName: Full=Uncharacterized protein {ECO:0000313|EMBL:JAG94745.1}; GN=unknown OS=Araucaria cunninghamii	109.251	8.30033	3.71833	3.78498e-05	0.011229	UP
Contig_23940	363	tr|M5X5Q3|M5X5Q3_PRUPE:SubName: Full=Uncharacterized protein {ECO:0000313|EMBL:EMJ14405.1}; GN=PRUPE_ppb012387mg OS=Prunus persica	9.384	0.71	3.72431	0.0397644	1	UP
Contig_3121	499	tr|A0A0C9QQT7|A0A0C9QQT7_9SPER:SubName: Full=TSA: Wollemia nobilis Ref_Wollemi_Transcript_13765_1333 transcribed RNA sequence {ECO:0000313|EMBL:JAG87035.1}; GN=unknown OS=Wollemia nobilis.	334.957	25.3333	3.72487	8.09922e-05	0.0205693	UP
Contig_49785	1795	-	6.50233	0.491333	3.72618	0.0164143	0.969018	UP
Contig_39708	525	tr|A0A0D6QXV5|A0A0D6QXV5_ARACU:SubName: Full=Uncharacterized protein {ECO:0000313|EMBL:JAG94495.1}; GN=unknown OS=Araucaria cunninghamii	12.9777	0.979667	3.7276	0.0314336	1	UP
Contig_56142	1336	tr|V7B2Z4|V7B2Z4_PHAVU:SubName: Full=Uncharacterized protein {ECO:0000313|EMBL:ESW11233.1}; GN=PHAVU_008G012900g OS=Phaseolus vulgaris	19.6687	1.483	3.72931	0.000577202	0.0979829	UP
Contig_2315	344	tr|A0A0D6R5D0|A0A0D6R5D0_ARACU:SubName: Full=Uncharacterized protein {ECO:0000313|EMBL:JAG97095.1}; GN=unknown OS=Araucaria cunninghamii	30.3223	2.27267	3.73792	0.00882495	0.694966	UP
Contig_16581	303	tr|A0A0D6QRL9|A0A0D6QRL9_ARACU:SubName: Full=Uncharacterized protein {ECO:0000313|EMBL:JAG93942.1}; GN=unknown OS=Araucaria cunninghamii	182.193	13.6233	3.74132	0.000482327	0.0849965	UP
Contig_13835	905	tr|A0A059A6P2|A0A059A6P2_EUCGR:SubName: Full=Uncharacterized protein {ECO:0000313|EMBL:KCW49478.1}; GN=EUGRSUZ_K02999 OS=Eucalyptus grandis	15.3287	1.14267	3.74576	0.00703366	0.60533	UP
Contig_53182	635	tr|A0A061ES54|A0A061ES54_THECC:SubName: Full=ABC-2 type transporter family protein {ECO:0000313|EMBL:EOY07651.1}; GN=TCM_022035 OS=Theobroma cacao	10.2643	0.764667	3.74667	0.0431322	1	UP
First_Contig1071	1495	tr|W1NDI8|W1NDI8_AMBTC:SubName: Full=Uncharacterized protein {ECO:0000313|EMBL:ERM93602.1}; GN=AMTR_s00004p00128400 OS=Amborella trichopoda.	5.17433	0.385	3.74844	0.033297	1	UP
Contig_39746	2215	tr|A9STL6|A9STL6_PHYPA:SubName: Full=Predicted protein {ECO:0000313|EMBL:EDQ65525.1}; GN=PHYPADRAFT_188308 OS=Physcomitrella patens subsp. patens	6.28033	0.466333	3.75141	0.0104946	0.769919	UP
First_Contig4090	1368	tr|B9SG01|B9SG01_RICCO:SubName: Full=ADP-ribosylation factor, arf, putative {ECO:0000313|EMBL:EEF37417.1}; GN=RCOM_1153480 OS=Unreviewed; 182 AA.	7.891	0.585667	3.75206	0.0131813	0.86576	UP
Contig_19312	524	tr|B8LLF5|B8LLF5_PICSI:SubName: Full=Putative uncharacterized protein {ECO:0000313|EMBL:ABR16485.1}; GN=KTIYGLGAGI ITKDIDIANR LARSLRVGTV WINCYLVVGA DVPLGGYKMS GIGREYGSYG OS=Picea sitchensis	14.71	1.09133	3.75263	0.0176803	1	UP
Contig_58378	288	tr|X5CWL2|X5CWL2_PINTB:SubName: Full=KS1 {ECO:0000313|EMBL:AHW42469.1}; GN=QNVETGLRFL RENIEGIVHE DEYTPIGFQM OS=Pinus tabuliformis	38.5267	2.85133	3.75615	0.0174373	0.997584	UP
Contig_46953	1155	tr|A9NLT0|A9NLT0_PICSI:SubName: Full=Putative uncharacterized protein {ECO:0000313|EMBL:ABK21591.1}; GN=unknown OS=Picea sitchensis	7.85133	0.581	3.75633	0.0165491	0.973424	UP
First_Contig3411	1562	tr|A0A0F7KQD3|A0A0F7KQD3_THUPL:SubName: Full=Cytochrome P450 CYP76AA20 {ECO:0000313|EMBL:AKH41020.1}; GN=unknown OS=Thuja plicata	12.319	0.906	3.76523	0.00234987	0.276926	UP
Contig_22294	1814	-	9.829	0.722667	3.76564	0.00094459	0.140424	UP
Contig_43067	667	tr|E6Y2G2|E6Y2G2_9SPER:SubName: Full=1-hydroxy-2-methyl-2-(E)-butenyl 4-diphosphate reductase {ECO:0000313|EMBL:ABU44490.1}; GN=unknown OS=Taxus x media.	74.283	5.43233	3.77339	0.000103929	0.0253506	UP
Contig_21982	397	tr|A9P0I5|A9P0I5_PICSI:SubName: Full=Putative uncharacterized protein {ECO:0000313|EMBL:ABK26396.1}; GN=unknown OS=Picea sitchensis	13.1247	0.955	3.78064	0.0217281	1	UP
Contig_7859	895	tr|A0A0D6QS66|A0A0D6QS66_ARACU:SubName: Full=Uncharacterized protein {ECO:0000313|EMBL:JAG93244.1}; GN=ETGYIVGMST CYPEPGSLKI QGGEILKLQS KYSKEQRRTG VMGLFYLLIA DPVNNVVYQD OS=Araucaria cunninghamii	56.2113	4.08867	3.78116	0.00375923	0.393619	UP
Contig_14256	311	-	78.376	5.698	3.78188	0.00818314	0.664517	UP
Contig_120098	1226	-	3.43567	0.248667	3.78831	0.0390047	1	UP
Contig_41280	682	tr|A0A0D6QS68|A0A0D6QS68_ARACU:SubName: Full=Uncharacterized protein {ECO:0000313|EMBL:JAG93249.1}; GN=IPKWIARLAK LRILMLRSNR FDGPIPHEIT ALQALQILDL SENRLSGDIP SNLGKLSTMA OS=Araucaria cunninghamii	7.108	0.513	3.79241	0.0265548	1	UP
Contig_76904	939	tr|A0A0D6R284|A0A0D6R284_ARACU:SubName: Full=Uncharacterized protein {ECO:0000313|EMBL:JAG96393.1}; GN=unknown OS=Araucaria cunninghamii	29.6957	2.14133	3.79367	0.00538363	0.505119	UP
Contig_68793	341	-	15.2387	1.09833	3.79435	0.0191219	1	UP
Contig_40956	1389	tr|D8T5C8|D8T5C8_SELML:SubName: Full=Putative uncharacterized protein {ECO:0000313|EMBL:EFJ08058.1}; GN=SELMODRAFT_185578 OS=Selaginella moellendorffii	3.91433	0.280667	3.80184	0.0194316	1	UP
First_Contig835	810	tr|A0A0D6QUE5|A0A0D6QUE5_ARACU:RecName: Full=Glutamate receptor {ECO:0000256|PIRNR:PIRNR037090}; GN=unknown OS=Araucaria cunninghamii	20.6483	1.47567	3.80659	0.000445449	0.0794709	UP
Contig_66975	1602	tr|A0A0C9RYE8|A0A0C9RYE8_9SPER:RecName: Full=Protein DETOXIFICATION {ECO:0000256|RuleBase:RU004914}; GN=unknown OS=Wollemia nobilis.	4.268	0.304333	3.80984	0.0108591	0.786251	UP
Contig_22346	357	tr|A0A0D6QS31|A0A0D6QS31_ARACU:SubName: Full=Uncharacterized protein {ECO:0000313|EMBL:JAG93184.1}; GN=unknown OS=Araucaria cunninghamii	19.4483	1.378	3.819	0.0266819	1	UP
Contig_25548	389	tr|A0A0D6R606|A0A0D6R606_ARACU:SubName: Full=Uncharacterized protein {ECO:0000313|EMBL:JAG97703.1}; GN=unknown OS=Araucaria cunninghamii	167.79	11.8783	3.82026	0.000618872	0.102947	UP
Contig_44540	1022	tr|A9NXT1|A9NXT1_PICSI:SubName: Full=Putative uncharacterized protein {ECO:0000313|EMBL:ABK25442.1}; GN=unknown OS=Picea sitchensis	23.8917	1.672	3.83686	0.0342794	1	UP
Contig_49852	389	tr|H9M9Y6|H9M9Y6_PINRA:SubName: Full=Uncharacterized protein {ECO:0000313|EMBL:AEW07932.1}; GN=0_14784_01 OS=Pinus radiata	105.185	7.34767	3.8395	0.0048583	0.469931	UP
Contig_32709	778	tr|A0A0F7J4C0|A0A0F7J4C0_TAXBA:SubName: Full=Putative alcohol dehydrogenase {ECO:0000313|EMBL:AKH04258.1}; GN=unknown OS=Taxus baccata	117.29	8.19133	3.83984	2.07727e-06	0.00104485	UP
Contig_2208	293	-	27.769	1.932	3.84531	0.0316201	1	UP
Contig_10121	333	tr|A0A0F7J3A3|A0A0F7J3A3_TAXBA:SubName: Full=Putative hydroxylase {ECO:0000313|EMBL:AKH04263.1}; GN=unknown OS=Taxus baccata	18.9953	1.321	3.84594	0.0369027	1	UP
Contig_47525	598	tr|A0A0D6QYG7|A0A0D6QYG7_ARACU:SubName: Full=Uncharacterized protein {ECO:0000313|EMBL:JAG94745.1}; GN=unknown OS=Araucaria cunninghamii	100.7	6.985	3.84966	5.65808e-05	0.0154937	UP
Contig_47783	2957	tr|A0A0M4FL68|A0A0M4FL68_GINBI:SubName: Full=WRKY2 transcription factor {ECO:0000313|EMBL:ALC78712.1}; GN=PNPRSYYKCT NAGCPVRKHV ERASHDPKAV ITTYEGKHNH DVPAARNSSH OS=Ginkgo biloba	14.8837	1.03067	3.85208	0.000361684	0.0679919	UP
Contig_12386	2125	tr|M0TG74|M0TG74_MUSAM:SubName: Full=Uncharacterized protein {ECO:0000313|EnsemblPlants:GSMUA_Achr7P09860_001}; GN=unknown OS=Musa acuminata subsp. malaccensis	13.6167	0.936	3.86272	0.00576974	0.530386	UP
Contig_61360	1795	tr|D5A7Y6|D5A7Y6_PICSI:SubName: Full=Putative uncharacterized protein {ECO:0000313|EMBL:ADE75655.1}; GN=unknown OS=Picea sitchensis	2.53533	0.174	3.86502	0.0215515	1	UP
Contig_54	1354	tr|A0A0D6QU45|A0A0D6QU45_ARACU:SubName: Full=Uncharacterized protein {ECO:0000313|EMBL:JAG93503.1}; GN=LNEGHLDRFY FLLAALSSID OS=Araucaria cunninghamii	571.555	39.087	3.87013	2.27492e-05	0.00747854	UP
Contig_1784	567	tr|A0A0K9QEI3|A0A0K9QEI3_SPIOL:SubName: Full=Uncharacterized protein {ECO:0000313|EMBL:KNA05667.1}; GN=SOVF_188190 OS=Spinacia oleracea	41.9497	2.86033	3.8744	0.00341939	0.366024	UP
Contig_87356	597	tr|A0A0C9RJY0|A0A0C9RJY0_9SPER:SubName: Full=TSA: Wollemia nobilis Ref_Wollemi_Transcript_14117_1818 transcribed RNA sequence {ECO:0000313|EMBL:JAG86866.1}; GN=unknown OS=Wollemia nobilis.	51.8527	3.52733	3.87777	0.0240946	1	UP
Contig_162954	3442	tr|A9TGN6|A9TGN6_PHYPA:SubName: Full=Predicted protein {ECO:0000313|EMBL:EDQ57414.1}; GN=PHYPADRAFT_145297 OS=Physcomitrella patens subsp. patens	2.93133	0.198333	3.88556	0.0243083	1	UP
Contig_72527	294	-	456.077	30.5817	3.89854	0.0401332	1	UP
Contig_7770	627	tr|H9MB11|H9MB11_PINLA:SubName: Full=Uncharacterized protein {ECO:0000313|EMBL:AEW08307.1}; GN=2_6050_02 OS=Pinus lambertiana	272.258	18.2423	3.89961	7.4059e-05	0.0192617	UP
Contig_19052	325	tr|Q6WE71|Q6WE71_PINMO:SubName: Full=Putative NBS-LRR protein G6236 {ECO:0000313|EMBL:AAQ57148.1}; GN=RGA OS=Unreviewed; 206 AA.	29.6637	1.98267	3.90318	0.0293314	1	UP
Contig_16082	407	tr|A0A0C9S462|A0A0C9S462_9SPER:RecName: Full=Serine/threonine-protein kinase {ECO:0000256|PIRNR:PIRNR000641}; GN=QTVLMISQDG OS=Wollemia nobilis.	30.1307	2.01133	3.90501	0.00544227	0.507487	UP
First_Contig131	2095	-	7.72833	0.515	3.90751	0.00392971	0.408497	UP
Contig_24239	3167	tr|C0PPQ5|C0PPQ5_PICSI:SubName: Full=Putative uncharacterized protein {ECO:0000313|EMBL:ACN39795.1}; GN=unknown OS=Picea sitchensis	22.5683	1.50367	3.90774	0.0126879	0.847103	UP
First_Contig691	776	-	18.5377	1.23367	3.90944	0.0111766	0.798041	UP
Contig_15234	2229	tr|A0A0C9SB76|A0A0C9SB76_9SPER:SubName: Full=TSA: Wollemia nobilis Ref_Wollemi_Transcript_77_2478 transcribed RNA sequence {ECO:0000313|EMBL:JAG89593.1}; GN=unknown OS=Wollemia nobilis.	16.7993	1.11733	3.91027	0.000184827	0.0406329	UP
Contig_31813	1068	tr|C0PTF0|C0PTF0_PICSI:SubName: Full=Putative uncharacterized protein {ECO:0000313|EMBL:ACN41090.1}; GN=unknown OS=Picea sitchensis	198.829	13.2223	3.91048	1.11713e-05	0.00406443	UP
Contig_73962	774	tr|A0A096ZX73|A0A096ZX73_PHAEQ:SubName: Full=MYB transcription factor 14 {ECO:0000313|EMBL:AIS35931.1}; GN=MYB14 OS=Phalaenopsis equestris	23.9223	1.58233	3.91823	0.0166435	0.974621	UP
Contig_17522	365	tr|A0A0C9RSG9|A0A0C9RSG9_9SPER:SubName: Full=TSA: Wollemia nobilis Ref_Wollemi_Transcript_15129_1387 transcribed RNA sequence {ECO:0000313|EMBL:JAG86509.1}; GN=unknown OS=Wollemia nobilis.	39.3157	2.6	3.91852	0.0248001	1	UP
Contig_9952	1666	tr|B8LKM5|B8LKM5_PICSI:SubName: Full=Putative uncharacterized protein {ECO:0000313|EMBL:ABR16205.1}; GN=EVLSDYQNQA TWLLMLPAMP NIHASLLNHG LADSIKVTTS OS=Picea sitchensis	444.077	29.0593	3.93374	4.44454e-06	0.00193178	UP
Contig_16108	3555	tr|B8LKL2|B8LKL2_PICSI:SubName: Full=Putative uncharacterized protein {ECO:0000313|EMBL:ABR16192.1}; GN=unknown OS=Picea sitchensis	44.9127	2.93833	3.93405	0.00012611	0.0295373	UP
Contig_49292	586	tr|A0A0D6QUU1|A0A0D6QUU1_ARACU:SubName: Full=Uncharacterized protein {ECO:0000313|EMBL:JAG93460.1}; GN=PVGYGSKVGY OS=Araucaria cunninghamii	19.3687	1.265	3.93652	0.0113731	0.805213	UP
Contig_32032	766	tr|A0A0C9RJC2|A0A0C9RJC2_9SPER:SubName: Full=TSA: Wollemia nobilis Ref_Wollemi_Transcript_14805_1874 transcribed RNA sequence {ECO:0000313|EMBL:JAG86616.1}; GN=unknown OS=Wollemia nobilis.	12.2773	0.799333	3.94106	0.0497286	1	UP
Contig_42901	566	tr|A9NP26|A9NP26_PICSI:SubName: Full=Putative uncharacterized protein {ECO:0000313|EMBL:ABK22387.1}; GN=unknown OS=Picea sitchensis	12.3583	0.803333	3.94334	0.0444226	1	UP
Contig_321	1833	tr|B3TLR2|B3TLR2_ELAGV:SubName: Full=UBQ4 {ECO:0000313|EMBL:ACF06493.1}; GN=unknown OS=Elaeis guineensis var. tenera	28.554	1.84467	3.95226	0.000162391	0.0363411	UP
Contig_57217	768	tr|A0A0D6QVL0|A0A0D6QVL0_ARACU:SubName: Full=Uncharacterized protein {ECO:0000313|EMBL:JAG94028.1}; GN=unknown OS=Araucaria cunninghamii	9.19	0.593333	3.95315	0.0254921	1	UP
Contig_37904	872	tr|A0A0B2NXT4|A0A0B2NXT4_GLYSO:SubName: Full=Protein notum like {ECO:0000313|EMBL:KHN00252.1}; GN=glysoja_022856 OS=Unreviewed; 419 AA.	10.78	0.692667	3.96005	0.0042423	0.42926	UP
Contig_10061	435	-	70.215	4.50533	3.96207	0.0206018	1	UP
Contig_31613	757	tr|A0A0A0L240|A0A0A0L240_CUCSA:SubName: Full=Uncharacterized protein {ECO:0000313|EMBL:KGN54672.1}; GN=Csa_4G420130 OS=Cucumis sativus	7.77267	0.496333	3.96903	0.0336719	1	UP
Contig_43837	3441	tr|F6HI59|F6HI59_VITVI:SubName: Full=Putative uncharacterized protein {ECO:0000313|EMBL:CCB51905.1}; GN=VIT_07s0151g00590 OS=Vitis vinifera	7.09533	0.452667	3.97035	0.000137661	0.0316571	UP
Contig_60208	1306	tr|A0A0C9SAJ1|A0A0C9SAJ1_9SPER:SubName: Full=TSA: Wollemia nobilis Ref_Wollemi_Transcript_3137_1220 transcribed RNA sequence {ECO:0000313|EMBL:JAG89203.1}; GN=unknown OS=Wollemia nobilis.	25.457	1.62067	3.9734	0.0351002	1	UP
Contig_45333	1588	tr|A0A0G7ZNV8|A0A0G7ZNV8_PICGL:SubName: Full=Cytochrome P450 CYP76AA27 {ECO:0000313|EMBL:JAI17676.1}; GN=cytochrome OS=Picea glauca	5.09467	0.324333	3.97344	0.0439496	1	UP
Contig_4579	827	tr|A0A0D6R4V6|A0A0D6R4V6_ARACU:SubName: Full=Uncharacterized protein {ECO:0000313|EMBL:JAG97313.1}; GN=unknown OS=Araucaria cunninghamii	1262.25	80.144	3.97726	2.8663e-09	3.75002e-06	UP
Contig_16869	1464	tr|A9NZ59|A9NZ59_PICSI:SubName: Full=Putative uncharacterized protein {ECO:0000313|EMBL:ABK25920.1}; GN=unknown OS=Picea sitchensis	22.7523	1.44367	3.9782	0.000565724	0.0965406	UP
Contig_16570	307	tr|A0A0D6QW83|A0A0D6QW83_ARACU:SubName: Full=Uncharacterized protein {ECO:0000313|EMBL:JAG93940.1}; GN=unknown OS=Araucaria cunninghamii	774.935	48.9343	3.98516	0.000246441	0.0506664	UP
Contig_25603	1782	tr|A0A0C9S6X2|A0A0C9S6X2_9SPER:SubName: Full=TSA: Wollemia nobilis Ref_Wollemi_Transcript_10314_1754 transcribed RNA sequence {ECO:0000313|EMBL:JAG88012.1}; GN=unknown OS=Wollemia nobilis.	14.1147	0.887333	3.99158	0.00187146	0.235531	UP
Contig_18178	2846	tr|A0A0G7ZNT6|A0A0G7ZNT6_PICGL:SubName: Full=Cytochrome P450 CYP86A102 {ECO:0000313|EMBL:JAI17608.1}; GN=cytochrome OS=Picea glauca	19.7607	1.241	3.99306	7.06637e-05	0.0185745	UP
Contig_22315	740	tr|A0A0D6QS66|A0A0D6QS66_ARACU:SubName: Full=Uncharacterized protein {ECO:0000313|EMBL:JAG93244.1}; GN=ETGYIVGMST CYPEPGSLKI QGGEILKLQS KYSKEQRRTG VMGLFYLLIA DPVNNVVYQD OS=Araucaria cunninghamii	31.3993	1.95933	4.0023	0.0115455	0.809341	UP
Contig_52034	504	tr|A0A0D6QRX4|A0A0D6QRX4_ARACU:RecName: Full=Serine/threonine-protein kinase {ECO:0000256|PIRNR:PIRNR000641}; GN=unknown OS=Araucaria cunninghamii	5.25633	0.325333	4.01407	0.0483227	1	UP
Contig_46443	1014	tr|A0A061DQP4|A0A061DQP4_THECC:SubName: Full=Bifunctional inhibitor/lipid-transfer protein/seed storage 2S albumin superfamily protein {ECO:0000313|EMBL:EOX94707.1}; GN=TCM_004321 OS=Theobroma cacao	22.454	1.38933	4.01451	0.0208686	1	UP
Contig_165384	918	-	14.388	0.889333	4.016	0.0215015	1	UP
Contig_6900	367	tr|A0A0D6QYC3|A0A0D6QYC3_ARACU:SubName: Full=Uncharacterized protein {ECO:0000313|EMBL:JAG96577.1}; GN=unknown OS=Araucaria cunninghamii	66.752	4.10367	4.02383	0.0438888	1	UP
Contig_34627	300	-	31.5733	1.93867	4.02557	0.0056562	0.5218	UP
Contig_57316	2224	tr|B8LLG1|B8LLG1_PICSI:SubName: Full=Putative uncharacterized protein {ECO:0000313|EMBL:ABR16491.1}; GN=ISPDEEELII RMHRLLGNRW SLIAGRLPGR TDNEIKNYWN THLSKKLTMS OS=Picea sitchensis	4.63533	0.281333	4.04232	0.0153644	0.936762	UP
Contig_17276	619	tr|N1NF06|N1NF06_ARAHY:SubName: Full=Putative lipid transfer/seed storage/trypsin-alpha amylase inhibitor {ECO:0000313|EMBL:CCW28822.1}; GN=ARAX_AHF417E07-012 OS=Arachis hypogaea	27.3603	1.65667	4.04573	0.00629926	0.562009	UP
Contig_6255	1887	tr|A5JYF5|A5JYF5_PICGL:SubName: Full=R2R3-MYB transcription factor MYB11 {ECO:0000313|EMBL:ABQ51227.1}; GN=unknown OS=Picea glauca	6.898	0.417333	4.04691	0.0158556	0.952094	UP
Contig_81492	1055	tr|A0A068U7G0|A0A068U7G0_COFCA:SubName: Full=Uncharacterized protein {ECO:0000313|EMBL:CDP04456.1}; GN=GSCOC_T00017852001 OS=Coffea canephora	5.22667	0.315333	4.05094	0.0473301	1	UP
Contig_30241	887	tr|A9NLE3|A9NLE3_PICSI:SubName: Full=Putative uncharacterized protein {ECO:0000313|EMBL:ABK21454.1}; GN=unknown OS=Picea sitchensis	122.146	7.31833	4.06095	0.000675335	0.109751	UP
Contig_18373	874	tr|A9NMN2|A9NMN2_PICSI:SubName: Full=Putative uncharacterized protein {ECO:0000313|EMBL:ABK21893.1}; GN=LQCEDDERTA OS=Picea sitchensis	101.497	6.05533	4.06709	0.000107793	0.0261867	UP
Contig_61966	454	-	11.6533	0.695	4.06759	0.0417675	1	UP
Contig_28890	1585	tr|A0A0G7ZNV8|A0A0G7ZNV8_PICGL:SubName: Full=Cytochrome P450 CYP76AA27 {ECO:0000313|EMBL:JAI17676.1}; GN=cytochrome OS=Picea glauca	19.6423	1.16967	4.0698	0.00833532	0.670986	UP
Contig_8301	885	tr|A0A0D6QTW7|A0A0D6QTW7_ARACU:SubName: Full=Uncharacterized protein {ECO:0000313|EMBL:JAG93926.1}; GN=unknown OS=Araucaria cunninghamii	144.927	8.60033	4.07479	7.90727e-05	0.0202007	UP
Contig_21471	370	tr|B8LK97|B8LK97_PICSI:SubName: Full=Putative uncharacterized protein {ECO:0000313|EMBL:ABR16077.1}; GN=unknown OS=Picea sitchensis	25.408	1.50733	4.07521	0.0125833	0.841853	UP
First_Contig1123	2208	tr|A0A0C9RUY6|A0A0C9RUY6_9SPER:SubName: Full=TSA: Wollemia nobilis Ref_Wollemi_Transcript_11921_2354 transcribed RNA sequence {ECO:0000313|EMBL:JAG87624.1}; GN=unknown OS=Wollemia nobilis.	10.5747	0.625333	4.07984	0.00209746	0.255777	UP
Contig_10461	813	tr|I4DUG2|I4DUG2_CRYJA:SubName: Full=Uncharacterized protein {ECO:0000313|EMBL:BAM21552.1}; GN=unknown OS=Cryptomeria japonica	10.5423	0.623	4.08082	0.0344959	1	UP
Contig_40401	1435	tr|D5A9K7|D5A9K7_PICSI:RecName: Full=Glycosyltransferase {ECO:0000256|RuleBase:RU362057}; GN=unknown OS=Picea sitchensis	3.492	0.206333	4.081	0.0167716	0.977195	UP
Contig_8285	1478	tr|A0A0X8DT53|A0A0X8DT53_PICAB:SubName: Full=Leucoanthocyanidin reductase 3 {ECO:0000313|EMBL:AMB51440.1}; GN=LAR3 OS=Picea abies	26.8273	1.58433	4.08176	0.00172976	0.223409	UP
Contig_57879	934	tr|M0SKB7|M0SKB7_MUSAM:SubName: Full=Uncharacterized protein {ECO:0000313|EnsemblPlants:GSMUA_Achr4P02000_001}; GN=unknown OS=Musa acuminata subsp. malaccensis	7.54933	0.445667	4.08231	0.024625	1	UP
Contig_54881	563	tr|A0A0D6QYC3|A0A0D6QYC3_ARACU:SubName: Full=Uncharacterized protein {ECO:0000313|EMBL:JAG96577.1}; GN=unknown OS=Araucaria cunninghamii	35.3307	2.07767	4.08788	0.0131631	0.865513	UP
Contig_6885	911	tr|A9NVH1|A9NVH1_PICSI:RecName: Full=3-ketoacyl-CoA synthase {ECO:0000256|PIRNR:PIRNR036417}; GN=unknown OS=Picea sitchensis	43.365	2.54933	4.08834	0.00141022	0.190864	UP
Contig_24882	1365	tr|A0A0D6QZT6|A0A0D6QZT6_ARACU:SubName: Full=Uncharacterized protein {ECO:0000313|EMBL:JAG95951.1}; GN=unknown OS=Araucaria cunninghamii	13.9523	0.82	4.08874	0.0357843	1	UP
Contig_6256	1359	tr|W1NYY3|W1NYY3_AMBTC:SubName: Full=Uncharacterized protein {ECO:0000313|EMBL:ERN00579.1}; GN=AMTR_s00091p00025820 OS=Amborella trichopoda.	171.476	10.0707	4.08977	0.00142427	0.192362	UP
Contig_13119	1781	tr|A0A0D6QUI1|A0A0D6QUI1_ARACU:SubName: Full=Uncharacterized protein {ECO:0000313|EMBL:JAG94184.1}; GN=unknown OS=Araucaria cunninghamii	114.098	6.66	4.09861	2.51963e-05	0.00813842	UP
Contig_168190	402	tr|A0A059AV56|A0A059AV56_EUCGR:RecName: Full=Acyl-[acyl-carrier-protein] desaturase {ECO:0000256|RuleBase:RU000582}; GN=EUGRSUZ_H00300 OS=Eucalyptus grandis	29.185	1.701	4.10077	0.0107465	0.781535	UP
Contig_30863	315	tr|B8LRU6|B8LRU6_PICSI:RecName: Full=Glycosyltransferase {ECO:0000256|RuleBase:RU362057}; GN=GSDHSGLLEW LDRQREASVV FVSFGSEAFL SEDQIHELAL OS=Picea sitchensis	176.463	10.276	4.10202	1.10724e-05	0.00403981	UP
Contig_56860	496	tr|K4NZF4|K4NZF4_PICAB:RecName: Full=Laccase {ECO:0000256|RuleBase:RU361119}; GN=Lac4 OS=Picea abies	18.7063	1.085	4.10776	0.0367075	1	UP
Contig_6169	2804	tr|A0A0D6QR45|A0A0D6QR45_ARACU:RecName: Full=Serine/threonine-protein kinase {ECO:0000256|PIRNR:PIRNR000641}; GN=GSSDGFMQVT OS=Araucaria cunninghamii	162.667	9.41033	4.11153	8.77754e-08	7.10559e-05	UP
Contig_35643	1071	tr|A0A0D6QSE6|A0A0D6QSE6_ARACU:SubName: Full=Uncharacterized protein {ECO:0000313|EMBL:JAG93321.1}; GN=unknown OS=Araucaria cunninghamii	7.81067	0.451333	4.11318	0.0304215	1	UP
Contig_67403	1774	tr|A0A0C9RWM3|A0A0C9RWM3_9SPER:SubName: Full=TSA: Wollemia nobilis Ref_Wollemi_Transcript_8281_2270 transcribed RNA sequence {ECO:0000313|EMBL:JAG88369.1}; GN=unknown OS=Wollemia nobilis.	13.7863	0.79	4.12524	0.00103163	0.150983	UP
Contig_193	1356	tr|A0A059CD55|A0A059CD55_EUCGR:SubName: Full=Uncharacterized protein {ECO:0000313|EMBL:KCW76106.1}; GN=EUGRSUZ_D00484 OS=Eucalyptus grandis	3.549	0.203	4.12786	0.0367407	1	UP
Contig_120660	2706	tr|A0A0C9S3T0|A0A0C9S3T0_9SPER:SubName: Full=TSA: Wollemia nobilis Ref_Wollemi_Transcript_14684_3494 transcribed RNA sequence {ECO:0000313|EMBL:JAG86647.1}; GN=ISTLRHLDLS VGGYDDSPYD OS=Wollemia nobilis.	10.7123	0.612667	4.12803	0.000891663	0.13476	UP
Contig_19578	1021	tr|C5XCW2|C5XCW2_SORBI:RecName: Full=Phospholipase D {ECO:0000256|PIRNR:PIRNR036470}; GN=Sb02g024910 OS=Sorghum bicolor	134.877	7.67633	4.13508	7.61587e-07	0.000454576	UP
Contig_4423	904	tr|I0B0H5|I0B0H5_9SPER:SubName: Full=Chalcone synthase {ECO:0000313|EMBL:AFH55026.1}; GN=Chs OS=Juniperus saltuaria.	63.5823	3.61067	4.13829	0.000866991	0.132112	UP
Contig_29597	754	tr|A0A0D6R4V6|A0A0D6R4V6_ARACU:SubName: Full=Uncharacterized protein {ECO:0000313|EMBL:JAG97313.1}; GN=unknown OS=Araucaria cunninghamii	308.944	17.5437	4.13832	1.66003e-08	1.7201e-05	UP
Contig_25744	406	tr|A0A0D6QZN1|A0A0D6QZN1_ARACU:RecName: Full=Peroxidase {ECO:0000256|RuleBase:RU362060}; GN=unknown OS=Araucaria cunninghamii	18.391	1.044	4.13881	0.00665429	0.584293	UP
First_Contig680	3627	tr|W1P824|W1P824_AMBTC:RecName: Full=Serine/threonine-protein kinase {ECO:0000256|PIRNR:PIRNR000641}; GN=AMTR_s00078p00034300 OS=Amborella trichopoda.	1.74733	0.0986667	4.14645	0.0127369	0.848621	UP
Contig_15038	3781	tr|A0A0D6QUR8|A0A0D6QUR8_ARACU:SubName: Full=Uncharacterized protein {ECO:0000313|EMBL:JAG93743.1}; GN=unknown OS=Araucaria cunninghamii	14.5753	0.822333	4.14766	0.0010966	0.157466	UP
First_Contig1398	299	tr|A0A0D6QWN7|A0A0D6QWN7_ARACU:RecName: Full=Eukaryotic translation initiation factor 3 subunit L {ECO:0000256|HAMAP-Rule:MF_03011}; GN=LTFTATDGYD YNGGSNVLKV LGYFSIVGLL OS=Araucaria cunninghamii	11.14	0.628	4.14884	0.048255	1	UP
Contig_178170	533	tr|A0A0C9S6I8|A0A0C9S6I8_9SPER:SubName: Full=TSA: Wollemia nobilis Ref_Wollemi_Transcript_14780_2565 transcribed RNA sequence {ECO:0000313|EMBL:JAG86623.1}; GN=unknown OS=Wollemia nobilis.	27.053	1.52367	4.15017	0.021061	1	UP
Contig_23490	387	tr|A9RP09|A9RP09_PHYPA:SubName: Full=Predicted protein {ECO:0000313|EMBL:EDQ79509.1}; GN=PHYPADRAFT_204276 OS=Physcomitrella patens subsp. patens	210.608	11.776	4.16064	0.00019528	0.0423673	UP
Contig_47505	2820	tr|A0A0D6QUW8|A0A0D6QUW8_ARACU:SubName: Full=Uncharacterized protein {ECO:0000313|EMBL:JAG94329.1}; GN=unknown OS=Araucaria cunninghamii	1.867	0.103333	4.17534	0.0121014	0.826255	UP
Contig_64977	2426	-	1.43733	0.0793333	4.17932	0.0298633	1	UP
Contig_21395	685	tr|C0PTF0|C0PTF0_PICSI:SubName: Full=Putative uncharacterized protein {ECO:0000313|EMBL:ACN41090.1}; GN=unknown OS=Picea sitchensis	185.484	10.2273	4.18079	2.466e-05	0.00802523	UP
Contig_58040	705	tr|A0A0D6QUU1|A0A0D6QUU1_ARACU:SubName: Full=Uncharacterized protein {ECO:0000313|EMBL:JAG93460.1}; GN=PVGYGSKVGY OS=Araucaria cunninghamii	28.7243	1.578	4.1861	0.00081801	0.12667	UP
Contig_86756	536	-	9.719	0.533667	4.1868	0.0167715	0.977195	UP
Contig_20381	615	tr|X5CAC5|X5CAC5_PINTB:SubName: Full=GA2ox12 {ECO:0000313|EMBL:AHW42462.1}; GN=unknown OS=Pinus tabuliformis	100.324	5.50633	4.18743	0.0205931	1	UP
Contig_41340	573	tr|A0A0D6QS67|A0A0D6QS67_ARACU:SubName: Full=Uncharacterized protein {ECO:0000313|EMBL:JAG93171.1}; GN=unknown OS=Araucaria cunninghamii	6.129	0.336333	4.18769	0.0469516	1	UP
Contig_20395	651	tr|A0A0D6QST4|A0A0D6QST4_ARACU:SubName: Full=Uncharacterized protein {ECO:0000313|EMBL:JAG93554.1}; GN=unknown OS=Araucaria cunninghamii	20.4983	1.12267	4.19051	0.0203838	1	UP
Contig_34040	812	tr|W9QWI5|W9QWI5_9ROSA:RecName: Full=Peroxidase {ECO:0000256|RuleBase:RU362060, ECO:0000256|SAAS:SAAS00506982}; GN=L484_026536 OS=Morus notabilis.	4.948	0.270333	4.19403	0.0470874	1	UP
Contig_10062	322	-	67.7327	3.694	4.1966	0.0142899	0.904531	UP
Contig_34120	1268	tr|F6HPS3|F6HPS3_VITVI:SubName: Full=Putative uncharacterized protein {ECO:0000313|EMBL:CCB56679.1}; GN=VIT_13s0156g00110 OS=Vitis vinifera	15.1353	0.825	4.19738	0.00194233	0.242354	UP
Contig_47637	1479	tr|A0A067DS95|A0A067DS95_CITSI:SubName: Full=Uncharacterized protein {ECO:0000313|EMBL:KDO44445.1}; GN=CISIN_1g0107912mg OS=Citrus sinensis	5.90467	0.319667	4.20722	0.0185722	1	UP
Contig_53028	844	tr|A0A0D6QRH1|A0A0D6QRH1_ARACU:SubName: Full=Uncharacterized protein {ECO:0000313|EMBL:JAG93757.1}; GN=unknown OS=Araucaria cunninghamii	10.9407	0.591667	4.20877	0.00855349	0.679677	UP
Contig_43932	632	tr|A0A0D6QT96|A0A0D6QT96_ARACU:SubName: Full=Uncharacterized protein {ECO:0000313|EMBL:JAG93739.1}; GN=unknown OS=Araucaria cunninghamii	8.809	0.476	4.20994	0.004173	0.424844	UP
Contig_23237	1078	-	46.2717	2.499	4.21071	0.000125098	0.0293534	UP
Contig_25695	1344	tr|A0A0C9S666|A0A0C9S666_9SPER:SubName: Full=TSA: Wollemia nobilis Ref_Wollemi_Transcript_11722_1825 transcribed RNA sequence {ECO:0000313|EMBL:JAG87682.1}; GN=unknown OS=Wollemia nobilis.	4.97767	0.267667	4.21696	0.0177878	1	UP
Contig_24187	847	tr|I4DUG3|I4DUG3_CRYJA:SubName: Full=Uncharacterized protein {ECO:0000313|EMBL:BAM21553.1}; GN=LSLIEELILR NNLLTGRIPP SLRRLSKLTT LDLSYNQLSG NIPSWLDGHS OS=Cryptomeria japonica	7.733	0.414333	4.22216	0.0188329	1	UP
Contig_23487	614	-	7.144	0.382333	4.22383	0.0150822	0.927936	UP
Contig_1717	514	tr|A0A0D6R6S8|A0A0D6R6S8_ARACU:SubName: Full=Uncharacterized protein {ECO:0000313|EMBL:JAG98529.1}; GN=unknown OS=Araucaria cunninghamii	8.29333	0.443333	4.22549	0.0224188	1	UP
Contig_34125	1779	tr|A0A0D6QZE9|A0A0D6QZE9_ARACU:SubName: Full=Uncharacterized protein {ECO:0000313|EMBL:JAG95831.1}; GN=unknown OS=Araucaria cunninghamii	49.1727	2.628	4.22582	1.08601e-05	0.00399612	UP
Contig_6887	794	tr|A9NVH1|A9NVH1_PICSI:RecName: Full=3-ketoacyl-CoA synthase {ECO:0000256|PIRNR:PIRNR036417}; GN=unknown OS=Picea sitchensis	30.4517	1.61833	4.23394	0.00125187	0.175292	UP
Contig_5576	1008	tr|A0A061EBF0|A0A061EBF0_THECC:SubName: Full=AP2 6l, putative {ECO:0000313|EMBL:EOX99613.1}; GN=TCM_008334 OS=Theobroma cacao	125.159	6.64667	4.23499	1.48845e-08	1.58023e-05	UP
Contig_21220	1246	tr|A0A0D6QS67|A0A0D6QS67_ARACU:SubName: Full=Uncharacterized protein {ECO:0000313|EMBL:JAG93171.1}; GN=unknown OS=Araucaria cunninghamii	5.338	0.283	4.23743	0.00447939	0.445268	UP
Contig_8069	743	-	6.54567	0.347	4.23753	0.0114277	0.807058	UP
Contig_18812	370	-	17.8797	0.938333	4.25208	0.0199523	1	UP
Contig_26577	433	tr|B8LLG0|B8LLG0_PICSI:SubName: Full=Putative uncharacterized protein {ECO:0000313|EMBL:ABR16490.1}; GN=unknown OS=Picea sitchensis	9.32133	0.482333	4.27243	0.036805	1	UP
Contig_75873	296	tr|A0A0D6R1R7|A0A0D6R1R7_ARACU:RecName: Full=Glycosyltransferase {ECO:0000256|RuleBase:RU362057}; GN=unknown OS=Araucaria cunninghamii	11.3327	0.583333	4.28002	0.0482559	1	UP
Contig_10922	321	-	215.182	11.0363	4.28522	0.000629051	0.104132	UP
Contig_2650	747	tr|A0A0D6QYY7|A0A0D6QYY7_ARACU:SubName: Full=Uncharacterized protein {ECO:0000313|EMBL:JAG95764.1}; GN=unknown OS=Araucaria cunninghamii	199.256	10.177	4.29124	0.00437805	0.437207	UP
Contig_31290	609	tr|K7ZBW1|K7ZBW1_CUNLA:SubName: Full=Cinnamate 4-hydroxylase {ECO:0000313|EMBL:AFX98061.1}; GN=C4H OS=Cunninghamia lanceolata	13.2497	0.675667	4.2935	0.0265824	1	UP
Contig_18477	974	tr|A0A0D6R0S8|A0A0D6R0S8_ARACU:RecName: Full=3-ketoacyl-CoA synthase {ECO:0000256|PIRNR:PIRNR036417}; GN=unknown OS=Araucaria cunninghamii	21.455	1.092	4.29627	0.0207626	1	UP
Contig_246885	803	-	171.557	8.672	4.30618	2.74595e-07	0.000183331	UP
Contig_20396	3181	tr|A0A0D6QST4|A0A0D6QST4_ARACU:SubName: Full=Uncharacterized protein {ECO:0000313|EMBL:JAG93554.1}; GN=unknown OS=Araucaria cunninghamii	2.01267	0.101667	4.30719	0.0236507	1	UP
Contig_53223	311	-	12.91	0.651	4.30969	0.0428184	1	UP
Contig_24545	865	tr|A0A0B0P2R6|A0A0B0P2R6_GOSAR:SubName: Full=Shikimate kinase {ECO:0000313|EMBL:KHG17661.1}; GN=F383_05321 OS=Gossypium arboreum	26.1643	1.31933	4.30972	0.0182869	1	UP
Contig_173961	2067	tr|A0A0D6QRQ3|A0A0D6QRQ3_ARACU:SubName: Full=Uncharacterized protein {ECO:0000313|EMBL:JAG94032.1}; GN=unknown OS=Araucaria cunninghamii	5.55233	0.279	4.31476	0.0166918	0.974621	UP
Contig_31305	702	tr|A0A0C9S4N9|A0A0C9S4N9_9SPER:SubName: Full=TSA: Wollemia nobilis Ref_Wollemi_Transcript_13835_2077 transcribed RNA sequence {ECO:0000313|EMBL:JAG87002.1}; GN=unknown OS=Wollemia nobilis.	5.63667	0.282667	4.31767	0.0253874	1	UP
Contig_48168	877	tr|A0A0D6R346|A0A0D6R346_ARACU:SubName: Full=Uncharacterized protein {ECO:0000313|EMBL:JAG97131.1}; GN=unknown OS=Araucaria cunninghamii	109.635	5.46767	4.32564	2.7472e-06	0.00130818	UP
Contig_440	1467	tr|M5B2X1|M5B2X1_CHAOB:RecName: Full=Peroxidase {ECO:0000256|RuleBase:RU362060}; GN=CoPOX1 OS=Chamaecyparis obtusa	71.6897	3.56467	4.32993	0.013098	0.863751	UP
Contig_10608	3299	tr|A0A0D6R5T3|A0A0D6R5T3_ARACU:RecName: Full=Arginine decarboxylase {ECO:0000256|RuleBase:RU003740}; GN=unknown OS=Araucaria cunninghamii	12.7193	0.632	4.33095	0.0155386	0.940471	UP
Contig_30377	238	-	23.251	1.15467	4.33174	0.0128349	0.853597	UP
Contig_45606	1063	tr|A0A0D6R397|A0A0D6R397_ARACU:SubName: Full=Uncharacterized protein {ECO:0000313|EMBL:JAG98307.1}; GN=unknown OS=Araucaria cunninghamii	30.705	1.51733	4.33886	0.00397306	0.410696	UP
Contig_17425	1139	tr|A0A0D6QYB4|A0A0D6QYB4_ARACU:SubName: Full=Uncharacterized protein {ECO:0000313|EMBL:JAG94993.1}; GN=unknown OS=Araucaria cunninghamii	3.58933	0.177333	4.33918	0.0176291	1	UP
Contig_10176	796	tr|Q6GZI3|Q6GZI3_TAXCU:SubName: Full=Taxoid 10-beta hydroxylase {ECO:0000313|EMBL:AAT47183.1}; GN=unknown OS=Taxus cuspidata	41.355	2.03767	4.34307	0.000874004	0.133024	UP
Contig_18744	450	tr|Q5ZFR4|Q5ZFR4_PLAMJ:SubName: Full=Phospholipase D {ECO:0000313|EMBL:CAH58644.1}; GN=pld1 OS=Plantago major	408.214	20.0883	4.34489	2.04589e-08	2.02283e-05	UP
Contig_13054	818	tr|Q6X3Y2|Q6X3Y2_IPOHE:SubName: Full=Chalcone synthase {ECO:0000313|EMBL:AAP82023.1}; GN=CHS-D OS=Ipomoea hederacea	75.628	3.70633	4.35086	9.74669e-05	0.024092	UP
Contig_20315	354	tr|A9RP09|A9RP09_PHYPA:SubName: Full=Predicted protein {ECO:0000313|EMBL:EDQ79509.1}; GN=PHYPADRAFT_204276 OS=Physcomitrella patens subsp. patens	137.738	6.741	4.35282	0.000237765	0.0493527	UP
Contig_28417	3333	tr|A0A0C9QPU4|A0A0C9QPU4_9SPER:SubName: Full=TSA: Wollemia nobilis Ref_Wollemi_Transcript_14376_3413 transcribed RNA sequence {ECO:0000313|EMBL:JAG86765.1}; GN=LTEVTILNLA ENSFDPGRIP OS=Wollemia nobilis.	21.552	1.038	4.37594	1.02712e-05	0.00379018	UP
Contig_144386	1288	tr|D5ABC5|D5ABC5_PICSI:SubName: Full=Putative uncharacterized protein {ECO:0000313|EMBL:ADE76844.1}; GN=unknown OS=Picea sitchensis	4.66567	0.222	4.39345	0.00607318	0.548165	UP
Contig_202381	379	tr|A0A0G7ZNW3|A0A0G7ZNW3_PICGL:SubName: Full=Putative terpene synthase, PgTPS25 {ECO:0000313|EMBL:JAI17686.1}; GN=PgTPS25 OS=Picea glauca	22.8077	1.08367	4.39553	0.0399794	1	UP
Contig_4125	1824	tr|Q2VY68|Q2VY68_9SPER:SubName: Full=Farnesyl diphosphate synthase {ECO:0000313|EMBL:AAS19931.1}; GN=unknown OS=Taxus x media.	416.346	19.7677	4.39657	3.69006e-06	0.0016481	UP
Contig_47894	1510	tr|A0A0D6QSS0|A0A0D6QSS0_ARACU:SubName: Full=Uncharacterized protein {ECO:0000313|EMBL:JAG93471.1}; GN=unknown OS=Araucaria cunninghamii	15.9873	0.756667	4.40113	0.00381633	0.398631	UP
Contig_8585	425	tr|B9H4L2|B9H4L2_POPTR:SubName: Full=Uncharacterized protein {ECO:0000313|EMBL:EEE93265.2}; GN=POPTR_0005s06850g OS=Populus trichocarpa	341.97	16.1343	4.40566	1.69369e-05	0.00589709	UP
Contig_96102	471	tr|A0A0C9RYK9|A0A0C9RYK9_9SPER:SubName: Full=TSA: Wollemia nobilis Ref_Wollemi_Transcript_3629_826 transcribed RNA sequence {ECO:0000313|EMBL:JAG89164.1}; GN=unknown OS=Wollemia nobilis.	9.777	0.460667	4.4076	0.0180233	1	UP
Contig_88560	522	-	13.02	0.603667	4.43083	0.0189124	1	UP
Contig_19264	392	tr|A9P2I9|A9P2I9_PICSI:SubName: Full=Putative uncharacterized protein {ECO:0000313|EMBL:ABK27100.1}; GN=unknown OS=Picea sitchensis	131.807	6.109	4.43134	4.97851e-05	0.0138972	UP
First_Contig830	948	-	9.49567	0.439	4.43498	0.012896	0.855208	UP
Contig_34384	598	-	20.7023	0.953333	4.44067	0.00982388	0.741503	UP
Contig_1553	318	tr|M0U084|M0U084_MUSAM:SubName: Full=Uncharacterized protein {ECO:0000313|EnsemblPlants:GSMUA_Achr9P14260_001}; GN=unknown OS=Musa acuminata subsp. malaccensis	9.63967	0.443333	4.44252	0.0397523	1	UP
Contig_27375	739	-	15.6137	0.712	4.45479	0.0148838	0.919752	UP
Contig_54714	1374	tr|A0A0D6R667|A0A0D6R667_ARACU:SubName: Full=Uncharacterized protein {ECO:0000313|EMBL:JAG98201.1}; GN=unknown OS=Araucaria cunninghamii	11.6823	0.531667	4.45766	0.0101654	0.755827	UP
Contig_10921	321	-	222.692	10.1283	4.45858	0.00039096	0.072444	UP
Contig_27381	934	tr|A0A0C9S930|A0A0C9S930_9SPER:SubName: Full=TSA: Wollemia nobilis Ref_Wollemi_Transcript_9656_2286 transcribed RNA sequence {ECO:0000313|EMBL:JAG88178.1}; GN=unknown OS=Wollemia nobilis.	18.9457	0.854333	4.47093	6.91724e-05	0.0182845	UP
Contig_25511	1521	tr|A0A0K2FP39|A0A0K2FP39_9SPER:SubName: Full=Isopentenyl diphosphate isomerase {ECO:0000313|EMBL:ALA48967.1}; GN=unknown OS=Taxus x media.	103.181	4.63167	4.4775	3.20996e-06	0.00147958	UP
Contig_80804	429	tr|C0PQE2|C0PQE2_PICSI:SubName: Full=Putative uncharacterized protein {ECO:0000313|EMBL:ACN40032.1}; GN=unknown OS=Picea sitchensis	31.5187	1.414	4.47835	0.0095895	0.731147	UP
Contig_22257	4237	tr|A0A0C9RJA6|A0A0C9RJA6_9SPER:SubName: Full=TSA: Wollemia nobilis Ref_Wollemi_Transcript_14872_4890 transcribed RNA sequence {ECO:0000313|EMBL:JAG86591.1}; GN=QQKLVNAIGS LFAAILFIGV OS=Wollemia nobilis.	23.4757	1.04933	4.48362	0.000200526	0.0432299	UP
Contig_47654	2709	tr|A9NU37|A9NU37_PICSI:SubName: Full=Putative uncharacterized protein {ECO:0000313|EMBL:ABK24148.1}; GN=unknown OS=Picea sitchensis	3.272	0.146	4.48613	0.0237096	1	UP
Contig_102914	332	-	49.9633	2.22633	4.48813	0.00261771	0.302456	UP
Contig_267353	483	-	25.721	1.13767	4.4988	0.00121896	0.171986	UP
Contig_47941	2262	tr|A9P0I5|A9P0I5_PICSI:SubName: Full=Putative uncharacterized protein {ECO:0000313|EMBL:ABK26396.1}; GN=unknown OS=Picea sitchensis	17.205	0.757667	4.50512	0.000186578	0.0408904	UP
Contig_708	2200	tr|A0A0C9S6X4|A0A0C9S6X4_9SPER:SubName: Full=TSA: Wollemia nobilis Ref_Wollemi_Transcript_14198_1611 transcribed RNA sequence {ECO:0000313|EMBL:JAG86838.1}; GN=unknown OS=Wollemia nobilis.	11.0407	0.485667	4.50672	0.00185864	0.234752	UP
Contig_22191	297	tr|A0A0C9RJN4|A0A0C9RJN4_9SPER:SubName: Full=TSA: Wollemia nobilis Ref_Wollemi_Transcript_14414_1728 transcribed RNA sequence {ECO:0000313|EMBL:JAG86751.1}; GN=unknown OS=Wollemia nobilis.	72.186	3.16133	4.51311	0.0024016	0.28125	UP
Contig_39502	339	tr|A9NZW8|A9NZW8_PICSI:SubName: Full=Putative uncharacterized protein {ECO:0000313|EMBL:ABK26179.1}; GN=unknown OS=Picea sitchensis	35.876	1.56867	4.51541	0.0161431	0.959001	UP
Contig_63274	1332	tr|A0A0C9RGF8|A0A0C9RGF8_9SPER:SubName: Full=TSA: Wollemia nobilis Ref_Wollemi_Transcript_28310_1253 transcribed RNA sequence {ECO:0000313|EMBL:JAG85451.1}; GN=RNLVFHKLDV QSDDSVASFA EWLNNQFGGL DILINNAAVG GTEFDWDLLQ KHDMDFRKIV OS=Wollemia nobilis.	149.966	6.55267	4.51641	6.45484e-05	0.0172537	UP
Contig_6602	1898	tr|F6HF53|F6HF53_VITVI:SubName: Full=Putative uncharacterized protein {ECO:0000313|EMBL:CCB50993.1}; GN=VIT_01s0011g02060 OS=Vitis vinifera	51.719	2.24033	4.52891	2.51664e-05	0.00813842	UP
First_Contig707	1087	-	9.454	0.405667	4.54256	0.0115504	0.809341	UP
Contig_70737	1242	tr|A9P0U2|A9P0U2_PICSI:SubName: Full=Putative uncharacterized protein {ECO:0000313|EMBL:ABK26503.1}; GN=unknown OS=Picea sitchensis	10.7437	0.461	4.54258	0.00554568	0.514623	UP
Contig_15745	276	tr|A9NV18|A9NV18_PICSI:SubName: Full=Putative uncharacterized protein {ECO:0000313|EMBL:ABK24479.1}; GN=unknown OS=Picea sitchensis	29.1737	1.24867	4.54621	0.0209343	1	UP
First_Contig271	2405	tr|A9P288|A9P288_PICSI:SubName: Full=Putative uncharacterized protein {ECO:0000313|EMBL:ABK26999.1}; GN=unknown OS=Picea sitchensis	41.911	1.78533	4.55306	1.87876e-07	0.000132251	UP
First_Contig2593	1952	tr|A0A067FKD0|A0A067FKD0_CITSI:SubName: Full=Uncharacterized protein {ECO:0000313|EMBL:KDO63907.1}; GN=CISIN_1g007654mg OS=Citrus sinensis	3.99533	0.169667	4.55754	0.0419952	1	UP
Contig_5139	591	tr|A0A0D6R346|A0A0D6R346_ARACU:SubName: Full=Uncharacterized protein {ECO:0000313|EMBL:JAG97131.1}; GN=unknown OS=Araucaria cunninghamii	2387.65	101.282	4.55914	4.06592e-07	0.000259424	UP
Contig_51968	320	-	13.718	0.579333	4.56553	0.0220898	1	UP
Contig_64874	359	tr|A0A0D6R1T5|A0A0D6R1T5_ARACU:SubName: Full=Uncharacterized protein {ECO:0000313|EMBL:JAG96779.1}; GN=unknown OS=Araucaria cunninghamii	26.7203	1.128	4.5661	0.0141537	0.897759	UP
Contig_7891	322	-	20.5163	0.864333	4.56904	0.0304441	1	UP
Contig_30680	1946	tr|A0A096UBG4|A0A096UBG4_MAIZE:SubName: Full=Uncharacterized protein {ECO:0000313|EnsemblPlants:GRMZM5G843892_P01}; GN=RVYSELDVHD AFRRALNTWA KWVDSSVNPK KTTVFFRGYS ASHFSGGQWN OS=Zea mays	7.692	0.322	4.57823	0.00362666	0.38221	UP
First_Contig483	1754	tr|A0A0F7J1F6|A0A0F7J1F6_TAXBA:SubName: Full=Putative oxidoreductase {ECO:0000313|EMBL:AKH04266.1}; GN=unknown OS=Taxus baccata	13.919	0.582	4.57989	0.0175053	0.999306	UP
Contig_38953	1125	tr|A0A0B2QG60|A0A0B2QG60_GLYSO:SubName: Full=Cysteine-rich receptor-like protein kinase 10 {ECO:0000313|EMBL:KHN19179.1}; GN=glysoja_042782 OS=Unreviewed; 413 AA.	9.12933	0.381667	4.58012	0.00179248	0.228465	UP
Contig_42735	610	tr|A9NS00|A9NS00_PICSI:SubName: Full=Putative uncharacterized protein {ECO:0000313|EMBL:ABK23411.1}; GN=DGDCVSSCSS OS=Picea sitchensis	15.2827	0.633333	4.59279	0.0139848	0.892918	UP
Contig_31775	1993	tr|A0A0D6R026|A0A0D6R026_ARACU:SubName: Full=Uncharacterized protein {ECO:0000313|EMBL:JAG97182.1}; GN=unknown OS=Araucaria cunninghamii	8.73467	0.361667	4.59402	0.00218088	0.262279	UP
Contig_45381	385	-	53.5877	2.207	4.60174	0.00337886	0.362285	UP
Contig_20856	942	tr|W1NI38|W1NI38_AMBTC:SubName: Full=Uncharacterized protein {ECO:0000313|EMBL:ERM95143.1}; GN=AMTR_s00009p00261310 OS=Amborella trichopoda.	8.67867	0.357333	4.60213	0.036281	1	UP
Contig_246884	954	-	157.747	6.44967	4.61225	5.23027e-08	4.672e-05	UP
Contig_22640	1401	tr|A0A0C9QVK5|A0A0C9QVK5_9SPER:SubName: Full=TSA: Wollemia nobilis Ref_Wollemi_Transcript_5596_1249 transcribed RNA sequence {ECO:0000313|EMBL:JAG88785.1}; GN=unknown OS=Wollemia nobilis.	100.285	4.07067	4.62269	0.000109909	0.0265158	UP
Contig_241893	1681	tr|A0A0G7ZNV8|A0A0G7ZNV8_PICGL:SubName: Full=Cytochrome P450 CYP76AA27 {ECO:0000313|EMBL:JAI17676.1}; GN=cytochrome OS=Picea glauca	2.97	0.12	4.62936	0.0202138	1	UP
Contig_9638	562	tr|Q5ME37|Q5ME37_PSEMZ:SubName: Full=Flavanone 3-hydroxylase 2 {ECO:0000313|EMBL:AAV92382.1}; GN=F3H2 OS=Pseudotsuga menziesii var. menziesii.	56.819	2.294	4.63044	0.00067438	0.109733	UP
Contig_26197	1482	tr|V9LYL3|V9LYL3_BRANA:SubName: Full=WRKY transcription factor 72.1 {ECO:0000313|EMBL:AGA37250.1}; GN=WRKY72.1 OS=Brassica napus	26.568	1.07	4.63401	0.00036133	0.0679919	UP
Contig_8887	1484	tr|C6TLE4|C6TLE4_SOYBN:SubName: Full=Uncharacterized protein {ECO:0000313|EMBL:KRH40918.1, ECO:0000313|EnsemblPlants:GLYMA0048S00300.1}; GN=GLYMA_09G285700 OS=Glycine max	40.463	1.624	4.63898	6.02668e-06	0.00246287	UP
Contig_4223	895	tr|A0A0D6QS67|A0A0D6QS67_ARACU:SubName: Full=Uncharacterized protein {ECO:0000313|EMBL:JAG93171.1}; GN=unknown OS=Araucaria cunninghamii	13.7387	0.549667	4.64354	0.00308556	0.338688	UP
Contig_20564	543	tr|A0A0D6R346|A0A0D6R346_ARACU:SubName: Full=Uncharacterized protein {ECO:0000313|EMBL:JAG97131.1}; GN=unknown OS=Araucaria cunninghamii	667.543	26.2977	4.66585	5.69057e-08	5.01401e-05	UP
Contig_28925	1515	tr|A0A0G7ZNV8|A0A0G7ZNV8_PICGL:SubName: Full=Cytochrome P450 CYP76AA27 {ECO:0000313|EMBL:JAI17676.1}; GN=cytochrome OS=Picea glauca	9.28967	0.365667	4.66703	0.0216569	1	UP
Contig_7374	1103	tr|A0A0C9QXY6|A0A0C9QXY6_9SPER:SubName: Full=TSA: Wollemia nobilis Ref_Wollemi_Transcript_492_1203 transcribed RNA sequence {ECO:0000313|EMBL:JAG89565.1}; GN=unknown OS=Wollemia nobilis.	106.617	4.19367	4.66808	5.92277e-05	0.0160489	UP
Contig_20685	954	tr|M5WJF7|M5WJF7_PRUPE:SubName: Full=Uncharacterized protein {ECO:0000313|EMBL:EMJ13416.1}; GN=PRUPE_ppa013119mg OS=Prunus persica	17.7607	0.696667	4.67207	0.00353187	0.375581	UP
Contig_9975	1532	tr|A9NVX0|A9NVX0_PICSI:SubName: Full=Putative uncharacterized protein {ECO:0000313|EMBL:ABK24781.1}; GN=unknown OS=Picea sitchensis	320.534	12.4767	4.68317	7.09018e-07	0.000427136	UP
Contig_59806	422	tr|V7AS51|V7AS51_PHAVU:SubName: Full=Uncharacterized protein {ECO:0000313|EMBL:ESW08487.1}; GN=PHAVU_009G049900g OS=Phaseolus vulgaris	38.2317	1.48433	4.68688	0.00732588	0.616787	UP
Contig_17453	664	-	13.9867	0.542	4.68962	0.00198248	0.245485	UP
Contig_37382	1408	tr|A0A0C9S393|A0A0C9S393_9SPER:SubName: Full=TSA: Wollemia nobilis Ref_Wollemi_Transcript_15475_2612 transcribed RNA sequence {ECO:0000313|EMBL:JAG86432.1}; GN=unknown OS=Wollemia nobilis.	7.20733	0.278	4.69631	0.0179108	1	UP
Contig_32472	839	-	175.438	6.72267	4.70579	9.98601e-09	1.10549e-05	UP
Contig_35459	1698	tr|A0A0C9S4L6|A0A0C9S4L6_9SPER:SubName: Full=TSA: Wollemia nobilis Ref_Wollemi_Transcript_13857_1326 transcribed RNA sequence {ECO:0000313|EMBL:JAG86982.1}; GN=unknown OS=Wollemia nobilis.	4.579	0.175	4.70961	0.0261361	1	UP
Contig_31856	460	-	28.9197	1.10433	4.7108	0.0249126	1	UP
Contig_55052	1043	tr|A9P254|A9P254_PICSI:SubName: Full=Putative uncharacterized protein {ECO:0000313|EMBL:ABK26965.1}; GN=NNYLTYCLAK OS=Picea sitchensis	39.027	1.48467	4.71626	0.000489663	0.0859498	UP
Contig_7135	951	tr|Q9SDR1|Q9SDR1_THUPL:SubName: Full=Dirigent-like protein {ECO:0000313|EMBL:AAF25363.1}; GN=psd_Tp5 OS=Thuja plicata	6.563	0.249	4.72014	0.0201877	1	UP
Contig_8836	290	-	21.8287	0.828	4.72045	0.0116652	0.814948	UP
Contig_2070	338	tr|A0A0D6R346|A0A0D6R346_ARACU:SubName: Full=Uncharacterized protein {ECO:0000313|EMBL:JAG97131.1}; GN=unknown OS=Araucaria cunninghamii	6309.62	238.776	4.72383	1.65184e-08	1.7201e-05	UP
First_Contig1615	1403	tr|A0A0D6QU45|A0A0D6QU45_ARACU:SubName: Full=Uncharacterized protein {ECO:0000313|EMBL:JAG93503.1}; GN=LNEGHLDRFY FLLAALSSID OS=Araucaria cunninghamii	75.541	2.854	4.7262	0.00145726	0.195206	UP
Contig_42360	446	-	8.618	0.325333	4.72736	0.0399556	1	UP
Contig_14187	440	tr|A9NW78|A9NW78_PICSI:SubName: Full=Putative uncharacterized protein {ECO:0000313|EMBL:ABK24889.1}; GN=unknown OS=Picea sitchensis	163.741	6.12767	4.73994	0.0012558	0.175463	UP
Contig_25754	483	tr|A0A0C9QUN3|A0A0C9QUN3_9SPER:SubName: Full=TSA: Wollemia nobilis Ref_Wollemi_Transcript_8257_2612 transcribed RNA sequence {ECO:0000313|EMBL:JAG88375.1}; GN=unknown OS=Wollemia nobilis.	117.548	4.39633	4.7408	6.20048e-05	0.0166966	UP
Contig_8364	700	tr|A0A0E0ESC0|A0A0E0ESC0_9ORYZ:RecName: Full=Phospholipase D {ECO:0000256|PIRNR:PIRNR036470}; GN=unknown OS=Oryza meridionalis.	81.5497	2.984	4.77236	0.00040756	0.0745599	UP
Contig_36903	394	tr|Q4U4M4|Q4U4M4_ARAHY:SubName: Full=Phospholipase D alpha {ECO:0000313|EMBL:AAY54006.1}; GN=unknown OS=Arachis hypogaea	244.828	8.956	4.77277	0.000208139	0.0444864	UP
Contig_8006	1029	-	4.91267	0.179333	4.77579	0.0272969	1	UP
Contig_30618	733	tr|B8LQT0|B8LQT0_PICSI:SubName: Full=Putative uncharacterized protein {ECO:0000313|EMBL:ABR18010.1}; GN=unknown OS=Picea sitchensis	229.87	8.23633	4.80267	3.50133e-05	0.0105388	UP
Contig_36898	405	tr|A0A0D6QTW8|A0A0D6QTW8_ARACU:SubName: Full=Uncharacterized protein {ECO:0000313|EMBL:JAG93170.1}; GN=unknown OS=Araucaria cunninghamii	24.221	0.867333	4.80353	0.0012405	0.174456	UP
Contig_9164	316	tr|A0A0V0GKX4|A0A0V0GKX4_SOLCH:SubName: Full=Putative ovule protein {ECO:0000313|EMBL:JAP07910.1}; GN=unknown OS=Solanum chacoense	50.9247	1.82	4.80635	0.00596506	0.540666	UP
Contig_51701	370	-	13.8647	0.495	4.80784	0.0124745	0.838908	UP
Contig_13634	349	tr|A0A0D6QR45|A0A0D6QR45_ARACU:RecName: Full=Serine/threonine-protein kinase {ECO:0000256|PIRNR:PIRNR000641}; GN=GSSDGFMQVT OS=Araucaria cunninghamii	160.775	5.74	4.80785	0.000254756	0.0519635	UP
Second_Contig4	1686	tr|A0A0D2W0Z4|A0A0D2W0Z4_GOSRA:SubName: Full=Uncharacterized protein {ECO:0000313|EMBL:KJB78335.1}; GN=B456_012G172300 OS=Gossypium raimondii	462.28	16.4263	4.81468	7.6184e-06	0.00304727	UP
Contig_44890	1184	tr|G0YIC1|G0YIC1_GINBI:RecName: Full=Acyl-[acyl-carrier-protein] desaturase {ECO:0000256|RuleBase:RU000582}; GN=SAD OS=Ginkgo biloba	23.6427	0.839333	4.81601	0.00170229	0.220707	UP
Contig_60548	378	tr|A0A0D6QRB5|A0A0D6QRB5_ARACU:SubName: Full=Uncharacterized protein {ECO:0000313|EMBL:JAG93477.1}; GN=PYSQPSPYES GSYYNEGSYG SGSAPPAAAY SEPEKQKSRS KYGLGTGLAV OS=Araucaria cunninghamii	141.166	5.00733	4.81721	0.0071123	0.608149	UP
Contig_22574	403	tr|D8RKN0|D8RKN0_SELML:SubName: Full=Putative uncharacterized protein {ECO:0000313|EMBL:EFJ27473.1}; GN=SELMODRAFT_95652 OS=Selaginella moellendorffii	72.7173	2.57233	4.82115	0.00709908	0.608131	UP
Contig_26726	1200	tr|B8LS20|B8LS20_PICSI:SubName: Full=Putative uncharacterized protein {ECO:0000313|EMBL:ABR18450.1}; GN=unknown OS=Picea sitchensis	11.135	0.393667	4.82198	0.00700709	0.603845	UP
Contig_65739	1352	tr|A0A0D6QV38|A0A0D6QV38_ARACU:SubName: Full=Uncharacterized protein {ECO:0000313|EMBL:JAG94326.1}; GN=unknown OS=Araucaria cunninghamii	9.15633	0.323	4.82516	0.00231473	0.274002	UP
Contig_18475	465	tr|A0A0D6R0S8|A0A0D6R0S8_ARACU:RecName: Full=3-ketoacyl-CoA synthase {ECO:0000256|PIRNR:PIRNR036417}; GN=unknown OS=Araucaria cunninghamii	31.637	1.106	4.83819	0.00737417	0.618604	UP
Contig_34937	387	tr|W1P889|W1P889_AMBTC:SubName: Full=Uncharacterized protein {ECO:0000313|EMBL:ERN03180.1}; GN=AMTR_s00003p00135920 OS=Amborella trichopoda.	8.93867	0.312333	4.8389	0.0294206	1	UP
Contig_52705	1007	tr|A0A0D6QRX4|A0A0D6QRX4_ARACU:RecName: Full=Serine/threonine-protein kinase {ECO:0000256|PIRNR:PIRNR000641}; GN=unknown OS=Araucaria cunninghamii	6.059	0.211667	4.83921	0.0120238	0.825058	UP
Contig_21560	933	tr|K3ZVZ6|K3ZVZ6_SETIT:SubName: Full=Uncharacterized protein {ECO:0000313|EMBL:KQL26454.1, ECO:0000313|EnsemblPlants:Si030777m}; GN=Si030777m.g OS=Setaria italica	129.252	4.511	4.8406	7.87199e-07	0.000467708	UP
Contig_8365	749	tr|A0A0E0IJN6|A0A0E0IJN6_ORYNI:SubName: Full=Uncharacterized protein {ECO:0000313|EnsemblPlants:ONIVA09G10240.1}; GN=unknown OS=Oryza nivara	39.6087	1.382	4.84099	4.87303e-06	0.00207621	UP
Contig_8500	2119	tr|A0A0C9S3P6|A0A0C9S3P6_9SPER:SubName: Full=TSA: Wollemia nobilis Ref_Wollemi_Transcript_14868_2813 transcribed RNA sequence {ECO:0000313|EMBL:JAG86592.1}; GN=unknown OS=Wollemia nobilis.	4.15933	0.144	4.85221	0.0172831	0.993055	UP
Contig_24862	712	tr|U5CXB7|U5CXB7_AMBTC:SubName: Full=Uncharacterized protein {ECO:0000313|EMBL:ERN14804.1}; GN=AMTR_s00032p00079260 OS=Amborella trichopoda.	21.319	0.732667	4.86284	0.00579736	0.53217	UP
Contig_45540	1106	tr|A0A059CDT4|A0A059CDT4_EUCGR:SubName: Full=Uncharacterized protein {ECO:0000313|EMBL:KCW76095.1}; GN=EUGRSUZ_D00475 OS=Eucalyptus grandis	6.39567	0.218667	4.87029	0.0147485	0.917991	UP
Contig_14027	359	tr|A0A0D6R4V6|A0A0D6R4V6_ARACU:SubName: Full=Uncharacterized protein {ECO:0000313|EMBL:JAG97313.1}; GN=unknown OS=Araucaria cunninghamii	87.035	2.96567	4.87517	8.1162e-06	0.00321186	UP
Second_Contig8	812	-	6.73667	0.229333	4.87652	0.0100303	0.750093	UP
Contig_41110	848	tr|T1LAJ2|T1LAJ2_TRIUA:SubName: Full=Uncharacterized protein {ECO:0000313|EnsemblPlants:TRIUR3_01515-P1}; GN=unknown OS=Triticum urartu	17.7267	0.603	4.87762	0.000432956	0.0776701	UP
Contig_6309	386	tr|M0RXR7|M0RXR7_MUSAM:SubName: Full=Uncharacterized protein {ECO:0000313|EnsemblPlants:GSMUA_Achr1P07090_001}; GN=unknown OS=Musa acuminata subsp. malaccensis	28.0637	0.949667	4.88514	0.0111189	0.797428	UP
Contig_79021	849	-	3.16167	0.106667	4.8895	0.032462	1	UP
Contig_53852	882	tr|A0A0D6QW74|A0A0D6QW74_ARACU:RecName: Full=Flavin-containing monooxygenase {ECO:0000256|RuleBase:RU361177}; GN=unknown OS=Araucaria cunninghamii	32.256	1.08133	4.89868	0.00170437	0.220755	UP
Contig_126359	559	tr|W1P219|W1P219_AMBTC:SubName: Full=Uncharacterized protein {ECO:0000313|EMBL:ERN01005.1}; GN=AMTR_s00002p00125730 OS=Amborella trichopoda.	9.11867	0.304667	4.90352	0.0134502	0.876609	UP
Contig_42273	1442	tr|A0A0F7KKB6|A0A0F7KKB6_THUPL:SubName: Full=Cytochrome P450 CYP76AA23 {ECO:0000313|EMBL:AKH41023.1}; GN=unknown OS=Thuja plicata	5.702	0.190333	4.90487	0.0014904	0.198962	UP
Contig_20719	668	tr|A0A0D6R346|A0A0D6R346_ARACU:SubName: Full=Uncharacterized protein {ECO:0000313|EMBL:JAG97131.1}; GN=unknown OS=Araucaria cunninghamii	281.598	9.381	4.90775	2.32522e-07	0.000159349	UP
First_Contig1413	501	tr|V4TBG2|V4TBG2_9ROSI:SubName: Full=Uncharacterized protein {ECO:0000313|EMBL:ESR50617.1}; GN=CICLE_v10031213mg OS=Citrus clementina.	170.204	5.669	4.90803	4.37492e-06	0.00191437	UP
Contig_4280	2474	tr|A0A0C9QN91|A0A0C9QN91_9SPER:SubName: Full=TSA: Wollemia nobilis Ref_Wollemi_Transcript_18886_1947 transcribed RNA sequence {ECO:0000313|EMBL:JAG86145.1}; GN=unknown OS=Wollemia nobilis.	55.2327	1.82033	4.92325	4.89323e-05	0.0136887	UP
Contig_18222	1085	tr|A0A0C9RJJ7|A0A0C9RJJ7_9SPER:SubName: Full=TSA: Wollemia nobilis Ref_Wollemi_Transcript_14508_971 transcribed RNA sequence {ECO:0000313|EMBL:JAG86706.1}; GN=unknown OS=Wollemia nobilis.	143.431	4.71167	4.92797	5.09192e-07	0.000317077	UP
Contig_82145	622	tr|A0A0D6QTN7|A0A0D6QTN7_ARACU:SubName: Full=Uncharacterized protein {ECO:0000313|EMBL:JAG93075.1}; GN=unknown OS=Araucaria cunninghamii	55.4317	1.81833	4.93002	0.00332213	0.356497	UP
Contig_10056	1149	tr|W9STY4|W9STY4_9ROSA:SubName: Full=UDP-glycosyltransferase 73C2 {ECO:0000313|EMBL:EXC26266.1}; GN=L484_022840 OS=Morus notabilis.	4.46467	0.146333	4.93122	0.011155	0.798041	UP
Contig_187547	1358	tr|A5BAM2|A5BAM2_VITVI:SubName: Full=Putative uncharacterized protein {ECO:0000313|EMBL:CAN63286.1}; GN=VITISV_025194 OS=Vitis vinifera	4.41667	0.144667	4.93215	0.00876555	0.691859	UP
Contig_32409	2292	tr|M0ZZN1|M0ZZN1_SOLTU:SubName: Full=Uncharacterized protein {ECO:0000313|EnsemblPlants:PGSC0003DMT400011503}; GN=PGSC0003DMG400004520 OS=Solanum tuberosum	3.47967	0.113667	4.93607	0.00917747	0.710301	UP
Contig_62002	2173	-	2.67667	0.0866667	4.94882	0.0123598	0.835093	UP
Contig_22965	919	tr|D8RZH2|D8RZH2_SELML:SubName: Full=Putative uncharacterized protein {ECO:0000313|EMBL:EFJ22152.1}; GN=SELMODRAFT_232778 OS=Selaginella moellendorffii	4.698	0.150667	4.96261	0.0168693	0.979486	UP
Contig_36430	1028	tr|A0A0D6QTT2|A0A0D6QTT2_ARACU:SubName: Full=Uncharacterized protein {ECO:0000313|EMBL:JAG93881.1}; GN=FVYAFTHVEG GELGKNLASV KFEFKFSPKA GGGCVCTWTC OS=Araucaria cunninghamii	374.355	11.9817	4.96551	5.97211e-07	0.000363158	UP
Contig_39684	925	tr|A0A0D6QS09|A0A0D6QS09_ARACU:SubName: Full=Uncharacterized protein {ECO:0000313|EMBL:JAG93076.1}; GN=unknown OS=Araucaria cunninghamii	27.6437	0.882	4.97003	0.00362264	0.382141	UP
Contig_6050	351	tr|A0A0C9S3Q4|A0A0C9S3Q4_9SPER:SubName: Full=TSA: Wollemia nobilis Ref_Wollemi_Transcript_14834_1258 transcribed RNA sequence {ECO:0000313|EMBL:JAG86603.1}; GN=unknown OS=Wollemia nobilis.	11.2513	0.357667	4.97534	0.0292111	1	UP
Contig_7839	2105	tr|A0A0D6QVJ5|A0A0D6QVJ5_ARACU:SubName: Full=Uncharacterized protein {ECO:0000313|EMBL:JAG93745.1}; GN=MGGGATQLLM PLIYDLIHKG LGSTPFTAWR IAFFVPGCTQ IFMGLMVLIL OS=Araucaria cunninghamii	12.9563	0.411	4.97838	0.00718291	0.610067	UP
Contig_88691	603	tr|B7U883|B7U883_ARATH:SubName: Full=Disease resistance protein RPP1-like protein R3 {ECO:0000313|EMBL:ACJ64857.1}; GN=LRKLTLLLMR GCSKLETLPT NINLISLRIL DLTDCSRLKS FPEISTHIDS OS=Arabidopsis thaliana	4.445	0.141	4.97842	0.0307432	1	UP
Contig_70953	1173	tr|A0A0D6QSL0|A0A0D6QSL0_ARACU:SubName: Full=Uncharacterized protein {ECO:0000313|EMBL:JAG93444.1}; GN=unknown OS=Araucaria cunninghamii	15.9673	0.501667	4.99225	0.00832937	0.670986	UP
Contig_15539	1141	tr|A0A0D6R346|A0A0D6R346_ARACU:SubName: Full=Uncharacterized protein {ECO:0000313|EMBL:JAG97131.1}; GN=unknown OS=Araucaria cunninghamii	210.722	6.60133	4.99644	2.94641e-08	2.78561e-05	UP
Contig_44732	305	tr|A0A0D6QUE5|A0A0D6QUE5_ARACU:RecName: Full=Glutamate receptor {ECO:0000256|PIRNR:PIRNR037090}; GN=unknown OS=Araucaria cunninghamii	29.914	0.929667	5.00796	0.00705194	0.6065	UP
Contig_16478	1601	tr|A9NUD1|A9NUD1_PICSI:SubName: Full=Putative uncharacterized protein {ECO:0000313|EMBL:ABK24242.1}; GN=unknown OS=Picea sitchensis	47.2623	1.46867	5.00811	0.0035042	0.373252	UP
Contig_224550	223	tr|A0A0D6QTT2|A0A0D6QTT2_ARACU:SubName: Full=Uncharacterized protein {ECO:0000313|EMBL:JAG93881.1}; GN=FVYAFTHVEG GELGKNLASV KFEFKFSPKA GGGCVCTWTC OS=Araucaria cunninghamii	59.3717	1.84067	5.01147	0.0023695	0.278384	UP
Contig_18852	466	tr|A9NTN9|A9NTN9_PICSI:SubName: Full=Putative uncharacterized protein {ECO:0000313|EMBL:ABK24000.1}; GN=unknown OS=Picea sitchensis	97.484	3.01933	5.01286	0.0271301	1	UP
Contig_48195	431	-	75.443	2.315	5.0263	0.000425088	0.0766833	UP
Contig_49076	1595	tr|A0A0C9QVC6|A0A0C9QVC6_9SPER:RecName: Full=Purple acid phosphatase {ECO:0000256|RuleBase:RU361203}; GN=REGLASKFIN PKPELSVLRE ASFGHGELRV CNATHAHWSW HRNQDVESVV SDQVWIENLS OS=Wollemia nobilis.	11.2063	0.343667	5.02716	0.000807916	0.125814	UP
Contig_57382	589	-	4.14733	0.126333	5.03688	0.0456938	1	UP
First_Contig733	1971	tr|B9IIF1|B9IIF1_POPTR:SubName: Full=Uncharacterized protein {ECO:0000313|EMBL:EEF04513.2}; GN=POPTR_0016s06390g OS=Populus trichocarpa	12.1073	0.368667	5.03742	0.000520726	0.0901685	UP
Contig_29204	1206	tr|D7KVP4|D7KVP4_ARALL:SubName: Full=Putative uncharacterized protein {ECO:0000313|EMBL:EFH64883.1}; GN=ARALYDRAFT_315794 OS=Arabidopsis lyrata subsp. lyrata	5.92933	0.179667	5.04448	0.0104896	0.769919	UP
Contig_43785	866	tr|D8T716|D8T716_SELML:SubName: Full=Putative uncharacterized protein {ECO:0000313|EMBL:EFJ07481.1}; GN=SELMODRAFT_133549 OS=Selaginella moellendorffii	76.343	2.30267	5.05112	1.99497e-05	0.00669415	UP
Contig_49817	446	-	6.911	0.208333	5.05193	0.028501	1	UP
First_Contig2133	753	-	6.11333	0.183667	5.0568	0.0106165	0.775346	UP
Contig_65881	369	tr|M1D2X6|M1D2X6_SOLTU:SubName: Full=Uncharacterized protein {ECO:0000313|EnsemblPlants:PGSC0003DMT400080059}; GN=PGSC0003DMG402031172 OS=Solanum tuberosum	11.108	0.333333	5.05849	0.0179327	1	UP
Contig_14973	794	tr|I4DUG3|I4DUG3_CRYJA:SubName: Full=Uncharacterized protein {ECO:0000313|EMBL:BAM21553.1}; GN=LSLIEELILR NNLLTGRIPP SLRRLSKLTT LDLSYNQLSG NIPSWLDGHS OS=Cryptomeria japonica	21.3577	0.640667	5.05904	0.000584011	0.0987504	UP
Contig_35400	4336	tr|A0A0D6QRK6|A0A0D6QRK6_ARACU:SubName: Full=Uncharacterized protein {ECO:0000313|EMBL:JAG93927.1}; GN=unknown OS=Araucaria cunninghamii	3.15233	0.0943333	5.06251	0.00706315	0.606658	UP
Contig_39141	1218	tr|A0A0D6R534|A0A0D6R534_ARACU:SubName: Full=Uncharacterized protein {ECO:0000313|EMBL:JAG97934.1}; GN=unknown OS=Araucaria cunninghamii	64.5613	1.92433	5.06824	0.000155358	0.0349956	UP
First_Contig2053	803	tr|A9NM84|A9NM84_PICSI:SubName: Full=Putative uncharacterized protein {ECO:0000313|EMBL:ABK21745.1}; GN=unknown OS=Picea sitchensis	22.1193	0.658667	5.06962	0.00833486	0.670986	UP
Contig_234745	455	tr|J3L3N0|J3L3N0_ORYBR:SubName: Full=Uncharacterized protein {ECO:0000313|EnsemblPlants:OB01G38360.1}; GN=OB01G38360 OS=Oryza brachyantha	31.2547	0.93	5.0707	0.024274	1	UP
Contig_49044	839	-	117.598	3.49533	5.07229	0.00120676	0.170822	UP
Contig_7948	416	-	422.299	12.512	5.07688	4.47152e-06	0.00193666	UP
Contig_76244	2109	tr|A9TT77|A9TT77_PHYPA:SubName: Full=Predicted protein {ECO:0000313|EMBL:EDQ53373.1}; GN=PHYPADRAFT_150224 OS=Physcomitrella patens subsp. patens	31.003	0.912667	5.08618	1.00266e-07	7.96734e-05	UP
Contig_14255	311	-	66.4953	1.93433	5.10334	4.01533e-05	0.0117135	UP
Contig_40501	1580	tr|B8LKB6|B8LKB6_PICSI:SubName: Full=Putative uncharacterized protein {ECO:0000313|EMBL:ABR16096.1}; GN=unknown OS=Picea sitchensis	3.14067	0.0913333	5.10379	0.0139728	0.892918	UP
Contig_64470	615	tr|A9NLS2|A9NLS2_PICSI:SubName: Full=Putative uncharacterized protein {ECO:0000313|EMBL:ABK21583.1}; GN=unknown OS=Picea sitchensis	39.1723	1.136	5.1078	0.000259108	0.0526851	UP
Contig_63961	1518	tr|A0A0C9QQ87|A0A0C9QQ87_9SPER:SubName: Full=TSA: Wollemia nobilis Ref_Wollemi_Transcript_14056_1424 transcribed RNA sequence {ECO:0000313|EMBL:JAG86900.1}; GN=LDEATVSQLM OS=Wollemia nobilis.	8.21733	0.237	5.11571	0.00153706	0.203559	UP
Contig_256676	899	tr|Q8L8J6|Q8L8J6_PINTA:SubName: Full=Putative TIR/NBS/LRR disease resistance protein {ECO:0000313|EMBL:AAM28908.1}; GN=unknown OS=Pinus taeda	4.46	0.128	5.12283	0.0145097	0.911856	UP
Contig_44836	1746	tr|A0A068U2N0|A0A068U2N0_COFCA:SubName: Full=Uncharacterized protein {ECO:0000313|EMBL:CDP02800.1}; GN=GSCOC_T00040299001 OS=Coffea canephora	15.9817	0.458333	5.12388	0.00282853	0.317465	UP
Contig_43905	521	-	78.1327	2.21733	5.13903	0.00254619	0.296041	UP
Contig_27782	1709	tr|B9HSI1|B9HSI1_POPTR:SubName: Full=Uncharacterized protein {ECO:0000313|EMBL:EEF01299.1}; GN=POPTR_0010s19040g OS=Populus trichocarpa	11.2947	0.32	5.14143	0.0020117	0.247917	UP
First_Contig1475	2679	tr|A0A068B703|A0A068B703_GOSBA:SubName: Full=Polyprotein {ECO:0000313|EMBL:AIC77183.1}; GN=QSYGRYQENK DYQTSNRGRG SRGRGRGRFQ ENKSQVQCYN OS=Gossypium barbadense	1.883	0.0526667	5.16	0.00463437	0.454396	UP
Contig_18189	1167	tr|A0A0D6QW41|A0A0D6QW41_ARACU:SubName: Full=Uncharacterized protein {ECO:0000313|EMBL:JAG93925.1}; GN=unknown OS=Araucaria cunninghamii	8.79767	0.246	5.16039	0.0352623	1	UP
Contig_145655	550	-	5.81367	0.161333	5.17133	0.0190948	1	UP
Contig_5143	2905	tr|M5W8R0|M5W8R0_PRUPE:SubName: Full=Uncharacterized protein {ECO:0000313|EMBL:EMJ10084.1}; GN=PRUPE_ppa026530mg OS=Prunus persica	9.14167	0.253333	5.17335	4.6257e-05	0.0130815	UP
First_Contig3254	1474	-	16.7893	0.463667	5.17831	0.00536544	0.504316	UP
Contig_64433	485	tr|A9TK50|A9TK50_PHYPA:SubName: Full=Predicted protein {ECO:0000313|EMBL:EDQ56240.1}; GN=PHYPADRAFT_93812 OS=Physcomitrella patens subsp. patens	9.01233	0.248667	5.17962	0.0127188	0.848287	UP
Contig_8007	1715	tr|R1EQT2|R1EQT2_EMIHU:SubName: Full=Uncharacterized protein {ECO:0000313|EMBL:EOD23234.1, ECO:0000313|EnsemblProtists:EOD23234}; GN=EMIHUDRAFT_116568 OS=Emiliania huxleyi	2.74533	0.0756667	5.18118	0.016671	0.974621	UP
Contig_39948	1271	-	4.419	0.120333	5.19861	0.00595125	0.54055	UP
Contig_45288	1201	tr|A0A0C9RRQ7|A0A0C9RRQ7_9SPER:SubName: Full=TSA: Wollemia nobilis Ref_Wollemi_Transcript_18713_1677 transcribed RNA sequence {ECO:0000313|EMBL:JAG86199.1}; GN=unknown OS=Wollemia nobilis.	51.9793	1.414	5.20008	0.00024595	0.0506457	UP
Contig_37989	837	tr|M0W7V2|M0W7V2_HORVD:SubName: Full=Uncharacterized protein {ECO:0000313|EnsemblPlants:MLOC_44658.3}; GN=unknown OS=Hordeum vulgare var. distichum	22.3483	0.607	5.20233	0.0054506	0.507898	UP
Contig_73630	620	tr|H9WYJ7|H9WYJ7_PINTA:SubName: Full=Uncharacterized protein {ECO:0000313|EMBL:AFG67090.1}; GN=0_12663_02 OS=Pinus taeda	15.3807	0.417667	5.20262	0.0105154	0.769919	UP
First_Contig2339	795	-	19.7113	0.535	5.20334	0.00780948	0.643621	UP
Contig_22821	376	tr|A9NU49|A9NU49_PICSI:SubName: Full=Putative uncharacterized protein {ECO:0000313|EMBL:ABK24160.1}; GN=unknown OS=Picea sitchensis	11.412	0.309	5.2068	0.00946279	0.725236	UP
Contig_191188	464	-	4.487	0.121333	5.2087	0.0485286	1	UP
Contig_84565	781	-	38.4493	1.03667	5.21293	0.00109385	0.157347	UP
Contig_65588	626	-	11.44	0.308	5.21501	0.00584806	0.535307	UP
Contig_15028	2776	tr|A0A0C9RPY5|A0A0C9RPY5_9SPER:RecName: Full=Phenylalanine ammonia-lyase {ECO:0000256|RuleBase:RU003955}; GN=GFHHDKICTG VQDGPVMDPL NWGAAARALA GAHFDEVKTM OS=Wollemia nobilis.	124.838	3.36	5.21546	0.00747444	0.62298	UP
Contig_39211	374	tr|A7L9W4|A7L9W4_CYCRE:SubName: Full=Putative NBS-LRR protein {ECO:0000313|EMBL:ABS82595.1}; GN=unknown OS=Cycas revoluta	8.23267	0.220333	5.2236	0.0397015	1	UP
Contig_42164	579	tr|A0A0C9RMW5|A0A0C9RMW5_9SPER:SubName: Full=TSA: Wollemia nobilis Ref_Wollemi_Transcript_9986_1363 transcribed RNA sequence {ECO:0000313|EMBL:JAG88081.1}; GN=unknown OS=Wollemia nobilis.	53.5743	1.43133	5.22611	0.000504186	0.0877738	UP
Contig_53310	1991	tr|A0A0D6QY37|A0A0D6QY37_ARACU:SubName: Full=Uncharacterized protein {ECO:0000313|EMBL:JAG94933.1}; GN=unknown OS=Araucaria cunninghamii	2.565	0.0683333	5.23023	0.0143304	0.905325	UP
Contig_103203	1268	tr|Q1XG55|Q1XG55_CRYJA:SubName: Full=Putative prolyl 4-hydroxylase, alpha subunit {ECO:0000313|EMBL:BAE92293.1}; GN=unknown OS=Cryptomeria japonica	6.40633	0.169667	5.23872	0.00850672	0.678458	UP
Contig_19004	531	tr|D5AC41|D5AC41_PICSI:SubName: Full=Putative uncharacterized protein {ECO:0000313|EMBL:ADE77110.1}; GN=unknown OS=Picea sitchensis	106.616	2.79967	5.25103	0.000131973	0.0306335	UP
Contig_227673	945	tr|A9P1N3|A9P1N3_PICSI:SubName: Full=Putative uncharacterized protein {ECO:0000313|EMBL:ABK26794.1}; GN=unknown OS=Picea sitchensis	8.28067	0.216	5.26064	0.00272217	0.309827	UP
Contig_41465	443	-	18.218	0.474667	5.26231	0.00281999	0.317336	UP
Contig_28387	670	-	37.2343	0.958667	5.27946	0.00019303	0.0420734	UP
Contig_163582	584	tr|A0A0D6QSK1|A0A0D6QSK1_ARACU:RecName: Full=Auxin-responsive protein {ECO:0000256|RuleBase:RU004549}; GN=unknown OS=Araucaria cunninghamii	6.442	0.165	5.28697	0.0165984	0.974621	UP
Contig_53735	1196	tr|D8T716|D8T716_SELML:SubName: Full=Putative uncharacterized protein {ECO:0000313|EMBL:EFJ07481.1}; GN=SELMODRAFT_133549 OS=Selaginella moellendorffii	3.48867	0.0886667	5.29814	0.0162099	0.960453	UP
Contig_14188	405	tr|B9RTK8|B9RTK8_RICCO:SubName: Full=Putative uncharacterized protein {ECO:0000313|EMBL:EEF45240.1}; GN=RCOM_0911130 OS=Unreviewed; 240 AA.	48.9987	1.23767	5.30705	0.000780747	0.122575	UP
Contig_23489	388	tr|A9RP09|A9RP09_PHYPA:SubName: Full=Predicted protein {ECO:0000313|EMBL:EDQ79509.1}; GN=PHYPADRAFT_204276 OS=Physcomitrella patens subsp. patens	623.785	15.5443	5.32659	0.00094432	0.140424	UP
Contig_16541	1509	tr|A0A0D6QUZ6|A0A0D6QUZ6_ARACU:RecName: Full=Glycosyltransferase {ECO:0000256|RuleBase:RU362057}; GN=unknown OS=Araucaria cunninghamii	23.4403	0.583	5.32935	0.00039576	0.0731242	UP
Contig_38075	867	-	61.2917	1.51633	5.33703	1.79478e-05	0.0061373	UP
First_Contig3322	980	tr|A0A068TV46|A0A068TV46_COFCA:SubName: Full=Uncharacterized protein {ECO:0000313|EMBL:CDO99178.1}; GN=GSCOC_T00026229001 OS=Coffea canephora	28.5123	0.705333	5.33714	0.00177767	0.227519	UP
Contig_34762	307	tr|B8LRB4|B8LRB4_PICSI:SubName: Full=Putative uncharacterized protein {ECO:0000313|EMBL:ABR18194.1}; GN=unknown OS=Picea sitchensis	21.039	0.517333	5.34583	0.00362305	0.382141	UP
Contig_34424	592	sp|Q9LD12|PILR4_THUPL:RecName: Full=Bifunctional pinoresinol-lariciresinol reductase; GN=unknown OS=Thuja plicata	236.848	5.81567	5.34788	0.0037421	0.392459	UP
Contig_42332	447	tr|A0A0D6R1T5|A0A0D6R1T5_ARACU:SubName: Full=Uncharacterized protein {ECO:0000313|EMBL:JAG96779.1}; GN=unknown OS=Araucaria cunninghamii	19.2307	0.471667	5.3495	0.00307865	0.338215	UP
Contig_39955	1296	tr|A0A0C9QQA8|A0A0C9QQA8_9SPER:RecName: Full=Purple acid phosphatase {ECO:0000256|RuleBase:RU361203}; GN=unknown OS=Wollemia nobilis.	5.93467	0.145	5.35504	0.0091395	0.708848	UP
Contig_25152	2132	tr|A0A0D6QSU8|A0A0D6QSU8_ARACU:SubName: Full=Uncharacterized protein {ECO:0000313|EMBL:JAG93506.1}; GN=unknown OS=Araucaria cunninghamii	2.762	0.0673333	5.35825	0.0106254	0.775346	UP
Contig_48965	719	tr|A0A0C9RKC8|A0A0C9RKC8_9SPER:SubName: Full=TSA: Wollemia nobilis Ref_Wollemi_Transcript_13843_2492 transcribed RNA sequence {ECO:0000313|EMBL:JAG86996.1}; GN=unknown OS=Wollemia nobilis.	4.57167	0.111333	5.35976	0.0207219	1	UP
Contig_230157	1589	tr|U5D3P8|U5D3P8_AMBTC:RecName: Full=Glycosyltransferase {ECO:0000256|RuleBase:RU363055}; GN=AMTR_s00044p00038930 OS=Amborella trichopoda.	5.36	0.130333	5.36195	0.0084384	0.675314	UP
Contig_26561	1522	tr|A9P252|A9P252_PICSI:SubName: Full=Putative uncharacterized protein {ECO:0000313|EMBL:ABK26963.1}; GN=unknown OS=Picea sitchensis	83.6307	2.03167	5.3633	4.02806e-08	3.72662e-05	UP
Contig_238361	1477	tr|A0A0D6QV76|A0A0D6QV76_ARACU:SubName: Full=Uncharacterized protein {ECO:0000313|EMBL:JAG95462.1}; GN=unknown OS=Araucaria cunninghamii	3.924	0.0943333	5.37841	0.0093216	0.71672	UP
Contig_34419	373	tr|A0A0A0KPP9|A0A0A0KPP9_CUCSA:SubName: Full=Uncharacterized protein {ECO:0000313|EMBL:KGN50387.1}; GN=Csa_5G171690 OS=Cucumis sativus	78.1963	1.876	5.38137	0.00226383	0.269008	UP
Contig_32006	1143	-	27.546	0.660667	5.38178	0.000642573	0.106023	UP
Contig_23972	1155	tr|Q693N8|Q693N8_9SPER:SubName: Full=3-hydroxy-3-methylglutaryl-CoA synthase {ECO:0000313|EMBL:AAT73206.1}; GN=unknown OS=Taxus x media.	228.167	5.46367	5.38408	7.6227e-06	0.00304727	UP
Contig_15773	670	tr|C5XCW2|C5XCW2_SORBI:RecName: Full=Phospholipase D {ECO:0000256|PIRNR:PIRNR036470}; GN=Sb02g024910 OS=Sorghum bicolor	105.705	2.531	5.38419	1.81983e-08	1.85599e-05	UP
Contig_35626	801	tr|A0A0G2T440|A0A0G2T440_9ROSI:SubName: Full=Pentatricopeptide repeat superfamily protein {ECO:0000313|EMBL:AKF43297.1}; GN=ppr OS=Erodium chrysanthum.	5.41433	0.128667	5.39507	0.00732871	0.616787	UP
Contig_82323	786	tr|A0A0D6R3I8|A0A0D6R3I8_ARACU:SubName: Full=Uncharacterized protein {ECO:0000313|EMBL:JAG97379.1}; GN=unknown OS=Araucaria cunninghamii	26.863	0.634333	5.40424	0.00959636	0.731147	UP
First_Contig3394	682	tr|A0A059BUH3|A0A059BUH3_EUCGR:SubName: Full=Uncharacterized protein {ECO:0000313|EMBL:KCW69581.1}; GN=EUGRSUZ_F03003 OS=Eucalyptus grandis	56.1023	1.32033	5.40909	0.000994151	0.146324	UP
Contig_26572	386	tr|A0A0D6R9P3|A0A0D6R9P3_ARACU:SubName: Full=Uncharacterized protein {ECO:0000313|EMBL:JAG98655.1}; GN=unknown OS=Araucaria cunninghamii	154.533	3.63133	5.41127	0.000343971	0.0655178	UP
Contig_10463	2391	tr|I4DUG2|I4DUG2_CRYJA:SubName: Full=Uncharacterized protein {ECO:0000313|EMBL:BAM21552.1}; GN=unknown OS=Cryptomeria japonica	10.9493	0.256	5.41856	0.000129364	0.0301361	UP
Contig_37511	1043	tr|V4LI41|V4LI41_EUTSA:SubName: Full=Uncharacterized protein {ECO:0000313|EMBL:ESQ39463.1}; GN=EUTSA_v10001800mg OS=Eutrema salsugineum	29.8027	0.691667	5.42922	0.000587293	0.0990469	UP
Contig_3174	552	tr|A0A0D6QVB6|A0A0D6QVB6_ARACU:SubName: Full=Uncharacterized protein {ECO:0000313|EMBL:JAG93660.1}; GN=unknown OS=Araucaria cunninghamii	14.246	0.328	5.44072	0.00932278	0.71672	UP
Contig_33472	1955	tr|A0A059A3V0|A0A059A3V0_EUCGR:SubName: Full=Uncharacterized protein {ECO:0000313|EMBL:KCW48802.1}; GN=EUGRSUZ_K02443 OS=Eucalyptus grandis	30.3383	0.695667	5.4466	1.70422e-07	0.000122631	UP
Contig_2936	1850	tr|A9NQD9|A9NQD9_PICSI:SubName: Full=Putative uncharacterized protein {ECO:0000313|EMBL:ABK22850.1}; GN=unknown OS=Picea sitchensis	238.24	5.44267	5.45196	1.26772e-06	0.000701702	UP
Contig_21803	436	tr|A9NNE4|A9NNE4_PICSI:SubName: Full=Putative uncharacterized protein {ECO:0000313|EMBL:ABK22155.1}; GN=unknown OS=Picea sitchensis	28.893	0.657667	5.45722	0.000136657	0.031495	UP
Contig_42089	317	tr|F2XFA0|F2XFA0_9SPER:SubName: Full=Longifolene synthase {ECO:0000313|EMBL:ADZ45515.1}; GN=unknown OS=Picea engelmannii x Picea glauca.	29.9513	0.679667	5.46165	0.00457463	0.450585	UP
Contig_6741	3134	tr|A5AIA2|A5AIA2_VITVI:SubName: Full=Putative uncharacterized protein {ECO:0000313|EMBL:CAN71346.1}; GN=VITISV_024251 OS=Vitis vinifera	101.335	2.25967	5.48688	1.4971e-11	3.95732e-08	UP
Contig_13742	992	tr|A0A0D2RLQ6|A0A0D2RLQ6_GOSRA:SubName: Full=Uncharacterized protein {ECO:0000313|EMBL:KJB71597.1}; GN=B456_011G132200 OS=Gossypium raimondii	9.41	0.208667	5.49492	0.00227941	0.27061	UP
Contig_64645	452	tr|A0A0D6QSR2|A0A0D6QSR2_ARACU:SubName: Full=Uncharacterized protein {ECO:0000313|EMBL:JAG93461.1}; GN=PVGYGSKVGY OS=Araucaria cunninghamii	14.4763	0.320333	5.49798	0.011167	0.798041	UP
Contig_26448	3022	tr|A0A068U2D4|A0A068U2D4_COFCA:SubName: Full=Uncharacterized protein {ECO:0000313|EMBL:CDP02487.1}; GN=GSCOC_T00039880001 OS=Coffea canephora	8.343	0.184	5.50279	0.00595926	0.540666	UP
Contig_219288	1052	tr|A9NYP7|A9NYP7_PICSI:SubName: Full=Putative uncharacterized protein {ECO:0000313|EMBL:ABK25758.1}; GN=unknown OS=Picea sitchensis	17.162	0.378	5.50469	0.0152171	0.932779	UP
Contig_52789	413	tr|A0A0D6QUS6|A0A0D6QUS6_ARACU:SubName: Full=Uncharacterized protein {ECO:0000313|EMBL:JAG93445.1}; GN=unknown OS=Araucaria cunninghamii	25.1803	0.552667	5.50974	0.00290387	0.323961	UP
Contig_39078	2507	tr|W1PW07|W1PW07_AMBTC:SubName: Full=Uncharacterized protein {ECO:0000313|EMBL:ERN12019.1}; GN=AMTR_s00165p00058610 OS=Amborella trichopoda.	2.12967	0.0466667	5.51209	0.00475184	0.462761	UP
Contig_33681	1858	tr|U5DCG5|U5DCG5_AMBTC:SubName: Full=Uncharacterized protein {ECO:0000313|EMBL:ERN19107.1}; GN=AMTR_s00061p00138150 OS=Amborella trichopoda.	98.17	2.12867	5.52726	1.33545e-06	0.000729837	UP
Contig_160366	2057	tr|M0T439|M0T439_MUSAM:SubName: Full=Uncharacterized protein {ECO:0000313|EnsemblPlants:GSMUA_Achr6P04410_001}; GN=unknown OS=Musa acuminata subsp. malaccensis	2.585	0.056	5.52859	0.00639803	0.568766	UP
Contig_57527	2498	tr|A0A0C9QVE0|A0A0C9QVE0_9SPER:SubName: Full=TSA: Wollemia nobilis Ref_Wollemi_Transcript_6218_2204 transcribed RNA sequence {ECO:0000313|EMBL:JAG88670.1}; GN=unknown OS=Wollemia nobilis.	3.43867	0.0743333	5.5317	0.00154017	0.203559	UP
Contig_60796	378	-	17.9727	0.387333	5.53609	0.00209917	0.255777	UP
Contig_20492	1470	tr|W9SDZ0|W9SDZ0_9ROSA:SubName: Full=Uncharacterized protein {ECO:0000313|EMBL:EXC27882.1}; GN=L484_009205 OS=Morus notabilis.	3.692	0.0793333	5.54033	0.00271427	0.309394	UP
Contig_150882	1248	tr|A9NW35|A9NW35_PICSI:SubName: Full=Putative uncharacterized protein {ECO:0000313|EMBL:ABK24846.1}; GN=unknown OS=Picea sitchensis	19.8027	0.425	5.54209	0.0410536	1	UP
Contig_49061	1218	tr|A0A0A0L4D1|A0A0A0L4D1_CUCSA:SubName: Full=Uncharacterized protein {ECO:0000313|EMBL:KGN54981.1}; GN=Csa_4G618460 OS=Cucumis sativus	135.259	2.89433	5.54635	1.56983e-07	0.00011423	UP
Contig_56209	1139	tr|A0A0D6R884|A0A0D6R884_ARACU:SubName: Full=Uncharacterized protein {ECO:0000313|EMBL:JAG98528.1}; GN=ISPDEEELIV RLHRLLGNRW SLIAGRLPGR TDNEIKNYWN TRLSKRQRPE OS=Araucaria cunninghamii	44.0873	0.940667	5.55054	0.00483338	0.468939	UP
Contig_61383	1247	tr|W1PTX4|W1PTX4_AMBTC:SubName: Full=Uncharacterized protein {ECO:0000313|EMBL:ERN11146.1}; GN=AMTR_s00024p00182360 OS=Amborella trichopoda.	69.342	1.47633	5.55364	1.38033e-07	0.00010275	UP
Contig_153056	1562	tr|A0A0D6QZV2|A0A0D6QZV2_ARACU:SubName: Full=Uncharacterized protein {ECO:0000313|EMBL:JAG95543.1}; GN=unknown OS=Araucaria cunninghamii	5.92567	0.126	5.55548	0.00261194	0.302059	UP
Contig_11719	1529	tr|A0A126X1T9|A0A126X1T9_9EMBR:SubName: Full=Putative LOV domain-containing protein {ECO:0000313|EMBL:AML78696.1}; GN=unknown OS=Nothoceros vincentianus.	2.595	0.0546667	5.56893	0.00644947	0.571378	UP
Contig_52066	1763	tr|S8DLN7|S8DLN7_9LAMI:SubName: Full=Uncharacterized protein {ECO:0000313|EMBL:EPS63883.1}; GN=M569_10899 OS=Genlisea aurea.	21.0457	0.433667	5.60079	0.000175044	0.0386898	UP
Contig_50190	1741	tr|A0A0D6QU31|A0A0D6QU31_ARACU:SubName: Full=Uncharacterized protein {ECO:0000313|EMBL:JAG93240.1}; GN=unknown OS=Araucaria cunninghamii	1.34467	0.0276667	5.60296	0.0499255	1	UP
Contig_42836	2065	tr|A0A0D6R3Z7|A0A0D6R3Z7_ARACU:SubName: Full=Uncharacterized protein {ECO:0000313|EMBL:JAG97534.1}; GN=unknown OS=Araucaria cunninghamii	13.762	0.282	5.60885	0.0104015	0.765472	UP
Contig_34429	736	sp|Q9LD12|PILR4_THUPL:RecName: Full=Bifunctional pinoresinol-lariciresinol reductase; GN=unknown OS=Thuja plicata	267.792	5.46467	5.61484	0.000238998	0.0495293	UP
Contig_65782	983	tr|A0A0C9QXQ9|A0A0C9QXQ9_9SPER:SubName: Full=TSA: Wollemia nobilis Ref_Wollemi_Transcript_939_1808 transcribed RNA sequence {ECO:0000313|EMBL:JAG89510.1}; GN=unknown OS=Wollemia nobilis.	56.174	1.13067	5.63466	1.29868e-07	9.77958e-05	UP
Contig_31289	322	tr|K7ZBW1|K7ZBW1_CUNLA:SubName: Full=Cinnamate 4-hydroxylase {ECO:0000313|EMBL:AFX98061.1}; GN=C4H OS=Cunninghamia lanceolata	85.5437	1.696	5.65645	0.00756524	0.627721	UP
Contig_25512	1407	tr|A0A0K2FP39|A0A0K2FP39_9SPER:SubName: Full=Isopentenyl diphosphate isomerase {ECO:0000313|EMBL:ALA48967.1}; GN=unknown OS=Taxus x media.	628.135	12.448	5.65709	1.62436e-08	1.7105e-05	UP
Contig_2178	999	tr|D4QD83|D4QD83_CRYJA:SubName: Full=Pollen allergen CJP-8 {ECO:0000313|EMBL:BAI94503.1}; GN=cjp-8 OS=Cryptomeria japonica	6.228	0.123333	5.65813	0.00196764	0.244582	UP
Contig_15774	502	tr|M0RKX9|M0RKX9_MUSAM:SubName: Full=Uncharacterized protein {ECO:0000313|EnsemblPlants:GSMUA_Achr10P24040_001}; GN=unknown OS=Musa acuminata subsp. malaccensis	76.4673	1.502	5.66989	2.2015e-05	0.00728954	UP
Contig_46601	816	tr|A0A0C9RJF1|A0A0C9RJF1_9SPER:RecName: Full=Glycosyltransferase {ECO:0000256|RuleBase:RU362057}; GN=unknown OS=Wollemia nobilis.	22.5077	0.436667	5.68774	0.0128839	0.855208	UP
Contig_41109	585	-	4.508	0.0873333	5.68981	0.0198892	1	UP
Contig_31545	988	tr|A9NVH1|A9NVH1_PICSI:RecName: Full=3-ketoacyl-CoA synthase {ECO:0000256|PIRNR:PIRNR036417}; GN=unknown OS=Picea sitchensis	22.5437	0.436667	5.69005	0.000288299	0.0568362	UP
Contig_35393	1089	tr|K7ZBW1|K7ZBW1_CUNLA:SubName: Full=Cinnamate 4-hydroxylase {ECO:0000313|EMBL:AFX98061.1}; GN=C4H OS=Cunninghamia lanceolata	15.952	0.308333	5.6931	0.00425728	0.429451	UP
Contig_45424	378	tr|U7DSV5|U7DSV5_POPTR:SubName: Full=Uncharacterized protein {ECO:0000313|EMBL:ERP45995.1}; GN=POPTR_1923s00200g OS=Populus trichocarpa	184.54	3.56033	5.69578	8.6095e-06	0.00335882	UP
Contig_54770	623	tr|A0A0C9S3R5|A0A0C9S3R5_9SPER:SubName: Full=TSA: Wollemia nobilis Ref_Wollemi_Transcript_14781_959 transcribed RNA sequence {ECO:0000313|EMBL:JAG86622.1}; GN=unknown OS=Wollemia nobilis.	21.87	0.419667	5.70357	0.00224267	0.267229	UP
Contig_52295	757	tr|A0A0D6QSH9|A0A0D6QSH9_ARACU:RecName: Full=Glycosyltransferase {ECO:0000256|RuleBase:RU362057}; GN=unknown OS=Araucaria cunninghamii	17.6663	0.329333	5.74531	0.00161397	0.210945	UP
Contig_82169	1208	tr|E5KBU3|E5KBU3_PINTA:SubName: Full=Chloroplast phenylalanine hydroxylase {ECO:0000313|EMBL:ADR30399.1}; GN=unknown OS=Pinus taeda	32.3117	0.602333	5.74535	0.000732971	0.116402	UP
First_Contig181	769	tr|A0A0D6QTW0|A0A0D6QTW0_ARACU:RecName: Full=Phenylalanine ammonia-lyase {ECO:0000256|RuleBase:RU003955}; GN=unknown OS=Araucaria cunninghamii	3.02833	0.0563333	5.74839	0.0477941	1	UP
Contig_88853	455	tr|A0A0C9S889|A0A0C9S889_9SPER:RecName: Full=CASP-like protein {ECO:0000256|RuleBase:RU361233}; GN=unknown OS=Wollemia nobilis.	17.4457	0.321333	5.76265	0.00152249	0.202136	UP
Contig_63137	1809	tr|B8LRT2|B8LRT2_PICSI:SubName: Full=Putative uncharacterized protein {ECO:0000313|EMBL:ABR18362.1}; GN=unknown OS=Picea sitchensis	26.099	0.480333	5.76381	1.95931e-06	0.0010151	UP
Contig_36827	330	tr|A0A0D6R346|A0A0D6R346_ARACU:SubName: Full=Uncharacterized protein {ECO:0000313|EMBL:JAG97131.1}; GN=unknown OS=Araucaria cunninghamii	1031.22	18.7937	5.77796	1.14008e-07	8.77295e-05	UP
Contig_16059	323	tr|A0A0C9RJN4|A0A0C9RJN4_9SPER:SubName: Full=TSA: Wollemia nobilis Ref_Wollemi_Transcript_14414_1728 transcribed RNA sequence {ECO:0000313|EMBL:JAG86751.1}; GN=unknown OS=Wollemia nobilis.	41.699	0.756333	5.78485	0.00213014	0.258094	UP
First_Contig1564	1582	tr|A0A0D6R7N8|A0A0D6R7N8_ARACU:SubName: Full=Uncharacterized protein {ECO:0000313|EMBL:JAG98323.1}; GN=unknown OS=Araucaria cunninghamii	34.8077	0.629667	5.78867	3.05762e-05	0.00949717	UP
Contig_55126	2172	tr|A0A0D6QRG8|A0A0D6QRG8_ARACU:SubName: Full=Uncharacterized protein {ECO:0000313|EMBL:JAG93742.1}; GN=unknown OS=Araucaria cunninghamii	56.21	1.00833	5.80078	0.000554009	0.0951682	UP
Contig_270364	369	tr|A9NUX4|A9NUX4_PICSI:SubName: Full=Putative uncharacterized protein {ECO:0000313|EMBL:ABK24435.1}; GN=unknown OS=Picea sitchensis	114.926	2.05367	5.80636	0.0031055	0.340011	UP
Contig_31546	943	tr|A9NVH1|A9NVH1_PICSI:RecName: Full=3-ketoacyl-CoA synthase {ECO:0000256|PIRNR:PIRNR036417}; GN=unknown OS=Picea sitchensis	17.628	0.314	5.81096	0.000149987	0.0338446	UP
Contig_54448	858	tr|H9M9U2|H9M9U2_PINLA:SubName: Full=Uncharacterized protein {ECO:0000313|EMBL:AEW07888.1}; GN=0_13722_01 OS=Pinus lambertiana	10.089	0.179667	5.81132	0.00352151	0.374787	UP
Contig_78803	1214	tr|A0A0D6QZS6|A0A0D6QZS6_ARACU:SubName: Full=Uncharacterized protein {ECO:0000313|EMBL:JAG96059.1}; GN=LSPQRMREWM OS=Araucaria cunninghamii	17.6897	0.314667	5.81294	2.02291e-05	0.00677036	UP
Contig_21579	773	tr|A9NTN9|A9NTN9_PICSI:SubName: Full=Putative uncharacterized protein {ECO:0000313|EMBL:ABK24000.1}; GN=unknown OS=Picea sitchensis	226.032	4.00667	5.81798	8.78688e-06	0.00338223	UP
Contig_48147	827	tr|A0A0D9VDR0|A0A0D9VDR0_9ORYZ:SubName: Full=Uncharacterized protein {ECO:0000313|EnsemblPlants:LPERR02G07430.1}; GN=LSSLVFLSLQ QNRLSGYIPE SLGPIPDSLG NLGALRSLRL OS=Leersia perrieri.	4.042	0.0713333	5.82435	0.0450134	1	UP
Contig_31677	1092	tr|X5CAC5|X5CAC5_PINTB:SubName: Full=GA2ox12 {ECO:0000313|EMBL:AHW42462.1}; GN=unknown OS=Pinus tabuliformis	65.8427	1.15967	5.82724	0.000841559	0.129584	UP
Contig_90423	356	tr|A0A140G4W0|A0A140G4W0_9ROSI:SubName: Full=LRR-RLK {ECO:0000313|EMBL:AMM43082.1}; GN=unknown OS=Vernicia montana.	14.1413	0.247667	5.83537	0.0024478	0.286143	UP
Contig_246883	776	-	96.2683	1.65933	5.85839	1.68875e-05	0.00589575	UP
Contig_43923	413	tr|I4DUG3|I4DUG3_CRYJA:SubName: Full=Uncharacterized protein {ECO:0000313|EMBL:BAM21553.1}; GN=LSLIEELILR NNLLTGRIPP SLRRLSKLTT LDLSYNQLSG NIPSWLDGHS OS=Cryptomeria japonica	15.1743	0.259	5.87254	0.0209199	1	UP
Contig_108589	2008	tr|A9NX95|A9NX95_PICSI:SubName: Full=Putative uncharacterized protein {ECO:0000313|EMBL:ABK25256.1}; GN=unknown OS=Picea sitchensis	17.6513	0.300333	5.87707	2.80412e-05	0.00883901	UP
Contig_57452	2727	tr|A0A0D6QYS0|A0A0D6QYS0_ARACU:SubName: Full=Uncharacterized protein {ECO:0000313|EMBL:JAG95158.1}; GN=unknown OS=Araucaria cunninghamii	8.17233	0.138667	5.88106	0.000110832	0.0266332	UP
Contig_89513	551	-	13.9317	0.235	5.88956	0.00133036	0.182728	UP
Contig_599	357	-	27.6233	0.463333	5.89769	0.0012477	0.175087	UP
Contig_22924	2184	tr|K7YN76|K7YN76_CUNLA:SubName: Full=4-coumarate:CoA ligase {ECO:0000313|EMBL:AFX98059.1}; GN=4CL OS=Cunninghamia lanceolata	57.7343	0.966667	5.90027	3.94608e-06	0.00175037	UP
Contig_21919	417	tr|I0B0H4|I0B0H4_9SPER:SubName: Full=Chalcone synthase {ECO:0000313|EMBL:AFH55025.1}; GN=Chs OS=Juniperus saltuaria.	13.0403	0.218333	5.9003	0.0207532	1	UP
Contig_47091	1242	tr|W1PGH6|W1PGH6_AMBTC:SubName: Full=Uncharacterized protein {ECO:0000313|EMBL:ERN07083.1}; GN=AMTR_s00019p00075350 OS=Amborella trichopoda.	36.8547	0.616333	5.90199	1.99948e-07	0.000139881	UP
First_Contig4108	774	-	28.4127	0.468667	5.92183	0.00834953	0.671473	UP
Contig_8299	1012	tr|A0A0D6QW41|A0A0D6QW41_ARACU:SubName: Full=Uncharacterized protein {ECO:0000313|EMBL:JAG93925.1}; GN=unknown OS=Araucaria cunninghamii	178.246	2.929	5.92732	2.03709e-06	0.0010347	UP
Contig_17839	614	-	60.9073	1.00067	5.92758	0.000418549	0.07614	UP
Contig_11937	716	tr|A0A0C9S909|A0A0C9S909_9SPER:SubName: Full=TSA: Wollemia nobilis Ref_Wollemi_Transcript_9860_1464 transcribed RNA sequence {ECO:0000313|EMBL:JAG88118.1}; GN=unknown OS=Wollemia nobilis.	18.639	0.305667	5.93022	0.0084478	0.675423	UP
Contig_22319	943	tr|A0A0D6R3Y5|A0A0D6R3Y5_ARACU:SubName: Full=Uncharacterized protein {ECO:0000313|EMBL:JAG98542.1}; GN=unknown OS=Araucaria cunninghamii	20.0917	0.329333	5.9309	0.00103323	0.151034	UP
Contig_45816	966	tr|A0A0D6QU75|A0A0D6QU75_ARACU:SubName: Full=Uncharacterized protein {ECO:0000313|EMBL:JAG93285.1}; GN=unknown OS=Araucaria cunninghamii	3.80367	0.062	5.93898	0.0447534	1	UP
Contig_20791	673	tr|A2ZUY3|A2ZUY3_ORYSJ:SubName: Full=Uncharacterized protein {ECO:0000313|EMBL:EAZ12530.1}; GN=OsJ_02431 OS=Oryza sativa subsp. japonica	9.96133	0.161667	5.94524	0.00464462	0.455057	UP
Contig_43943	624	tr|I4DUG3|I4DUG3_CRYJA:SubName: Full=Uncharacterized protein {ECO:0000313|EMBL:BAM21553.1}; GN=LSLIEELILR NNLLTGRIPP SLRRLSKLTT LDLSYNQLSG NIPSWLDGHS OS=Cryptomeria japonica	32.768	0.529333	5.95197	0.000495875	0.0866764	UP
Contig_83521	1301	tr|A9NXM8|A9NXM8_PICSI:SubName: Full=Putative uncharacterized protein {ECO:0000313|EMBL:ABK25389.1}; GN=unknown OS=Picea sitchensis	6.11533	0.097	5.9783	0.00228376	0.270879	UP
Contig_54192	1113	tr|A0A0P0D1G1|A0A0P0D1G1_TAXWC:SubName: Full=ERF15 {ECO:0000313|EMBL:ALJ11036.1}; GN=unknown OS=Taxus wallichiana var. chinensis	17.172	0.271333	5.98385	0.00180427	0.229112	UP
Contig_174274	651	tr|A9NWB5|A9NWB5_PICSI:SubName: Full=Putative uncharacterized protein {ECO:0000313|EMBL:ABK24926.1}; GN=unknown OS=Picea sitchensis	10.874	0.171	5.99074	0.00500597	0.481631	UP
Contig_21970	3058	-	5.809	0.0913333	5.991	0.0008585	0.131437	UP
Contig_26025	3141	tr|A0A0C9QRP6|A0A0C9QRP6_9SPER:SubName: Full=TSA: Wollemia nobilis Ref_Wollemi_Transcript_12548_4890 transcribed RNA sequence {ECO:0000313|EMBL:JAG87425.1}; GN=GMGKTSLLKL IKAQLLTTAA QLAFPFFSEY EDFGGARKMS LSPTGEIMCQ KICQGIAKLI OS=Wollemia nobilis.	8.186	0.128	5.99894	4.38448e-05	0.0125086	UP
Contig_47711	406	-	358.203	5.501	6.02494	9.86106e-07	0.000572751	UP
Contig_201697	543	tr|A0A0C9QVA3|A0A0C9QVA3_9SPER:SubName: Full=TSA: Wollemia nobilis Ref_Wollemi_Transcript_6922_2664 transcribed RNA sequence {ECO:0000313|EMBL:JAG88605.1}; GN=unknown OS=Wollemia nobilis.	12.418	0.190333	6.02776	0.0140903	0.895933	UP
Contig_15029	396	tr|A0A0U1XCW1|A0A0U1XCW1_TAXWC:SubName: Full=Phenylalanine ammonia-lyase {ECO:0000313|EMBL:AIQ85028.1}; GN=unknown OS=Taxus wallichiana var. chinensis	76.6223	1.17167	6.03113	0.0079132	0.649108	UP
First_Contig3315	705	-	144.708	2.20667	6.03514	5.89715e-05	0.0160129	UP
Contig_34028	1717	tr|B8LQK0|B8LQK0_PICSI:SubName: Full=Putative uncharacterized protein {ECO:0000313|EMBL:ABR17930.1}; GN=unknown OS=Picea sitchensis	139.823	2.13067	6.03615	0.000383486	0.0711608	UP
Contig_87128	650	tr|A0A0D6QS68|A0A0D6QS68_ARACU:SubName: Full=Uncharacterized protein {ECO:0000313|EMBL:JAG93249.1}; GN=IPKWIARLAK LRILMLRSNR FDGPIPHEIT ALQALQILDL SENRLSGDIP SNLGKLSTMA OS=Araucaria cunninghamii	24.2687	0.366333	6.04979	0.00214357	0.259236	UP
Contig_285026	642	-	16.2463	0.244	6.05709	0.0490749	1	UP
Contig_63758	705	-	7.08167	0.106333	6.05742	0.00478974	0.465752	UP
Contig_31234	2250	tr|G8CPZ1|G8CPZ1_PICAB:SubName: Full=NAC-domain containing protein 2 {ECO:0000313|EMBL:ADQ47507.1}; GN=NAC02 OS=Picea abies	2.48667	0.0373333	6.0576	0.00260408	0.301528	UP
Contig_37161	3085	tr|G7K6S1|G7K6S1_MEDTR:SubName: Full=Sodium:solute symporter family protein {ECO:0000313|EMBL:AES95541.1}; GN=MTR_5g026640 OS=Medicago truncatula	6.512	0.097	6.06897	0.00212026	0.257378	UP
Contig_13870	920	tr|A0A0D6QRU3|A0A0D6QRU3_ARACU:SubName: Full=Uncharacterized protein {ECO:0000313|EMBL:JAG93039.1}; GN=unknown OS=Araucaria cunninghamii	52.1417	0.768	6.08519	0.000916552	0.137242	UP
Contig_45763	1136	tr|A9NNE4|A9NNE4_PICSI:SubName: Full=Putative uncharacterized protein {ECO:0000313|EMBL:ABK22155.1}; GN=unknown OS=Picea sitchensis	66.0257	0.972	6.08593	1.10638e-06	0.000628517	UP
First_Contig3329	840	-	11.4957	0.168667	6.09077	0.000669513	0.109078	UP
Contig_65781	1394	tr|A0A0K8TUN5|A0A0K8TUN5_PICGL:SubName: Full=Cytochrome P450 CYP750A10 {ECO:0000313|EMBL:JAI17755.1}; GN=Cytochrome OS=Picea glauca	72.915	1.06667	6.09503	2.08126e-06	0.00104485	UP
Contig_65170	696	-	11.934	0.174333	6.09709	0.00218734	0.262324	UP
Contig_32637	1054	tr|A9P0M0|A9P0M0_PICSI:SubName: Full=Putative uncharacterized protein {ECO:0000313|EMBL:ABK26431.1}; GN=unknown OS=Picea sitchensis	545.946	7.50033	6.18566	3.27634e-09	4.2016e-06	UP
Contig_14972	977	tr|I4DUG3|I4DUG3_CRYJA:SubName: Full=Uncharacterized protein {ECO:0000313|EMBL:BAM21553.1}; GN=LSLIEELILR NNLLTGRIPP SLRRLSKLTT LDLSYNQLSG NIPSWLDGHS OS=Cryptomeria japonica	46.8363	0.642667	6.18741	4.50898e-06	0.00194025	UP
Contig_59065	618	tr|A0A067D0X0|A0A067D0X0_CITSI:RecName: Full=Peroxidase {ECO:0000256|SAAS:SAAS00506982}; GN=CISIN_1g044740mg OS=Citrus sinensis	5.444	0.0746667	6.18806	0.0479462	1	UP
Contig_17002	532	tr|A0A078HZV5|A0A078HZV5_BRANA:SubName: Full=BnaAnng06940D protein {ECO:0000313|EMBL:CDY42869.1}; GN=BnaAnng06940D OS=Brassica napus	146.299	1.99967	6.19302	2.1995e-05	0.00728954	UP
Contig_155940	758	tr|A9NUH6|A9NUH6_PICSI:RecName: Full=Alpha-amylase {ECO:0000256|RuleBase:RU361134}; GN=MKTEIKNLTA IRKRNNINAN SNCRIITAEG DLYMAAIDEK IVMKIGSRYD OS=Picea sitchensis	6.06467	0.0826667	6.19698	0.00474833	0.462761	UP
First_Contig3445	2993	tr|A0A0K0M729|A0A0K0M729_PINTB:SubName: Full=LRK1 {ECO:0000313|EMBL:AJP06318.1}; GN=unknown OS=Pinus tabuliformis	1.37133	0.0186667	6.19897	0.00262431	0.302949	UP
Contig_157147	443	tr|A0A0C9QLF7|A0A0C9QLF7_9SPER:SubName: Full=TSA: Wollemia nobilis Ref_Wollemi_Transcript_28368_1092 transcribed RNA sequence {ECO:0000313|EMBL:JAG85435.1}; GN=unknown OS=Wollemia nobilis.	38.3563	0.518667	6.20851	0.00174512	0.224685	UP
Contig_18198	1311	tr|A0A0C9RSN7|A0A0C9RSN7_9SPER:RecName: Full=Serine/threonine-protein kinase {ECO:0000256|PIRNR:PIRNR000641}; GN=unknown OS=Wollemia nobilis.	1.73267	0.0233333	6.21446	0.0223821	1	UP
First_Contig1327	1478	tr|A0A0K0M729|A0A0K0M729_PINTB:SubName: Full=LRK1 {ECO:0000313|EMBL:AJP06318.1}; GN=unknown OS=Pinus tabuliformis	1.46667	0.0196667	6.22064	0.0304026	1	UP
Contig_2999	521	tr|A9NMD8|A9NMD8_PICSI:SubName: Full=Putative uncharacterized protein {ECO:0000313|EMBL:ABK21799.1}; GN=unknown OS=Picea sitchensis	8.55267	0.114667	6.22086	0.0472591	1	UP
Contig_237043	834	tr|A9CPF1|A9CPF1_PHYPA:SubName: Full=Ethylene receptor homolog {ECO:0000313|EMBL:BAF95741.1}; GN=ETR1 OS=Physcomitrella patens subsp. patens	8.023	0.107	6.22846	0.0041713	0.424844	UP
Contig_144608	1150	tr|A2IAF2|A2IAF2_9ROSI:SubName: Full=Stearoyl acyl carrier protein desaturase 02 {ECO:0000313|EMBL:ABM66844.1}; GN=unknown OS=Pistacia chinensis.	2.25	0.03	6.22882	0.0383307	1	UP
Contig_13003	809	tr|A0A0D2PDU8|A0A0D2PDU8_GOSRA:SubName: Full=Uncharacterized protein {ECO:0000313|EMBL:KJB25173.1}; GN=B456_004G179900 OS=Gossypium raimondii	488.894	6.49067	6.23501	9.82323e-06	0.00365613	UP
Contig_100406	1363	tr|J7F9F8|J7F9F8_TAICR:SubName: Full=Copalyl diphosphate synthase {ECO:0000313|EMBL:AFE61356.1}; GN=cdi2 OS=Taiwania cryptomerioides	10.8217	0.143	6.24176	3.81209e-06	0.00169675	UP
Contig_23454	1370	tr|A9NLV2|A9NLV2_PICSI:SubName: Full=Putative uncharacterized protein {ECO:0000313|EMBL:ABK21613.1}; GN=unknown OS=Picea sitchensis	74.3313	0.966667	6.26481	8.00147e-08	6.60111e-05	UP
Contig_36070	1944	-	40.0317	0.511333	6.29073	0.000647487	0.106423	UP
Contig_22945	332	tr|A0A0D6QW83|A0A0D6QW83_ARACU:SubName: Full=Uncharacterized protein {ECO:0000313|EMBL:JAG93940.1}; GN=unknown OS=Araucaria cunninghamii	190.554	2.433	6.29132	0.00027145	0.0544538	UP
Contig_234228	1413	tr|A9NST7|A9NST7_PICSI:RecName: Full=Peroxidase {ECO:0000256|RuleBase:RU362060}; GN=unknown OS=Picea sitchensis	9.157	0.116667	6.29441	0.000375834	0.0701428	UP
First_Contig1735	1615	tr|A0A0D6QWY4|A0A0D6QWY4_ARACU:RecName: Full=Amine oxidase {ECO:0000256|RuleBase:RU000672}; GN=unknown OS=Araucaria cunninghamii	14.515	0.182667	6.31219	0.00969272	0.73546	UP
Contig_15248	915	tr|A0A0C9S7F8|A0A0C9S7F8_9SPER:RecName: Full=Peroxidase {ECO:0000256|RuleBase:RU362060}; GN=unknown OS=Wollemia nobilis.	16.6083	0.207	6.32613	0.00398879	0.411666	UP
Contig_26461	291	tr|A0A0D6QSB5|A0A0D6QSB5_ARACU:SubName: Full=Uncharacterized protein {ECO:0000313|EMBL:JAG93324.1}; GN=unknown OS=Araucaria cunninghamii	82.0867	1.01267	6.34092	0.00272888	0.310318	UP
Contig_10482	1924	tr|A0A0D6QS68|A0A0D6QS68_ARACU:SubName: Full=Uncharacterized protein {ECO:0000313|EMBL:JAG93249.1}; GN=IPKWIARLAK LRILMLRSNR FDGPIPHEIT ALQALQILDL SENRLSGDIP SNLGKLSTMA OS=Araucaria cunninghamii	26.176	0.321	6.34953	3.29601e-06	0.00151386	UP
Contig_9636	726	tr|Q5ME37|Q5ME37_PSEMZ:SubName: Full=Flavanone 3-hydroxylase 2 {ECO:0000313|EMBL:AAV92382.1}; GN=F3H2 OS=Pseudotsuga menziesii var. menziesii.	293.96	3.59767	6.35241	1.70971e-06	0.000903865	UP
Contig_1724	1259	tr|C3RSF5|C3RSF5_9SPER:SubName: Full=Alpha pinene synthase {ECO:0000313|EMBL:ABW80964.1}; GN=Pin OS=Chamaecyparis formosensis.	491.5	5.99867	6.3564	0.0206471	1	UP
Contig_194042	2707	tr|W1PUN2|W1PUN2_AMBTC:SubName: Full=Uncharacterized protein {ECO:0000313|EMBL:ERN11416.1}; GN=AMTR_s00022p00031870 OS=Amborella trichopoda.	3.635	0.0443333	6.35742	0.000280242	0.0556714	UP
First_Contig32	1787	tr|B8LLE4|B8LLE4_PICSI:SubName: Full=Putative uncharacterized protein {ECO:0000313|EMBL:ABR16474.1}; GN=unknown OS=Picea sitchensis	79.9047	0.961	6.3776	3.17676e-06	0.00147213	UP
Contig_11699	1197	tr|A0A0D6QTR3|A0A0D6QTR3_ARACU:RecName: Full=Aldose 1-epimerase {ECO:0000256|PIRNR:PIRNR005096}; GN=unknown OS=Araucaria cunninghamii	9.04033	0.108333	6.38283	0.0393817	1	UP
Contig_25557	787	tr|A0A022R0P9|A0A022R0P9_ERYGU:SubName: Full=Uncharacterized protein {ECO:0000313|EMBL:EYU33173.1}; GN=MIMGU_mgv1a018654mg OS=Erythranthe guttata	10.26	0.121667	6.39795	0.000787439	0.123476	UP
Contig_76513	2086	tr|A0A0D6QVU2|A0A0D6QVU2_ARACU:RecName: Full=Endoglucanase {ECO:0000256|RuleBase:RU361166}; GN=unknown OS=Araucaria cunninghamii	36.7477	0.435667	6.39828	8.31431e-07	0.000487282	UP
Contig_158154	1920	tr|A0A0D6R5Z4|A0A0D6R5Z4_ARACU:SubName: Full=Uncharacterized protein {ECO:0000313|EMBL:JAG98126.1}; GN=unknown OS=Araucaria cunninghamii	1.05667	0.0123333	6.42081	0.0344499	1	UP
Contig_31721	1031	-	48.4613	0.562	6.43012	1.25302e-05	0.00448327	UP
Contig_12381	1199	tr|B9GR63|B9GR63_POPTR:SubName: Full=Auxin-responsive family protein {ECO:0000313|EMBL:EEE80702.2}; GN=POPTR_0002s17700g OS=Populus trichocarpa	18.388	0.21	6.45223	0.00115522	0.16497	UP
Contig_70063	1842	tr|B8LR00|B8LR00_PICSI:SubName: Full=Putative uncharacterized protein {ECO:0000313|EMBL:ABR18080.1}; GN=unknown OS=Picea sitchensis	18.3583	0.207	6.47066	2.22993e-05	0.00734931	UP
Contig_55081	1391	tr|A0A0D6R033|A0A0D6R033_ARACU:SubName: Full=Uncharacterized protein {ECO:0000313|EMBL:JAG96169.1}; GN=unknown OS=Araucaria cunninghamii	2.16167	0.024	6.49297	0.00677636	0.592226	UP
Contig_64230	804	-	37.9753	0.413	6.52278	1.81186e-05	0.00615952	UP
Contig_26401	4266	tr|A0A0C9RRQ7|A0A0C9RRQ7_9SPER:SubName: Full=TSA: Wollemia nobilis Ref_Wollemi_Transcript_18713_1677 transcribed RNA sequence {ECO:0000313|EMBL:JAG86199.1}; GN=unknown OS=Wollemia nobilis.	28.8827	0.304667	6.56683	0.000193276	0.0420734	UP
Contig_164247	671	tr|A0A0D6R4C9|A0A0D6R4C9_ARACU:SubName: Full=Uncharacterized protein {ECO:0000313|EMBL:JAG97128.1}; GN=unknown OS=Araucaria cunninghamii	4.67567	0.0486667	6.58609	0.0425593	1	UP
Contig_28851	1843	tr|A0A0D6QS68|A0A0D6QS68_ARACU:SubName: Full=Uncharacterized protein {ECO:0000313|EMBL:JAG93249.1}; GN=IPKWIARLAK LRILMLRSNR FDGPIPHEIT ALQALQILDL SENRLSGDIP SNLGKLSTMA OS=Araucaria cunninghamii	4.32767	0.045	6.58752	0.00130384	0.180424	UP
Contig_54111	385	tr|K7K778|K7K778_SOYBN:SubName: Full=Uncharacterized protein {ECO:0000313|EnsemblPlants:GLYMA02G09750.3}; GN=unknown OS=Glycine max	33.8817	0.352	6.58879	1.18367e-05	0.00427054	UP
Contig_8286	604	tr|Q8LSV2|Q8LSV2_9SPER:SubName: Full=Flavanone-3-hydroxylase {ECO:0000313|EMBL:BAB91486.1}; GN=f3h OS=Glyptostrobus pensilis.	29.4037	0.300333	6.61329	0.000173592	0.0384345	UP
Contig_74603	1768	tr|V4V9L7|V4V9L7_9ROSI:SubName: Full=Uncharacterized protein {ECO:0000313|EMBL:ESR48889.1}; GN=CICLE_v10031344mg OS=Citrus clementina.	10.904	0.110333	6.62684	6.47397e-05	0.0172537	UP
Contig_117252	881	-	5.311	0.0533333	6.6378	0.0221679	1	UP
Contig_17275	899	tr|I3ST82|I3ST82_LOTJA:SubName: Full=Uncharacterized protein {ECO:0000313|EMBL:AFK43474.1}; GN=unknown OS=Lotus japonicus	20.9183	0.207333	6.65667	0.000310755	0.0602621	UP
Contig_13721	421	tr|A0A0D6QUU1|A0A0D6QUU1_ARACU:SubName: Full=Uncharacterized protein {ECO:0000313|EMBL:JAG93460.1}; GN=PVGYGSKVGY OS=Araucaria cunninghamii	48.5677	0.480333	6.65982	8.7437e-06	0.00338063	UP
Contig_34479	1248	tr|A0A022QMJ5|A0A022QMJ5_ERYGU:SubName: Full=Uncharacterized protein {ECO:0000313|EMBL:EYU28473.1}; GN=MIMGU_mgv1a024534mg OS=Erythranthe guttata	16.8483	0.165667	6.66818	0.000953063	0.141402	UP
Contig_32938	1170	tr|A0A0C9RPC3|A0A0C9RPC3_9SPER:SubName: Full=TSA: Wollemia nobilis Ref_Wollemi_Transcript_5768_2085 transcribed RNA sequence {ECO:0000313|EMBL:JAG88746.1}; GN=unknown OS=Wollemia nobilis.	8.49533	0.0823333	6.68905	0.00907826	0.706612	UP
Contig_47186	1907	tr|A0A0C9RQV4|A0A0C9RQV4_9SPER:RecName: Full=Hexosyltransferase {ECO:0000256|RuleBase:RU363063}; GN=KYFRHATGQI YAISKDLARY ISTNQPILHK YANEDVSLGA WFIGLEVEHI DDRNMCCGTP OS=Wollemia nobilis.	5.47933	0.053	6.69186	7.8972e-05	0.0202007	UP
Contig_32018	587	tr|M5WW95|M5WW95_PRUPE:SubName: Full=Uncharacterized protein {ECO:0000313|EMBL:EMJ13633.1}; GN=PRUPE_ppa017185mg OS=Prunus persica	27.105	0.259667	6.70575	9.18532e-05	0.0228791	UP
Contig_96077	1792	tr|A0A0E3JHZ7|A0A0E3JHZ7_TAXBA:SubName: Full=Phenylalanoyl CoA ligase {ECO:0000313|EMBL:AKA59704.1}; GN=KITFPQLWHN VKSLAAGLSQ SGVKMGDVVL LLSPNSIHFP IICMAIMSIG AVVTTTNPLN OS=Taxus baccata	17.3297	0.164333	6.72047	4.01359e-05	0.0117135	UP
Contig_23090	2147	tr|A9SQC0|A9SQC0_PHYPA:SubName: Full=Predicted protein {ECO:0000313|EMBL:EDQ66671.1}; GN=PHYPADRAFT_166149 OS=Physcomitrella patens subsp. patens	9.82967	0.0923333	6.73415	0.00128227	0.178584	UP
Contig_173290	959	tr|A0A0D6QT50|A0A0D6QT50_ARACU:SubName: Full=Uncharacterized protein {ECO:0000313|EMBL:JAG94772.1}; GN=unknown OS=Araucaria cunninghamii	45.2763	0.422667	6.74309	0.00930922	0.71672	UP
Contig_187460	1583	tr|A0A0D2TFY7|A0A0D2TFY7_GOSRA:SubName: Full=Uncharacterized protein {ECO:0000313|EMBL:KJB74673.1}; GN=B456_012G002100 OS=Gossypium raimondii	2.256	0.021	6.74723	0.00582753	0.533804	UP
Contig_57922	985	tr|A0A0D6QR05|A0A0D6QR05_ARACU:SubName: Full=Uncharacterized protein {ECO:0000313|EMBL:JAG92927.1}; GN=unknown OS=Araucaria cunninghamii	25.3233	0.235667	6.74758	1.53385e-05	0.00541333	UP
First_Contig2460	373	tr|A0A0K8TU23|A0A0K8TU23_PICGL:SubName: Full=Putative terpene synthase, PgTPS12 {ECO:0000313|EMBL:JAI17746.1}; GN=PgTPS12 OS=Picea glauca	35.0407	0.324	6.75689	0.0074043	0.620729	UP
Contig_25104	1934	tr|M5XI94|M5XI94_PRUPE:SubName: Full=Uncharacterized protein {ECO:0000313|EMBL:EMJ25674.1}; GN=PRUPE_ppa022336mg OS=Prunus persica	1.26667	0.0116667	6.7625	0.0326156	1	UP
Contig_73615	394	tr|E9NZS6|E9NZS6_PINMO:SubName: Full=Putative TIR-NBS-LRR protein {ECO:0000313|EMBL:ADW94527.1}; GN=TNL1 OS=Unreviewed; 1490 AA.	24.9613	0.229333	6.76611	0.000266296	0.0538929	UP
Contig_32598	1534	tr|Q9LLZ6|Q9LLZ6_PINTA:SubName: Full=Proline-rich protein {ECO:0000313|EMBL:AAF75825.1}; GN=unknown OS=Pinus taeda	459.513	3.92433	6.87151	3.06125e-13	1.41608e-09	UP
Contig_234167	1168	tr|A0A0A0KJB4|A0A0A0KJB4_CUCSA:SubName: Full=Uncharacterized protein {ECO:0000313|EMBL:KGN48462.1}; GN=Csa_6G488320 OS=Cucumis sativus	19.0283	0.161667	6.87898	0.000899484	0.135103	UP
Contig_4211	1096	tr|A0A0C9RMW5|A0A0C9RMW5_9SPER:SubName: Full=TSA: Wollemia nobilis Ref_Wollemi_Transcript_9986_1363 transcribed RNA sequence {ECO:0000313|EMBL:JAG88081.1}; GN=unknown OS=Wollemia nobilis.	100.287	0.846	6.88926	2.0203e-07	0.000139881	UP
Contig_66235	2147	tr|A0A0C9RRQ7|A0A0C9RRQ7_9SPER:SubName: Full=TSA: Wollemia nobilis Ref_Wollemi_Transcript_18713_1677 transcribed RNA sequence {ECO:0000313|EMBL:JAG86199.1}; GN=unknown OS=Wollemia nobilis.	141.726	1.19133	6.89438	5.92662e-13	2.52089e-09	UP
Contig_151327	556	tr|A7E1W9|A7E1W9_GINBI:SubName: Full=GST {ECO:0000313|EMBL:AAY54294.1}; GN=unknown OS=Ginkgo biloba	161.613	1.34133	6.91273	0.000576583	0.0979829	UP
Contig_269535	2520	tr|L1IK13|L1IK13_GUITH:SubName: Full=Uncharacterized protein {ECO:0000313|EMBL:EKX36447.1, ECO:0000313|EnsemblProtists:EKX36447}; GN=GUITHDRAFT_117339 OS=Guillardia theta CCMP2712.	44.4907	0.364333	6.9321	4.54059e-09	5.70981e-06	UP
Contig_91889	1568	tr|B8LM13|B8LM13_PICSI:SubName: Full=Putative uncharacterized protein {ECO:0000313|EMBL:ABR16693.1}; GN=unknown OS=Picea sitchensis	34.2813	0.266	7.00985	2.37721e-06	0.0011619	UP
Contig_23386	2036	tr|Q693N8|Q693N8_9SPER:SubName: Full=3-hydroxy-3-methylglutaryl-CoA synthase {ECO:0000313|EMBL:AAT73206.1}; GN=unknown OS=Taxus x media.	698.826	5.38	7.02118	1.07118e-07	8.40864e-05	UP
Contig_23060	639	tr|A0A0D6R284|A0A0D6R284_ARACU:SubName: Full=Uncharacterized protein {ECO:0000313|EMBL:JAG96393.1}; GN=unknown OS=Araucaria cunninghamii	5.33733	0.041	7.02435	0.0221627	1	UP
Contig_230490	1792	tr|A9NXN2|A9NXN2_PICSI:SubName: Full=Putative uncharacterized protein {ECO:0000313|EMBL:ABK25393.1}; GN=unknown OS=Picea sitchensis	2.22367	0.017	7.03126	0.0043734	0.43708	UP
Contig_15668	2569	tr|A0A0D6QSG6|A0A0D6QSG6_ARACU:SubName: Full=Uncharacterized protein {ECO:0000313|EMBL:JAG93414.1}; GN=unknown OS=Araucaria cunninghamii	248.035	1.85533	7.06272	1.52551e-18	3.29314e-14	UP
Contig_114453	2114	tr|A0A0D6R300|A0A0D6R300_ARACU:RecName: Full=Pectinesterase {ECO:0000256|RuleBase:RU000589}; GN=unknown OS=Araucaria cunninghamii	5.45933	0.04	7.09258	0.00790299	0.648682	UP
Contig_58622	689	-	15.2667	0.109	7.12991	0.000199059	0.043043	UP
Contig_30651	295	tr|B8LQT0|B8LQT0_PICSI:SubName: Full=Putative uncharacterized protein {ECO:0000313|EMBL:ABR18010.1}; GN=unknown OS=Picea sitchensis	186.306	1.31733	7.14391	0.00222381	0.265715	UP
Contig_7861	2652	-	395.542	2.792	7.14639	3.78397e-07	0.000243836	UP
Contig_8122	1362	tr|B8LMT0|B8LMT0_PICSI:SubName: Full=Putative uncharacterized protein {ECO:0000313|EMBL:ABR16960.1}; GN=unknown OS=Picea sitchensis	57.474	0.404667	7.15003	5.20738e-06	0.00219699	UP
Contig_46314	1249	tr|A9NVY6|A9NVY6_PICSI:SubName: Full=Putative uncharacterized protein {ECO:0000313|EMBL:ABK24797.1}; GN=unknown OS=Picea sitchensis	112.856	0.790333	7.15781	0.00176906	0.226762	UP
Contig_46250	1554	tr|B8LLU2|B8LLU2_PICSI:SubName: Full=Putative uncharacterized protein {ECO:0000313|EMBL:ABR16622.1}; GN=unknown OS=Picea sitchensis	17.8487	0.124333	7.16546	0.000457661	0.0814253	UP
Contig_86613	548	tr|A0A0G7ZP04|A0A0G7ZP04_PICGL:SubName: Full=Putative terpene synthase, PgTPS23 {ECO:0000313|EMBL:JAI17719.1}; GN=PgTPS23 OS=Picea glauca	46.1617	0.318667	7.1785	5.67718e-05	0.0155132	UP
Contig_151351	1465	tr|A0A0D6QUI2|A0A0D6QUI2_ARACU:SubName: Full=Uncharacterized protein {ECO:0000313|EMBL:JAG93385.1}; GN=unknown OS=Araucaria cunninghamii	5.33133	0.0363333	7.19706	0.000102187	0.0249728	UP
First_Contig1515	749	tr|A0A0K8TUM6|A0A0K8TUM6_PICGL:SubName: Full=Putative terpene synthase, PgTPS18 {ECO:0000313|EMBL:JAI17745.1}; GN=PgTPS18 OS=Picea glauca	15.1177	0.102667	7.20212	0.000308039	0.0599972	UP
Contig_30518	683	tr|A0A067K8E9|A0A067K8E9_JATCU:SubName: Full=Uncharacterized protein {ECO:0000313|EMBL:KDP28555.1}; GN=JCGZ_14326 OS=Jatropha curcas	484.732	3.25933	7.21647	1.36029e-10	2.66954e-07	UP
Contig_60545	1891	tr|A5JYF5|A5JYF5_PICGL:SubName: Full=R2R3-MYB transcription factor MYB11 {ECO:0000313|EMBL:ABQ51227.1}; GN=unknown OS=Picea glauca	4.75167	0.0313333	7.24459	5.00465e-05	0.0139401	UP
Contig_137156	845	-	86.8113	0.563667	7.2669	3.05219e-06	0.00142718	UP
Contig_42614	2139	tr|A0A0S3R5Z5|A0A0S3R5Z5_PHAAN:RecName: Full=Purple acid phosphatase {ECO:0000256|RuleBase:RU361203}; GN=Vigan.01G391000 OS=Vigna angularis var. angularis.	17.8503	0.115333	7.274	0.00060534	0.101825	UP
First_Contig1492	373	tr|W5DET3|W5DET3_WHEAT:SubName: Full=Uncharacterized protein {ECO:0000313|EnsemblPlants:Traes_3DL_EF8176845.1}; GN=unknown OS=Triticum aestivum	41.2483	0.263333	7.2913	2.49179e-05	0.00808883	UP
Contig_15670	2042	-	156.614	0.983667	7.31482	6.73593e-11	1.43026e-07	UP
Contig_3724	1667	tr|A0A0C9S2P7|A0A0C9S2P7_9SPER:SubName: Full=TSA: Wollemia nobilis Ref_Wollemi_Transcript_18745_2346 transcribed RNA sequence {ECO:0000313|EMBL:JAG86182.1}; GN=unknown OS=Wollemia nobilis.	44.2893	0.277	7.32093	6.81349e-09	8.02276e-06	UP
Contig_7760	3169	tr|A0A0D6QXM0|A0A0D6QXM0_ARACU:SubName: Full=Uncharacterized protein {ECO:0000313|EMBL:JAG94753.1}; GN=unknown OS=Araucaria cunninghamii	1.127	0.007	7.33092	0.00258402	0.30017	UP
First_Contig2097	1388	tr|F2XFA0|F2XFA0_9SPER:SubName: Full=Longifolene synthase {ECO:0000313|EMBL:ADZ45515.1}; GN=unknown OS=Picea engelmannii x Picea glauca.	23.47	0.139	7.39959	0.000335927	0.0642693	UP
Contig_16957	992	tr|A0A0C9S7F8|A0A0C9S7F8_9SPER:RecName: Full=Peroxidase {ECO:0000256|RuleBase:RU362060}; GN=unknown OS=Wollemia nobilis.	56.3403	0.333667	7.39962	0.000354759	0.0670794	UP
Contig_26007	2161	tr|A0A0D6QS68|A0A0D6QS68_ARACU:SubName: Full=Uncharacterized protein {ECO:0000313|EMBL:JAG93249.1}; GN=IPKWIARLAK LRILMLRSNR FDGPIPHEIT ALQALQILDL SENRLSGDIP SNLGKLSTMA OS=Araucaria cunninghamii	16.379	0.0953333	7.42465	1.98431e-06	0.00101773	UP
Contig_55915	1008	tr|A0A0D6QZL2|A0A0D6QZL2_ARACU:SubName: Full=Uncharacterized protein {ECO:0000313|EMBL:JAG97012.1}; GN=unknown OS=Araucaria cunninghamii	37.8473	0.218333	7.43752	0.00116444	0.165921	UP
Contig_208637	2812	tr|A9ST35|A9ST35_PHYPA:SubName: Full=ETR2 ethylene receptor {ECO:0000313|EMBL:EDQ65651.1}; GN=ETR2 OS=Physcomitrella patens subsp. patens	3.19867	0.018	7.47333	0.00328577	0.353474	UP
Contig_14459	949	tr|A0A0C9RRQ7|A0A0C9RRQ7_9SPER:SubName: Full=TSA: Wollemia nobilis Ref_Wollemi_Transcript_18713_1677 transcribed RNA sequence {ECO:0000313|EMBL:JAG86199.1}; GN=unknown OS=Wollemia nobilis.	44.9837	0.251667	7.48174	3.15785e-06	0.00147127	UP
Contig_46661	890	tr|J7F9F8|J7F9F8_TAICR:SubName: Full=Copalyl diphosphate synthase {ECO:0000313|EMBL:AFE61356.1}; GN=cdi2 OS=Taiwania cryptomerioides	35.7147	0.194667	7.51937	2.82262e-05	0.00887364	UP
Contig_137157	903	-	69.819	0.378667	7.52655	9.31592e-06	0.00352815	UP
Contig_25212	698	tr|B8LP52|B8LP52_PICSI:SubName: Full=Putative uncharacterized protein {ECO:0000313|EMBL:ABR17432.1}; GN=unknown OS=Picea sitchensis	88.6767	0.477	7.53842	0.000347702	0.0661297	UP
Contig_81725	329	tr|A7E1W9|A7E1W9_GINBI:SubName: Full=GST {ECO:0000313|EMBL:AAY54294.1}; GN=unknown OS=Ginkgo biloba	342.403	1.82367	7.55271	6.99263e-05	0.0184462	UP
Contig_147350	1313	-	26.698	0.141333	7.56149	4.48568e-06	0.00193666	UP
Contig_54015	2963	tr|A5BML3|A5BML3_VITVI:SubName: Full=Putative uncharacterized protein {ECO:0000313|EMBL:CAN63660.1}; GN=VITISV_008416 OS=Vitis vinifera	24.0963	0.127	7.56784	1.08103e-07	8.4348e-05	UP
Contig_27203	678	-	149.191	0.778667	7.58194	0.000157155	0.035339	UP
Contig_26463	403	tr|A0A0D6QSB5|A0A0D6QSB5_ARACU:SubName: Full=Uncharacterized protein {ECO:0000313|EMBL:JAG93324.1}; GN=unknown OS=Araucaria cunninghamii	62.8203	0.325333	7.59317	0.0144181	0.908305	UP
First_Contig3310	1159	tr|A0A0D6R5G0|A0A0D6R5G0_ARACU:SubName: Full=Uncharacterized protein {ECO:0000313|EMBL:JAG98049.1}; GN=unknown OS=Araucaria cunninghamii	23.8847	0.123667	7.59348	0.000203243	0.0435334	UP
Contig_52071	941	tr|A9P2G9|A9P2G9_PICSI:SubName: Full=Putative uncharacterized protein {ECO:0000313|EMBL:ABK27080.1}; GN=unknown OS=Picea sitchensis	8.09167	0.0413333	7.61299	0.000361265	0.0679919	UP
Contig_58262	1329	tr|A9NL95|A9NL95_PICSI:SubName: Full=Putative uncharacterized protein {ECO:0000313|EMBL:ABK21406.1}; GN=unknown OS=Picea sitchensis	5.374	0.0263333	7.67296	0.00448571	0.445554	UP
Contig_110894	1180	-	8.04067	0.0393333	7.67542	0.000258115	0.0525657	UP
Contig_25423	579	tr|A0A0C9QQA8|A0A0C9QQA8_9SPER:RecName: Full=Purple acid phosphatase {ECO:0000256|RuleBase:RU361203}; GN=unknown OS=Wollemia nobilis.	21.2823	0.102	7.70494	4.21995e-05	0.0121669	UP
Contig_269790	533	tr|A9TLK6|A9TLK6_PHYPA:SubName: Full=Predicted protein {ECO:0000313|EMBL:EDQ55670.1}; GN=PHYPADRAFT_147407 OS=Physcomitrella patens subsp. patens	101.34	0.476333	7.73301	4.04274e-07	0.000259221	UP
Contig_32609	673	-	69.3567	0.323333	7.74487	4.22845e-07	0.000268472	UP
Contig_32378	304	tr|D8RLM8|D8RLM8_SELML:SubName: Full=Putative uncharacterized protein {ECO:0000313|EMBL:EFJ26752.1}; GN=SELMODRAFT_96831 OS=Selaginella moellendorffii	97.1307	0.434	7.80609	8.31397e-06	0.00326318	UP
Contig_15426	416	tr|A7DZQ8|A7DZQ8_PINPS:SubName: Full=Putative caffeic-O-methyltransferase {ECO:0000313|EMBL:CAO82077.1}; GN=comt OS=Pinus pinaster	32.751	0.146	7.80943	9.16635e-06	0.00351258	UP
First_Contig473	1761	tr|B8AS35|B8AS35_ORYSI:SubName: Full=Putative uncharacterized protein {ECO:0000313|EMBL:EEC77636.1}; GN=OsI_16628 OS=Oryza sativa subsp. indica	71.194	0.308333	7.85112	0.00131886	0.182114	UP
Contig_89381	428	tr|A7E1W9|A7E1W9_GINBI:SubName: Full=GST {ECO:0000313|EMBL:AAY54294.1}; GN=unknown OS=Ginkgo biloba	508.29	2.18367	7.86276	1.19749e-05	0.0043084	UP
Contig_153265	1836	tr|A0A0C9RR65|A0A0C9RR65_9SPER:RecName: Full=Glycosyltransferase {ECO:0000256|RuleBase:RU362057}; GN=unknown OS=Wollemia nobilis.	3.14367	0.013	7.91779	0.000893024	0.13476	UP
Contig_201717	3125	tr|A0A0G7ZP12|A0A0G7ZP12_PICGL:SubName: Full=Terpene synthase, ent-Copalyl diphosphate synthase {ECO:0000313|EMBL:JAI17637.1}; GN=terpene OS=Picea glauca	7.92933	0.032	7.95298	1.84329e-06	0.000962695	UP
Contig_18304	1329	tr|A9P186|A9P186_PICSI:SubName: Full=Putative uncharacterized protein {ECO:0000313|EMBL:ABK26647.1}; GN=unknown OS=Picea sitchensis	8.52333	0.0343333	7.95566	9.72607e-06	0.00364202	UP
Contig_66937	1459	tr|A0A0C9RXR8|A0A0C9RXR8_9SPER:SubName: Full=TSA: Wollemia nobilis Ref_Wollemi_Transcript_5383_1082 transcribed RNA sequence {ECO:0000313|EMBL:JAG88834.1}; GN=unknown OS=Wollemia nobilis.	42.635	0.167667	7.9903	1.80314e-05	0.006146	UP
Contig_62385	2494	tr|A0A022PSF9|A0A022PSF9_ERYGU:SubName: Full=Uncharacterized protein {ECO:0000313|EMBL:EYU18716.1}; GN=MIMGU_mgv1a004553mg OS=Erythranthe guttata	16.8053	0.0643333	8.02914	4.18257e-05	0.0120924	UP
Contig_52470	1194	tr|B8LND3|B8LND3_PICSI:SubName: Full=Putative uncharacterized protein {ECO:0000313|EMBL:ABR17163.1}; GN=GSRVISGKRS RSTNVQTRAF SEEQEALVKK SWNAMKPNAP OS=Picea sitchensis	33.4433	0.125667	8.05597	2.22288e-06	0.00110312	UP
Contig_3296	948	tr|A0A0D6QSU4|A0A0D6QSU4_ARACU:SubName: Full=Uncharacterized protein {ECO:0000313|EMBL:JAG93501.1}; GN=unknown OS=Araucaria cunninghamii	512.662	1.91567	8.06402	2.39349e-10	4.49292e-07	UP
Contig_37832	900	tr|A0A0F7J1D1|A0A0F7J1D1_TAXBA:SubName: Full=Putative oxidoreductase {ECO:0000313|EMBL:AKH04255.1}; GN=unknown OS=Taxus baccata	10.2227	0.038	8.07156	0.00356438	0.377931	UP
Contig_65339	947	tr|A0A0D6QSD9|A0A0D6QSD9_ARACU:SubName: Full=Uncharacterized protein {ECO:0000313|EMBL:JAG93364.1}; GN=unknown OS=Araucaria cunninghamii	106.224	0.394667	8.07225	8.31508e-10	1.28214e-06	UP
Contig_128658	1422	tr|A0A0D6R6C7|A0A0D6R6C7_ARACU:SubName: Full=Uncharacterized protein {ECO:0000313|EMBL:JAG98271.1}; GN=unknown OS=Araucaria cunninghamii	29.886	0.108	8.11229	2.69433e-07	0.000180817	UP
Contig_5094	1266	tr|Q8S3J2|Q8S3J2_THUPL:SubName: Full=Dirigent-like protein {ECO:0000313|EMBL:AAL92120.1}; GN=DIR9 OS=Thuja plicata	63.87	0.229667	8.11945	2.01612e-08	2.00872e-05	UP
Contig_8198	2369	tr|A0A0E3JHZ7|A0A0E3JHZ7_TAXBA:SubName: Full=Phenylalanoyl CoA ligase {ECO:0000313|EMBL:AKA59704.1}; GN=KITFPQLWHN VKSLAAGLSQ SGVKMGDVVL LLSPNSIHFP IICMAIMSIG AVVTTTNPLN OS=Taxus baccata	9.416	0.0333333	8.142	5.27021e-05	0.014617	UP
Contig_85658	1034	tr|M0SKA0|M0SKA0_MUSAM:SubName: Full=Uncharacterized protein {ECO:0000313|EnsemblPlants:GSMUA_Achr4P01830_001}; GN=unknown OS=Musa acuminata subsp. malaccensis	11.5627	0.0386667	8.22417	0.000269891	0.0542813	UP
Contig_18743	1191	tr|D8RMV6|D8RMV6_SELML:RecName: Full=Phospholipase D {ECO:0000256|PIRNR:PIRNR036470}; GN=SELMODRAFT_441825 OS=Selaginella moellendorffii	6.37133	0.021	8.24506	0.000123117	0.0290638	UP
Contig_113328	614	-	80.453	0.263	8.25694	0.00948696	0.726229	UP
Contig_88407	1043	tr|U5CU52|U5CU52_AMBTC:SubName: Full=Uncharacterized protein {ECO:0000313|EMBL:ERN16826.1}; GN=AMTR_s00057p00113710 OS=Amborella trichopoda.	127.838	0.407	8.29507	5.2656e-07	0.00032477	UP
Contig_20145	696	tr|A0A0C9QQ22|A0A0C9QQ22_9SPER:SubName: Full=TSA: Wollemia nobilis Ref_Wollemi_Transcript_14155_1850 transcribed RNA sequence {ECO:0000313|EMBL:JAG86845.1}; GN=unknown OS=Wollemia nobilis.	74.404	0.235667	8.30249	1.79585e-05	0.0061373	UP
Contig_50229	1736	tr|A0A0B2Q2J6|A0A0B2Q2J6_GLYSO:SubName: Full=Retrovirus-related Pol polyprotein from transposon TNT 1-94 {ECO:0000313|EMBL:KHN15555.1}; GN=glysoja_041799 OS=Unreviewed; 183 AA.	7.71167	0.024	8.32786	2.75489e-05	0.00872424	UP
Contig_98516	792	tr|A0A0D6QXB7|A0A0D6QXB7_ARACU:SubName: Full=Uncharacterized protein {ECO:0000313|EMBL:JAG94340.1}; GN=unknown OS=Araucaria cunninghamii	775.641	2.37467	8.35152	0.001328	0.182597	UP
First_Contig1621	2098	tr|B5UAR0|B5UAR0_ESCCA:SubName: Full=Cytochrome P450 {ECO:0000313|EMBL:BAG75115.1}; GN=CYP719A11 OS=Eschscholzia californica	468.319	1.42133	8.3641	7.55455e-08	6.33819e-05	UP
Contig_62383	1092	-	58.1463	0.174667	8.37894	7.9354e-09	9.09573e-06	UP
Contig_19614	784	-	357.065	1.00267	8.4762	1.20467e-06	0.000672554	UP
Contig_53766	1115	-	11.5823	0.032	8.49964	3.21474e-05	0.00984355	UP
First_Contig2319	1550	tr|A0A0F7KPG0|A0A0F7KPG0_THUPL:SubName: Full=Cytochrome P450 CYP76AA26 {ECO:0000313|EMBL:AKH41026.1}; GN=unknown OS=Thuja plicata	82.6857	0.223	8.53445	7.32772e-10	1.15745e-06	UP
Contig_6257	1323	tr|A0A0D6QXS3|A0A0D6QXS3_ARACU:SubName: Full=Uncharacterized protein {ECO:0000313|EMBL:JAG95354.1}; GN=unknown OS=Araucaria cunninghamii	87.8347	0.232333	8.56245	1.58779e-06	0.000842852	UP
Contig_155662	1531	tr|D7SGZ3|D7SGZ3_VITVI:SubName: Full=Putative uncharacterized protein {ECO:0000313|EMBL:CBI15673.3}; GN=VIT_17s0000g01330 OS=Vitis vinifera	13.526	0.0353333	8.58049	1.6346e-05	0.00572212	UP
Contig_27172	1387	-	140.793	0.366	8.58752	8.80006e-06	0.00338223	UP
Contig_61581	1551	tr|Q9SN03|Q9SN03_ARATH:SubName: Full=Putative uncharacterized protein F3A4.230 {ECO:0000313|EMBL:CAB62123.1}; GN=F3A4.230 OS=Arabidopsis thaliana	13.5133	0.035	8.59281	3.0998e-05	0.00955941	UP
Contig_5531	1845	tr|M0TGR9|M0TGR9_MUSAM:RecName: Full=Patatin {ECO:0000256|RuleBase:RU361262}; GN=unknown OS=Musa acuminata subsp. malaccensis	7.58767	0.0183333	8.69304	2.6833e-06	0.00128247	UP
Contig_30330	1879	tr|D5AAJ6|D5AAJ6_PICSI:SubName: Full=Putative uncharacterized protein {ECO:0000313|EMBL:ADE76565.1}; GN=unknown OS=Picea sitchensis	106.88	0.254333	8.71506	6.51472e-08	5.62537e-05	UP
Contig_84118	832	tr|A9NU81|A9NU81_PICSI:RecName: Full=Peroxidase {ECO:0000256|RuleBase:RU362060}; GN=unknown OS=Picea sitchensis	37.2207	0.0853333	8.76878	3.79553e-08	3.53675e-05	UP
Contig_36444	889	tr|F6HL88|F6HL88_VITVI:RecName: Full=Laccase {ECO:0000256|RuleBase:RU361119}; GN=VIT_08s0007g00680 OS=Vitis vinifera	56.431	0.129	8.77297	9.73165e-10	1.46567e-06	UP
Contig_22064	1777	tr|A0A0C9QNB8|A0A0C9QNB8_9SPER:SubName: Full=TSA: Wollemia nobilis Ref_Wollemi_Transcript_18730_2517 transcribed RNA sequence {ECO:0000313|EMBL:JAG86190.1}; GN=NRTISSFSTT FVFSMVRPAS OS=Wollemia nobilis.	5.532	0.0123333	8.80909	4.07939e-05	0.011847	UP
Contig_31980	1923	tr|A0A0C9S5G1|A0A0C9S5G1_9SPER:SubName: Full=TSA: Wollemia nobilis Ref_Wollemi_Transcript_19409_1388 transcribed RNA sequence {ECO:0000313|EMBL:JAG86063.1}; GN=unknown OS=Wollemia nobilis.	734.985	1.47167	8.96412	5.10289e-12	1.53707e-08	UP
Contig_31773	1820	tr|A0A0D6QVC1|A0A0D6QVC1_ARACU:SubName: Full=Uncharacterized protein {ECO:0000313|EMBL:JAG94469.1}; GN=unknown OS=Araucaria cunninghamii	21.1507	0.0423333	8.96469	6.67832e-08	5.72845e-05	UP
Contig_8860	422	tr|C0PSI1|C0PSI1_PICSI:SubName: Full=Putative uncharacterized protein {ECO:0000313|EMBL:ACN40771.1}; GN=unknown OS=Picea sitchensis	85.1567	0.166	9.00279	2.4299e-06	0.00118319	UP
Contig_24603	705	tr|A0A0D6QXY8|A0A0D6QXY8_ARACU:SubName: Full=Uncharacterized protein {ECO:0000313|EMBL:JAG94540.1}; GN=unknown OS=Araucaria cunninghamii	161.128	0.304333	9.04834	2.59128e-09	3.48465e-06	UP
Contig_65831	985	tr|F6GTE8|F6GTE8_VITVI:SubName: Full=Putative uncharacterized protein {ECO:0000313|EMBL:CCB43157.1}; GN=VIT_17s0000g04880 OS=Vitis vinifera	70.1367	0.132333	9.04985	4.75611e-08	4.30787e-05	UP
Contig_27897	1023	tr|A0A0D6QSR0|A0A0D6QSR0_ARACU:SubName: Full=Uncharacterized protein {ECO:0000313|EMBL:JAG93524.1}; GN=unknown OS=Araucaria cunninghamii	40.3783	0.0753333	9.06608	6.21902e-06	0.0025251	UP
First_Contig378	1649	tr|C3RSF5|C3RSF5_9SPER:SubName: Full=Alpha pinene synthase {ECO:0000313|EMBL:ABW80964.1}; GN=Pin OS=Chamaecyparis formosensis.	1160.77	2.152	9.07519	6.56898e-05	0.0174709	UP
Contig_147597	687	tr|A0A0D6R0K7|A0A0D6R0K7_ARACU:SubName: Full=Uncharacterized protein {ECO:0000313|EMBL:JAG96231.1}; GN=unknown OS=Araucaria cunninghamii	128.404	0.235333	9.09177	0.000290843	0.0571637	UP
Contig_19190	1145	tr|D5AE45|D5AE45_PICSI:SubName: Full=Putative uncharacterized protein {ECO:0000313|EMBL:ADE77814.1}; GN=unknown OS=Picea sitchensis	502.357	0.895333	9.13207	6.10012e-14	3.43524e-10	UP
First_Contig2004	2001	tr|S4SC87|S4SC87_9SPER:SubName: Full=Terpene synthase {ECO:0000313|EMBL:AFN21429.1}; GN=TPS1 OS=Callitropsis nootkatensis.	71.293	0.123333	9.17505	0.000629507	0.104132	UP
Contig_19620	859	-	597.048	1.026	9.18467	1.03499e-07	8.1741e-05	UP
First_Contig1228	561	tr|A0A0D2W9E0|A0A0D2W9E0_GOSRA:SubName: Full=Uncharacterized protein {ECO:0000313|EMBL:KJB83555.1}; GN=B456_013G252600 OS=Gossypium raimondii	41.623	0.06	9.4382	2.56189e-06	0.00123355	UP
Contig_91613	2307	tr|Q5J5B2|Q5J5B2_9SPER:SubName: Full=1-deoxy-D-xylulose-5-phosphate synthase {ECO:0000313|EMBL:AAS89342.1}; GN=unknown OS=Taxus x media.	86.3433	0.124333	9.43973	1.3085e-13	7.06172e-10	UP
Contig_30229	1624	tr|W1NYH2|W1NYH2_AMBTC:SubName: Full=Uncharacterized protein {ECO:0000313|EMBL:ERN00683.1}; GN=AMTR_s00106p00055220 OS=Amborella trichopoda.	1174.56	1.68933	9.44145	5.29891e-11	1.16327e-07	UP
Contig_19956	3908	tr|B8LND3|B8LND3_PICSI:SubName: Full=Putative uncharacterized protein {ECO:0000313|EMBL:ABR17163.1}; GN=GSRVISGKRS RSTNVQTRAF SEEQEALVKK SWNAMKPNAP OS=Picea sitchensis	22.1863	0.0306667	9.49878	1.82582e-09	2.54286e-06	UP
Contig_25443	1653	tr|A0A0C9RR02|A0A0C9RR02_9SPER:SubName: Full=TSA: Wollemia nobilis Ref_Wollemi_Transcript_21879_2225 transcribed RNA sequence {ECO:0000313|EMBL:JAG85924.1}; GN=AKYVFPHNTP TTKEGYYYRM IFERFFPQNS ARLTVPGGPS VACSTAKAVE WDAAWSNNLD OS=Wollemia nobilis.	239.128	0.328333	9.5084	6.16955e-07	0.00037341	UP
Contig_44349	2298	tr|A0A0D6QWZ0|A0A0D6QWZ0_ARACU:SubName: Full=Uncharacterized protein {ECO:0000313|EMBL:JAG94966.1}; GN=unknown OS=Araucaria cunninghamii	14.7427	0.02	9.52578	1.40736e-06	0.000756374	UP
Contig_5340	1019	tr|A0A0F7KPI7|A0A0F7KPI7_THUPL:SubName: Full=Cytochrome P450 CYP76AA22 {ECO:0000313|EMBL:AKH41022.1}; GN=unknown OS=Thuja plicata	15.9303	0.0213333	9.54445	0.0002287	0.0478545	UP
Contig_78979	372	tr|A0A0D6QTT2|A0A0D6QTT2_ARACU:SubName: Full=Uncharacterized protein {ECO:0000313|EMBL:JAG93881.1}; GN=FVYAFTHVEG GELGKNLASV KFEFKFSPKA GGGCVCTWTC OS=Araucaria cunninghamii	5267.45	6.995	9.55656	5.50628e-15	3.75363e-11	UP
Contig_77193	1679	tr|A0A0K0M741|A0A0K0M741_PINTB:SubName: Full=ZIP2 {ECO:0000313|EMBL:AJP06370.1}; GN=unknown OS=Pinus tabuliformis	69.2397	0.0876667	9.62535	1.22687e-08	1.31329e-05	UP
Contig_5315	1412	tr|A0A0F7KPI7|A0A0F7KPI7_THUPL:SubName: Full=Cytochrome P450 CYP76AA22 {ECO:0000313|EMBL:AKH41022.1}; GN=unknown OS=Thuja plicata	405.408	0.508667	9.63844	1.90509e-08	1.92776e-05	UP
Contig_54785	1270	-	138.679	0.173333	9.64398	5.12591e-11	1.14469e-07	UP
Contig_39018	3167	sp|P43101|NIA_CICIN:RecName: Full=Nitrate reductase [NADH]; GN=NIA; OS=Cichorium intybus	7.12733	0.00833333	9.74025	0.000423841	0.0766721	UP
First_Contig2948	3825	tr|A0A0F7KPG0|A0A0F7KPG0_THUPL:SubName: Full=Cytochrome P450 CYP76AA26 {ECO:0000313|EMBL:AKH41026.1}; GN=unknown OS=Thuja plicata	13.631	0.0156667	9.76498	1.05334e-08	1.14649e-05	UP
Contig_37050	616	-	364.57	0.418333	9.76733	1.18488e-07	9.02758e-05	UP
Contig_131834	1236	-	813.961	0.910667	9.80382	0.000127014	0.0296954	UP
Contig_799	1108	tr|A0A0D6QVZ4|A0A0D6QVZ4_ARACU:SubName: Full=Uncharacterized protein {ECO:0000313|EMBL:JAG93880.1}; GN=FVYAFTHVEG GELGKNLASV KFEFKFSPKV GGGCVITWTC OS=Araucaria cunninghamii	11612.4	12.7117	9.8353	2.86261e-17	4.11971e-13	UP
Contig_22861	5260	tr|A0A0C9RJA6|A0A0C9RJA6_9SPER:SubName: Full=TSA: Wollemia nobilis Ref_Wollemi_Transcript_14872_4890 transcribed RNA sequence {ECO:0000313|EMBL:JAG86591.1}; GN=QQKLVNAIGS LFAAILFIGV OS=Wollemia nobilis.	137.892	0.150667	9.83797	8.64786e-13	3.2944e-09	UP
Contig_80628	1128	tr|A0A0D6R088|A0A0D6R088_ARACU:SubName: Full=Uncharacterized protein {ECO:0000313|EMBL:JAG96224.1}; GN=unknown OS=Araucaria cunninghamii	70.4917	0.074	9.89571	6.03349e-13	2.52089e-09	UP
Contig_10231	861	tr|A0A0D6QVZ4|A0A0D6QVZ4_ARACU:SubName: Full=Uncharacterized protein {ECO:0000313|EMBL:JAG93880.1}; GN=FVYAFTHVEG GELGKNLASV KFEFKFSPKV GGGCVITWTC OS=Araucaria cunninghamii	3382.97	3.40667	9.95571	3.57531e-15	2.57269e-11	UP
Contig_34027	1903	tr|B8LQK0|B8LQK0_PICSI:SubName: Full=Putative uncharacterized protein {ECO:0000313|EMBL:ABR17930.1}; GN=unknown OS=Picea sitchensis	161.73	0.155667	10.0209	1.10174e-10	2.22969e-07	UP
Contig_20805	1389	tr|B8LLF5|B8LLF5_PICSI:SubName: Full=Putative uncharacterized protein {ECO:0000313|EMBL:ABR16485.1}; GN=KTIYGLGAGI ITKDIDIANR LARSLRVGTV WINCYLVVGA DVPLGGYKMS GIGREYGSYG OS=Picea sitchensis	206.721	0.197667	10.0304	2.94548e-08	2.78561e-05	UP
First_Contig3658	2062	tr|B9VS06|B9VS06_9ERIC:SubName: Full=Polyphenoloxidase {ECO:0000313|EMBL:ACM43505.1}; GN=unknown OS=Camellia nitidissima.	209.664	0.187667	10.1257	0.000286448	0.0565573	UP
First_Contig924	1014	-	233.198	0.203667	10.1611	1.7294e-08	1.77775e-05	UP
Contig_19964	1432	tr|B8LLF5|B8LLF5_PICSI:SubName: Full=Putative uncharacterized protein {ECO:0000313|EMBL:ABR16485.1}; GN=KTIYGLGAGI ITKDIDIANR LARSLRVGTV WINCYLVVGA DVPLGGYKMS GIGREYGSYG OS=Picea sitchensis	188.498	0.161333	10.1903	7.46837e-09	8.63683e-06	UP
First_Contig2749	1357	tr|A0A0F7J1D1|A0A0F7J1D1_TAXBA:SubName: Full=Putative oxidoreductase {ECO:0000313|EMBL:AKH04255.1}; GN=unknown OS=Taxus baccata	563.95	0.469	10.2318	0.000491016	0.0860593	UP
Contig_20895	1173	tr|A0A0D6QW79|A0A0D6QW79_ARACU:SubName: Full=Uncharacterized protein {ECO:0000313|EMBL:JAG94258.1}; GN=unknown OS=Araucaria cunninghamii	38.082	0.0316667	10.2319	2.40957e-07	0.0001634	UP
Contig_51937	2114	tr|B8LR72|B8LR72_PICSI:SubName: Full=Putative uncharacterized protein {ECO:0000313|EMBL:ABR18152.1}; GN=unknown OS=Picea sitchensis	27.7193	0.021	10.3663	4.31947e-05	0.0123777	UP
Contig_79737	1119	tr|A0A0C9S3V1|A0A0C9S3V1_9SPER:SubName: Full=TSA: Wollemia nobilis Ref_Wollemi_Transcript_14602_2999 transcribed RNA sequence {ECO:0000313|EMBL:JAG86677.1}; GN=unknown OS=Wollemia nobilis.	147.254	0.110333	10.3822	6.69968e-13	2.63694e-09	UP
First_Contig2320	1586	tr|A0A0F7KPG0|A0A0F7KPG0_THUPL:SubName: Full=Cytochrome P450 CYP76AA26 {ECO:0000313|EMBL:AKH41026.1}; GN=unknown OS=Thuja plicata	48.2893	0.035	10.4301	5.63948e-10	9.36465e-07	UP
Contig_77858	2360	tr|A0A0D6R3H3|A0A0D6R3H3_ARACU:SubName: Full=Uncharacterized protein {ECO:0000313|EMBL:JAG98387.1}; GN=PFPRAYYRCT VSVGCPVRKQ VQRCREDKSI LITTYEGKHN HSLPFAATAM OS=Araucaria cunninghamii	77.284	0.0556667	10.4391	6.19906e-11	1.3382e-07	UP
First_Contig299	2054	-	665.01	0.432667	10.5859	2.60966e-09	3.48465e-06	UP
Contig_30304	1597	tr|A0A0D6R8C6|A0A0D6R8C6_ARACU:RecName: Full=3-hydroxy-3-methylglutaryl coenzyme A reductase {ECO:0000256|RuleBase:RU361219}; GN=NGNVRGSSGH GNPKLMASDA LPLPVGLTNK OS=Araucaria cunninghamii	812.178	0.463333	10.7755	2.43733e-12	7.89226e-09	UP
Contig_39966	1182	tr|D8RDY9|D8RDY9_SELML:SubName: Full=Putative uncharacterized protein {ECO:0000313|EMBL:EFJ29341.1}; GN=SELMODRAFT_410199 OS=Selaginella moellendorffii	277.431	0.155	10.8056	8.48019e-05	0.021477	UP
Contig_104320	887	tr|A0A0C9S6K6|A0A0C9S6K6_9SPER:SubName: Full=TSA: Wollemia nobilis Ref_Wollemi_Transcript_14639_1464 transcribed RNA sequence {ECO:0000313|EMBL:JAG86663.1}; GN=unknown OS=Wollemia nobilis.	294.287	0.158667	10.857	0.000368462	0.0690655	UP
First_Contig1456	1891	tr|A0A0C9S3V1|A0A0C9S3V1_9SPER:SubName: Full=TSA: Wollemia nobilis Ref_Wollemi_Transcript_14602_2999 transcribed RNA sequence {ECO:0000313|EMBL:JAG86677.1}; GN=unknown OS=Wollemia nobilis.	112.745	0.0596667	10.8839	4.6857e-11	1.06475e-07	UP
Contig_89376	596	tr|Q5NTA4|Q5NTA4_CRYJA:SubName: Full=Class IV chitinase {ECO:0000313|EMBL:BAD77932.1}; GN=cjp-4 OS=Cryptomeria japonica	645.653	0.325667	10.9531	8.73523e-05	0.0219692	UP
Contig_39697	2504	tr|E4MXZ2|E4MXZ2_EUTHA:RecName: Full=Glutamate receptor {ECO:0000256|PIRNR:PIRNR037090}; GN=unknown OS=Eutrema halophilum	384.097	0.184333	11.0249	1.0819e-08	1.16776e-05	UP
First_Contig3380	3941	tr|A0A0C9RJA6|A0A0C9RJA6_9SPER:SubName: Full=TSA: Wollemia nobilis Ref_Wollemi_Transcript_14872_4890 transcribed RNA sequence {ECO:0000313|EMBL:JAG86591.1}; GN=QQKLVNAIGS LFAAILFIGV OS=Wollemia nobilis.	53.359	0.023	11.1799	4.55988e-07	0.000288102	UP
Contig_40940	1519	tr|A0A0C9S3I2|A0A0C9S3I2_9SPER:RecName: Full=3-hydroxy-3-methylglutaryl coenzyme A reductase {ECO:0000256|RuleBase:RU361219}; GN=unknown OS=Wollemia nobilis.	1287.85	0.497	11.3394	5.3736e-09	6.62862e-06	UP
Contig_50056	1088	tr|Q6WP38|Q6WP38_9SPER:RecName: Full=3-hydroxy-3-methylglutaryl coenzyme A reductase {ECO:0000256|RuleBase:RU361219}; GN=hmgr OS=Taxus x media.	1014.2	0.322	11.621	7.61441e-11	1.59071e-07	UP
Contig_86408	881	-	193.834	0.047	12.0099	8.85507e-17	1.14693e-12	UP
Contig_20789	1570	sp|Q947C4|TPSD1_GINBI:RecName: Full=Bifunctional levopimaradiene synthase, chloroplastic; GN=LPS; OS=Ginkgo biloba	95.0437	0.0223333	12.0552	1.13926e-20	3.689e-16	UP
Contig_40387	1209	tr|A0A0F7KN88|A0A0F7KN88_THUPL:SubName: Full=(+)-sabinene-3-hydroxylase {ECO:0000313|EMBL:AKH41019.1}; GN=unknown OS=Thuja plicata	84.1227	0.019	12.1123	7.72573e-05	0.0198938	UP
Contig_31676	1277	tr|X5CAC5|X5CAC5_PINTB:SubName: Full=GA2ox12 {ECO:0000313|EMBL:AHW42462.1}; GN=unknown OS=Pinus tabuliformis	171.128	0.0296667	12.4939	5.65177e-16	4.88023e-12	UP
First_Contig81	1375	tr|A0A0E0AV01|A0A0E0AV01_9ORYZ:SubName: Full=Uncharacterized protein {ECO:0000313|EnsemblPlants:OGLUM08G14420.1}; GN=unknown OS=Oryza glumipatula.	188.975	0.031	12.5736	9.21998e-07	0.000537928	UP
Contig_29106	607	tr|A0A0K8TTH2|A0A0K8TTH2_PICGL:SubName: Full=Cytochrome P450 CYP75B91 {ECO:0000313|EMBL:JAI17764.1}; GN=Cytochrome OS=Picea glauca	3159.38	0.425667	12.8576	4.0116e-11	9.44716e-08	UP
First_Contig1870	743	tr|A9NZ42|A9NZ42_PICSI:SubName: Full=Putative uncharacterized protein {ECO:0000313|EMBL:ABK25903.1}; GN=unknown OS=Picea sitchensis	701.684	0.09	12.9286	1.85013e-09	2.54931e-06	UP
Contig_27789	1890	tr|A0A0C9QXQ9|A0A0C9QXQ9_9SPER:SubName: Full=TSA: Wollemia nobilis Ref_Wollemi_Transcript_939_1808 transcribed RNA sequence {ECO:0000313|EMBL:JAG89510.1}; GN=unknown OS=Wollemia nobilis.	243.642	0.0243333	13.2895	3.39971e-08	3.19088e-05	UP
Contig_67384	3472	tr|A0A0A7DLG5|A0A0A7DLG5_TAICR:SubName: Full=Terpene synthase {ECO:0000313|EMBL:AIO10963.1}; GN=HHPNLWGDDF IQSLPKHPFE DPSYAERCGR LISEIKDMFS ATAAAESREN NVFQLLALVD OS=Taiwania cryptomerioides	220.222	0.011	14.2892	1.19926e-12	4.19816e-09	UP
Contig_46660	3741	tr|J7F9F8|J7F9F8_TAICR:SubName: Full=Copalyl diphosphate synthase {ECO:0000313|EMBL:AFE61356.1}; GN=cdi2 OS=Taiwania cryptomerioides	265.095	0	Inf	9.39034e-30	1.21627e-24	UP
Contig_20790	1369	sp|Q947C4|TPSD1_GINBI:RecName: Full=Bifunctional levopimaradiene synthase, chloroplastic; GN=LPS; OS=Ginkgo biloba	97.7377	0	Inf	7.85754e-21	3.39244e-16	UP
Contig_29529	1133	tr|B7ZYM4|B7ZYM4_MAIZE:SubName: Full=BHLH transcription factor {ECO:0000313|EMBL:AIB05509.1}; GN=LOC100279537 OS=Zea mays	267.095	0	Inf	7.42643e-21	3.39244e-16	UP
Contig_42601	1311	sp|Q8LL69|DBNBT_TAXCA:RecName: Full=3'-N-debenzoyl-2'-deoxytaxol N-benzoyltransferase; GN=TAX10; OS=Taxus canadensis	271.175	0	Inf	5.88597e-19	1.52474e-14	UP
Contig_42555	1394	tr|M8BJ45|M8BJ45_AEGTA:SubName: Full=Transcription factor MYB21 {ECO:0000313|EMBL:EMT25040.1}; GN=F775_08129 OS=Aegilops tauschii	73.781	0	Inf	3.74205e-18	6.92403e-14	UP
First_Contig1536	1219	tr|A0A0G7ZP04|A0A0G7ZP04_PICGL:SubName: Full=Putative terpene synthase, PgTPS23 {ECO:0000313|EMBL:JAI17719.1}; GN=PgTPS23 OS=Picea glauca	437.656	0	Inf	6.59536e-18	1.06781e-13	UP
Contig_13991	437	tr|A0A0D6QR72|A0A0D6QR72_ARACU:SubName: Full=Uncharacterized protein {ECO:0000313|EMBL:JAG93262.1}; GN=unknown OS=Araucaria cunninghamii	221.692	0	Inf	1.85743e-16	2.18709e-12	UP
Contig_72528	347	-	1077.24	0	Inf	2.81016e-16	3.03317e-12	UP
Contig_45152	1651	tr|E9KG54|E9KG54_TAICR:SubName: Full=Pimara-8(14),15-diene synthase {ECO:0000313|EMBL:ADL14246.1}; GN=unknown OS=Taiwania cryptomerioides	43.1043	0	Inf	4.69442e-16	4.6772e-12	UP
First_Contig1466	773	tr|A0A0D6QS68|A0A0D6QS68_ARACU:SubName: Full=Uncharacterized protein {ECO:0000313|EMBL:JAG93249.1}; GN=IPKWIARLAK LRILMLRSNR FDGPIPHEIT ALQALQILDL SENRLSGDIP SNLGKLSTMA OS=Araucaria cunninghamii	133.915	0	Inf	1.8814e-15	1.52303e-11	UP
First_Contig1489	1228	tr|A0A0C9S3T0|A0A0C9S3T0_9SPER:SubName: Full=TSA: Wollemia nobilis Ref_Wollemi_Transcript_14684_3494 transcribed RNA sequence {ECO:0000313|EMBL:JAG86647.1}; GN=ISTLRHLDLS VGGYDDSPYD OS=Wollemia nobilis.	84.2103	0	Inf	2.50315e-15	1.90715e-11	UP
Contig_30727	1969	tr|J7F9F8|J7F9F8_TAICR:SubName: Full=Copalyl diphosphate synthase {ECO:0000313|EMBL:AFE61356.1}; GN=cdi2 OS=Taiwania cryptomerioides	28.5703	0	Inf	1.59887e-14	1.03545e-10	UP
Contig_168324	1903	tr|A9P0R9|A9P0R9_PICSI:SubName: Full=Putative uncharacterized protein {ECO:0000313|EMBL:ABK26480.1}; GN=unknown OS=Picea sitchensis	59.462	0	Inf	5.11555e-14	3.05159e-10	UP
First_Contig1286	2155	tr|A0A0C9S3T0|A0A0C9S3T0_9SPER:SubName: Full=TSA: Wollemia nobilis Ref_Wollemi_Transcript_14684_3494 transcribed RNA sequence {ECO:0000313|EMBL:JAG86647.1}; GN=ISTLRHLDLS VGGYDDSPYD OS=Wollemia nobilis.	30.2927	0	Inf	5.18325e-14	3.05159e-10	UP
Contig_77627	372	tr|A0A0D6QU55|A0A0D6QU55_ARACU:SubName: Full=Uncharacterized protein {ECO:0000313|EMBL:JAG93265.1}; GN=unknown OS=Araucaria cunninghamii	165.582	0	Inf	1.60227e-13	8.30125e-10	UP
Second_Contig110	921	tr|A0A0C9RJ83|A0A0C9RJ83_9SPER:RecName: Full=Serine/threonine-protein kinase {ECO:0000256|PIRNR:PIRNR000641}; GN=unknown OS=Wollemia nobilis.	42.4427	0	Inf	2.00972e-13	1.00117e-09	UP
Contig_43942	1713	tr|A0A0D6QS68|A0A0D6QS68_ARACU:SubName: Full=Uncharacterized protein {ECO:0000313|EMBL:JAG93249.1}; GN=IPKWIARLAK LRILMLRSNR FDGPIPHEIT ALQALQILDL SENRLSGDIP SNLGKLSTMA OS=Araucaria cunninghamii	29.1957	0	Inf	2.7343e-13	1.31168e-09	UP
Contig_29530	1442	tr|U5DHA9|U5DHA9_AMBTC:SubName: Full=Uncharacterized protein {ECO:0000313|EMBL:ERN19848.1}; GN=AMTR_s00064p00208400 OS=Amborella trichopoda.	34.691	0	Inf	5.47658e-13	2.44601e-09	UP
Contig_123994	380	-	140.293	0	Inf	6.71842e-13	2.63694e-09	UP
Contig_234450	208	-	333.72	0	Inf	1.03228e-12	3.714e-09	UP
Contig_5341	1350	tr|A0A0F7KPG0|A0A0F7KPG0_THUPL:SubName: Full=Cytochrome P450 CYP76AA26 {ECO:0000313|EMBL:AKH41026.1}; GN=unknown OS=Thuja plicata	40.465	0	Inf	1.00425e-12	3.714e-09	UP
Contig_53117	2474	tr|A0A0C9QNA7|A0A0C9QNA7_9SPER:SubName: Full=TSA: Wollemia nobilis Ref_Wollemi_Transcript_18796_2280 transcribed RNA sequence {ECO:0000313|EMBL:JAG86170.1}; GN=SKEDQTQQLM ISHPSAAAAV KNPDRPNKDV OS=Wollemia nobilis.	26.2403	0	Inf	1.59662e-12	5.44206e-09	UP
First_Contig1523	584	tr|A0A0F7KPI7|A0A0F7KPI7_THUPL:SubName: Full=Cytochrome P450 CYP76AA22 {ECO:0000313|EMBL:AKH41022.1}; GN=unknown OS=Thuja plicata	131.402	0	Inf	2.3786e-12	7.89226e-09	UP
Contig_29147	487	tr|A0A0P0V703|A0A0P0V703_ORYSJ:SubName: Full=Os01g0700500 protein {ECO:0000313|EMBL:BAS73890.1}; GN=Os01g0700500 OS=Oryza sativa subsp. japonica	769.45	0	Inf	3.34389e-12	1.05637e-08	UP
Contig_86319	1117	-	36.192	0	Inf	7.78951e-12	2.28318e-08	UP
Contig_28094	740	-	298.328	0	Inf	1.22744e-11	3.45611e-08	UP
Contig_40903	1181	tr|Q6WP38|Q6WP38_9SPER:RecName: Full=3-hydroxy-3-methylglutaryl coenzyme A reductase {ECO:0000256|RuleBase:RU361219}; GN=hmgr OS=Taxus x media.	66.094	0	Inf	1.36867e-11	3.69322e-08	UP
Contig_10222	501	tr|A0A0D6QVZ4|A0A0D6QVZ4_ARACU:SubName: Full=Uncharacterized protein {ECO:0000313|EMBL:JAG93880.1}; GN=FVYAFTHVEG GELGKNLASV KFEFKFSPKV GGGCVITWTC OS=Araucaria cunninghamii	140.044	0	Inf	1.57399e-11	4.07737e-08	UP
Contig_164723	830	tr|A0A0D6QS68|A0A0D6QS68_ARACU:SubName: Full=Uncharacterized protein {ECO:0000313|EMBL:JAG93249.1}; GN=IPKWIARLAK LRILMLRSNR FDGPIPHEIT ALQALQILDL SENRLSGDIP SNLGKLSTMA OS=Araucaria cunninghamii	60.674	0	Inf	2.0276e-11	5.14944e-08	UP
Contig_46232	731	tr|A0A0D6QR72|A0A0D6QR72_ARACU:SubName: Full=Uncharacterized protein {ECO:0000313|EMBL:JAG93262.1}; GN=unknown OS=Araucaria cunninghamii	59.5473	0	Inf	2.28425e-11	5.68967e-08	UP
Contig_46233	410	-	107.53	0	Inf	2.83053e-11	6.91734e-08	UP
Contig_69203	1035	tr|D5AEJ4|D5AEJ4_PICSI:SubName: Full=Putative uncharacterized protein {ECO:0000313|EMBL:ADE77963.1}; GN=unknown OS=Picea sitchensis	53.9503	0	Inf	3.26812e-11	7.83882e-08	UP
First_Contig2780	844	tr|A0A0D6QS68|A0A0D6QS68_ARACU:SubName: Full=Uncharacterized protein {ECO:0000313|EMBL:JAG93249.1}; GN=IPKWIARLAK LRILMLRSNR FDGPIPHEIT ALQALQILDL SENRLSGDIP SNLGKLSTMA OS=Araucaria cunninghamii	39.1847	0	Inf	4.31693e-11	9.98468e-08	UP
Contig_234200	717	-	40.9103	0	Inf	1.71242e-10	3.31042e-07	UP
First_Contig2653	1686	tr|A0A0F7J1D2|A0A0F7J1D2_TAXBA:SubName: Full=Putative hydroxylase {ECO:0000313|EMBL:AKH04261.1}; GN=GKKLPPGSLG OS=Taxus baccata	54.6213	0	Inf	2.16493e-10	4.12365e-07	UP
Contig_26332	514	tr|A0A0C9RJA6|A0A0C9RJA6_9SPER:SubName: Full=TSA: Wollemia nobilis Ref_Wollemi_Transcript_14872_4890 transcribed RNA sequence {ECO:0000313|EMBL:JAG86591.1}; GN=QQKLVNAIGS LFAAILFIGV OS=Wollemia nobilis.	63.8427	0	Inf	2.7497e-10	5.08785e-07	UP
Contig_46231	440	tr|A0A0D6QR72|A0A0D6QR72_ARACU:SubName: Full=Uncharacterized protein {ECO:0000313|EMBL:JAG93262.1}; GN=unknown OS=Araucaria cunninghamii	80.714	0	Inf	3.5432e-10	6.14987e-07	UP
Contig_80495	627	tr|A0A0C9S3T0|A0A0C9S3T0_9SPER:SubName: Full=TSA: Wollemia nobilis Ref_Wollemi_Transcript_14684_3494 transcribed RNA sequence {ECO:0000313|EMBL:JAG86647.1}; GN=ISTLRHLDLS VGGYDDSPYD OS=Wollemia nobilis.	55.037	0	Inf	3.56107e-10	6.14987e-07	UP
Contig_10096	2054	tr|U5D403|U5D403_AMBTC:SubName: Full=Uncharacterized protein {ECO:0000313|EMBL:ERN15063.1}; GN=AMTR_s00056p00027410 OS=Amborella trichopoda.	12.3783	0	Inf	3.76605e-10	6.41829e-07	UP
Contig_136657	2292	-	15.2123	0	Inf	4.2538e-10	7.15539e-07	UP
Contig_161537	2420	tr|W1P0W5|W1P0W5_AMBTC:SubName: Full=Uncharacterized protein {ECO:0000313|EMBL:ERN01279.1}; GN=AMTR_s00002p00250920 OS=Amborella trichopoda.	27.7497	0	Inf	5.93783e-10	9.61357e-07	UP
Contig_32983	779	-	113.002	0	Inf	6.7805e-10	1.08423e-06	UP
Contig_80496	435	tr|F6H6N9|F6H6N9_VITVI:SubName: Full=Putative uncharacterized protein {ECO:0000313|EMBL:CCB47882.1}; GN=VIT_16s0050g00270 OS=Vitis vinifera	66.3237	0	Inf	7.86171e-10	1.22683e-06	UP
First_Contig2166	945	tr|A0A0C9QQ26|A0A0C9QQ26_9SPER:SubName: Full=TSA: Wollemia nobilis Ref_Wollemi_Transcript_14141_1898 transcribed RNA sequence {ECO:0000313|EMBL:JAG86851.1}; GN=unknown OS=Wollemia nobilis.	24.366	0	Inf	8.983e-10	1.36883e-06	UP
Contig_181738	597	-	45.6713	0	Inf	1.17358e-09	1.7315e-06	UP
First_Contig340	754	tr|A0A0F7KPI7|A0A0F7KPI7_THUPL:SubName: Full=Cytochrome P450 CYP76AA22 {ECO:0000313|EMBL:AKH41022.1}; GN=unknown OS=Thuja plicata	332.506	0	Inf	1.17641e-09	1.7315e-06	UP
Contig_64254	662	tr|A0A0D6QVI5|A0A0D6QVI5_ARACU:SubName: Full=Uncharacterized protein {ECO:0000313|EMBL:JAG93735.1}; GN=unknown OS=Araucaria cunninghamii	29.6173	0	Inf	1.27933e-09	1.86183e-06	UP
First_Contig3305	711	tr|A0A0R0G0A6|A0A0R0G0A6_SOYBN:SubName: Full=Uncharacterized protein {ECO:0000313|EMBL:KRH08979.1}; GN=GLYMA_16G185800 OS=Glycine max	44.1003	0	Inf	1.30015e-09	1.87111e-06	UP
Contig_53198	1302	-	54.5473	0	Inf	1.52685e-09	2.14959e-06	UP
Contig_233480	298	tr|A0A0C9S3T0|A0A0C9S3T0_9SPER:SubName: Full=TSA: Wollemia nobilis Ref_Wollemi_Transcript_14684_3494 transcribed RNA sequence {ECO:0000313|EMBL:JAG86647.1}; GN=ISTLRHLDLS VGGYDDSPYD OS=Wollemia nobilis.	88.8603	0	Inf	2.54938e-09	3.47583e-06	UP
Contig_57703	849	tr|A0A0D6QT42|A0A0D6QT42_ARACU:SubName: Full=Uncharacterized protein {ECO:0000313|EMBL:JAG93616.1}; GN=unknown OS=Araucaria cunninghamii	24.998	0	Inf	2.77677e-09	3.66995e-06	UP
Contig_96127	364	-	100.047	0	Inf	3.06682e-09	3.97223e-06	UP
Contig_22641	1002	tr|A0A0D6QTX6|A0A0D6QTX6_ARACU:SubName: Full=Uncharacterized protein {ECO:0000313|EMBL:JAG93438.1}; GN=YNIIHLPSQM SVIEAFPS OS=Araucaria cunninghamii	161.505	0	Inf	5.33949e-09	6.62862e-06	UP
First_Contig1058	1778	tr|U5GV51|U5GV51_POPTR:RecName: Full=Purple acid phosphatase {ECO:0000256|RuleBase:RU361203}; GN=POPTR_0001s06070g OS=Populus trichocarpa	21.8243	0	Inf	5.61389e-09	6.8597e-06	UP
Contig_234196	354	-	88.7217	0	Inf	6.61997e-09	7.93219e-06	UP
First_Contig3309	719	tr|A0A0D6QTN0|A0A0D6QTN0_ARACU:SubName: Full=Uncharacterized protein {ECO:0000313|EMBL:JAG93821.1}; GN=unknown OS=Araucaria cunninghamii	41.7607	0	Inf	6.67533e-09	7.93219e-06	UP
Contig_234018	2588	tr|W1PD16|W1PD16_AMBTC:SubName: Full=Uncharacterized protein {ECO:0000313|EMBL:ERN05521.1}; GN=AMTR_s00007p00262050 OS=Amborella trichopoda.	7.96067	0	Inf	8.18212e-09	9.21542e-06	UP
Contig_6015	1025	tr|Q8L8J3|Q8L8J3_PINTA:SubName: Full=NBS/LRR {ECO:0000313|EMBL:AAM28911.1}; GN=LANLQHINMS RCWELKQLPD GFXNLANLQH VDMSGCSGLK QLPDGFGNLA NLQHVDMSGX OS=Pinus taeda	24.21	0	Inf	8.65594e-09	9.66503e-06	UP
Contig_181718	436	-	83.2297	0	Inf	2.58672e-08	2.48996e-05	UP
Contig_181937	704	-	51.3673	0	Inf	2.59525e-08	2.48996e-05	UP
Contig_233568	803	tr|A0A0D6QTN0|A0A0D6QTN0_ARACU:SubName: Full=Uncharacterized protein {ECO:0000313|EMBL:JAG93821.1}; GN=unknown OS=Araucaria cunninghamii	39.5413	0	Inf	4.5752e-08	4.18182e-05	UP
Contig_84077	396	tr|A0A0C9RQM6|A0A0C9RQM6_9SPER:SubName: Full=TSA: Wollemia nobilis Ref_Wollemi_Transcript_1656_905 transcribed RNA sequence {ECO:0000313|EMBL:JAG89391.1}; GN=unknown OS=Wollemia nobilis.	206.687	0	Inf	4.58466e-08	4.18182e-05	UP
Contig_69023	1217	tr|A5JYF6|A5JYF6_PICGL:SubName: Full=R2R3-MYB transcription factor MYB12 {ECO:0000313|EMBL:ABQ51228.1}; GN=unknown OS=Picea glauca	18.7477	0	Inf	4.81012e-08	4.32653e-05	UP
Contig_20670	3120	tr|A0A0D6QSH6|A0A0D6QSH6_ARACU:SubName: Full=Uncharacterized protein {ECO:0000313|EMBL:JAG93424.1}; GN=DVGIQLLKSR GLFSDNWWYW LSIAALIGYN FLFNFLYTMA LHYLNPLGKP OS=Araucaria cunninghamii	46.0777	0	Inf	5.67375e-08	5.01401e-05	UP
Contig_154072	2041	tr|A0A0D6QTX5|A0A0D6QTX5_ARACU:RecName: Full=Auxin-responsive protein {ECO:0000256|RuleBase:RU004549}; GN=unknown OS=Araucaria cunninghamii	9.08733	0	Inf	5.7575e-08	5.03871e-05	UP
Contig_87107	416	tr|B9T821|B9T821_RICCO:SubName: Full=Ethylene-responsive transcription factor, putative {ECO:0000313|EMBL:EEF27992.1}; GN=RCOM_0273420 OS=Unreviewed; 311 AA.	112.853	0	Inf	6.86096e-08	5.8464e-05	UP
Contig_164809	1337	sp|Q8LL69|DBNBT_TAXCA:RecName: Full=3'-N-debenzoyl-2'-deoxytaxol N-benzoyltransferase; GN=TAX10; OS=Taxus canadensis	42.4643	0	Inf	6.96377e-08	5.89522e-05	UP
Contig_89939	4972	tr|Q9M5J7|Q9M5J7_PICGL:SubName: Full=Reverse transcriptase {ECO:0000313|EMBL:AAF65309.1}; GN=unknown OS=Picea glauca	4.61533	0	Inf	7.58491e-08	6.33819e-05	UP
Contig_42868	324	tr|H6AAL6|H6AAL6_PINCO:SubName: Full=Uncharacterized protein {ECO:0000313|EMBL:AET83339.1}; GN=unknown OS=Unreviewed; 112 AA.	82.7637	0	Inf	7.84154e-08	6.51064e-05	UP
Contig_36562	595	tr|E0Z9M5|E0Z9M5_PICSI:RecName: Full=Peroxidase {ECO:0000256|RuleBase:RU362060}; GN=unknown OS=Picea sitchensis	24.663	0	Inf	8.34514e-08	6.84106e-05	UP
Contig_17573	632	tr|A9P2K5|A9P2K5_PICSI:SubName: Full=Putative uncharacterized protein {ECO:0000313|EMBL:ABK27116.1}; GN=unknown OS=Picea sitchensis	31.501	0	Inf	8.68062e-08	7.07132e-05	UP
Contig_60407	3498	tr|A0A0C9S5C5|A0A0C9S5C5_9SPER:SubName: Full=TSA: Wollemia nobilis Ref_Wollemi_Transcript_12946_2942 transcribed RNA sequence {ECO:0000313|EMBL:JAG87297.1}; GN=unknown OS=Wollemia nobilis.	4.749	0	Inf	9.65776e-08	7.76958e-05	UP
Contig_61461	2722	tr|A0A0K0M741|A0A0K0M741_PINTB:SubName: Full=ZIP2 {ECO:0000313|EMBL:AJP06370.1}; GN=unknown OS=Pinus tabuliformis	6.13067	0	Inf	9.76254e-08	7.80539e-05	UP
Contig_76768	293	-	46.749	0	Inf	1.12533e-07	8.72788e-05	UP
Contig_46603	1398	tr|A9NQK6|A9NQK6_PICSI:SubName: Full=Putative uncharacterized protein {ECO:0000313|EMBL:ABK22917.1}; GN=unknown OS=Picea sitchensis	33.238	0	Inf	1.14468e-07	8.77295e-05	UP
Contig_71748	295	-	73.4813	0	Inf	1.20868e-07	9.15511e-05	UP
Contig_45868	319	tr|A0A0V0HY75|A0A0V0HY75_SOLCH:SubName: Full=Putative scarecrow-like protein 3-like {ECO:0000313|EMBL:JAP24800.1}; GN=unknown OS=Solanum chacoense	78.6867	0	Inf	1.31976e-07	9.88089e-05	UP
First_Contig633	1808	tr|O49121|O49121_PINRA:SubName: Full=Resistance gene homolog {ECO:0000313|EMBL:AAB92505.1}; GN=unknown OS=Pinus radiata	10.044	0	Inf	1.42063e-07	0.000104548	UP
First_Contig4077	2157	tr|A9NVX0|A9NVX0_PICSI:SubName: Full=Putative uncharacterized protein {ECO:0000313|EMBL:ABK24781.1}; GN=unknown OS=Picea sitchensis	18.742	0	Inf	1.59842e-07	0.00011566	UP
Contig_158148	1124	tr|A9P2E3|A9P2E3_PICSI:SubName: Full=Putative uncharacterized protein {ECO:0000313|EMBL:ABK27054.1}; GN=unknown OS=Picea sitchensis	16.56	0	Inf	1.76439e-07	0.000126259	UP
Contig_74355	445	-	41.2247	0	Inf	1.86759e-07	0.000132184	UP
Contig_76083	410	tr|H9W2E9|H9W2E9_PINTA:SubName: Full=Uncharacterized protein {ECO:0000313|EMBL:AFG56192.1}; GN=0_17802_01 OS=Pinus taeda	45.0917	0	Inf	2.01809e-07	0.000139881	UP
Contig_85750	1208	tr|A0A0D6QYG7|A0A0D6QYG7_ARACU:SubName: Full=Uncharacterized protein {ECO:0000313|EMBL:JAG94745.1}; GN=unknown OS=Araucaria cunninghamii	14.3457	0	Inf	2.39137e-07	0.00016302	UP
Contig_22663	1175	tr|A9NM96|A9NM96_PICSI:RecName: Full=Xyloglucan endotransglucosylase/hydrolase {ECO:0000256|RuleBase:RU361120}; GN=unknown OS=Picea sitchensis	19.0283	0	Inf	2.49163e-07	0.000168085	UP
Contig_51011	451	tr|A0A0F7KPI7|A0A0F7KPI7_THUPL:SubName: Full=Cytochrome P450 CYP76AA22 {ECO:0000313|EMBL:AKH41022.1}; GN=unknown OS=Thuja plicata	360.947	0	Inf	3.07346e-07	0.000204146	UP
Contig_27877	386	tr|A0A0U1VMY1|A0A0U1VMY1_HEVBR:SubName: Full=AP2/ERF super family protein {ECO:0000313|EMBL:AFX83950.1}; GN=ERF4 OS=Hevea brasiliensis	298.23	0	Inf	3.11009e-07	0.000205525	UP
Contig_152240	1579	tr|A0A0C9QR68|A0A0C9QR68_9SPER:SubName: Full=TSA: Wollemia nobilis Ref_Wollemi_Transcript_13132_1327 transcribed RNA sequence {ECO:0000313|EMBL:JAG87240.1}; GN=unknown OS=Wollemia nobilis.	16.21	0	Inf	3.22515e-07	0.000212046	UP
First_Contig3439	1709	tr|A9T521|A9T521_PHYPA:SubName: Full=Predicted protein {ECO:0000313|EMBL:EDQ61486.1}; GN=PHYPADRAFT_88177 OS=Physcomitrella patens subsp. patens	6.56933	0	Inf	3.42687e-07	0.000224171	UP
Contig_156142	940	tr|A0A0D6QT33|A0A0D6QT33_ARACU:SubName: Full=Uncharacterized protein {ECO:0000313|EMBL:JAG93669.1}; GN=unknown OS=Araucaria cunninghamii	38.5873	0	Inf	3.52696e-07	0.000229559	UP
Contig_153456	1770	tr|A0A0K0M6V9|A0A0K0M6V9_PINTB:SubName: Full=AGO10 {ECO:0000313|EMBL:AJP06228.1}; GN=unknown OS=Pinus tabuliformis	11.7287	0	Inf	4.71417e-07	0.000296404	UP
Contig_99425	1035	tr|W1PGH6|W1PGH6_AMBTC:SubName: Full=Uncharacterized protein {ECO:0000313|EMBL:ERN07083.1}; GN=AMTR_s00019p00075350 OS=Amborella trichopoda.	10.501	0	Inf	5.3633e-07	0.000329228	UP
First_Contig626	1012	-	9.312	0	Inf	7.35961e-07	0.000441314	UP
Contig_36612	313	tr|A0A0C9S6M8|A0A0C9S6M8_9SPER:RecName: Full=Serine/threonine-protein kinase {ECO:0000256|PIRNR:PIRNR000641}; GN=LRLYSRNKNS PSSPWTTAWE AVPQRCTIYG TCGENAICKV OS=Wollemia nobilis.	29.6947	0	Inf	8.02082e-07	0.000474375	UP
Contig_83052	1435	tr|A0A0D6QXM9|A0A0D6QXM9_ARACU:SubName: Full=Uncharacterized protein {ECO:0000313|EMBL:JAG94763.1}; GN=unknown OS=Araucaria cunninghamii	10.314	0	Inf	8.15638e-07	0.000480199	UP
Contig_47464	2000	tr|A0A0D6QS68|A0A0D6QS68_ARACU:SubName: Full=Uncharacterized protein {ECO:0000313|EMBL:JAG93249.1}; GN=IPKWIARLAK LRILMLRSNR FDGPIPHEIT ALQALQILDL SENRLSGDIP SNLGKLSTMA OS=Araucaria cunninghamii	4.933	0	Inf	9.9608e-07	0.000575961	UP
Contig_171815	1268	tr|A0A0D6QUI2|A0A0D6QUI2_ARACU:SubName: Full=Uncharacterized protein {ECO:0000313|EMBL:JAG93385.1}; GN=unknown OS=Araucaria cunninghamii	8.935	0	Inf	1.06421e-06	0.000609888	UP
First_Contig2758	1285	tr|B8LLR9|B8LLR9_PICSI:SubName: Full=Putative uncharacterized protein {ECO:0000313|EMBL:ABR16599.1}; GN=unknown OS=Picea sitchensis	19.4633	0	Inf	1.06888e-06	0.000609888	UP
Second_Contig118	691	tr|A0A0D6QS68|A0A0D6QS68_ARACU:SubName: Full=Uncharacterized protein {ECO:0000313|EMBL:JAG93249.1}; GN=IPKWIARLAK LRILMLRSNR FDGPIPHEIT ALQALQILDL SENRLSGDIP SNLGKLSTMA OS=Araucaria cunninghamii	14.7533	0	Inf	1.12725e-06	0.000637578	UP
Contig_54753	603	tr|A0A059D8X0|A0A059D8X0_EUCGR:SubName: Full=Uncharacterized protein {ECO:0000313|EMBL:KCW87193.1}; GN=EUGRSUZ_B03716 OS=Eucalyptus grandis	24.6433	0	Inf	1.1411e-06	0.000642601	UP
Contig_233027	1020	tr|A0A0D6QTT2|A0A0D6QTT2_ARACU:SubName: Full=Uncharacterized protein {ECO:0000313|EMBL:JAG93881.1}; GN=FVYAFTHVEG GELGKNLASV KFEFKFSPKA GGGCVCTWTC OS=Araucaria cunninghamii	15.6463	0	Inf	1.17478e-06	0.000658705	UP
Contig_164480	2991	tr|A0A061G4J1|A0A061G4J1_THECC:SubName: Full=Leucine-rich repeat protein kinase family protein {ECO:0000313|EMBL:EOY21954.1}; GN=TCM_014122 OS=Theobroma cacao	3.55567	0	Inf	1.27596e-06	0.000701891	UP
Contig_23194	301	-	29.448	0	Inf	1.2789e-06	0.000701891	UP
Contig_192599	455	tr|A0A0F7J1D1|A0A0F7J1D1_TAXBA:SubName: Full=Putative oxidoreductase {ECO:0000313|EMBL:AKH04255.1}; GN=unknown OS=Taxus baccata	581.542	0	Inf	1.37083e-06	0.000745682	UP
Contig_33208	1531	tr|A0A0D6QS68|A0A0D6QS68_ARACU:SubName: Full=Uncharacterized protein {ECO:0000313|EMBL:JAG93249.1}; GN=IPKWIARLAK LRILMLRSNR FDGPIPHEIT ALQALQILDL SENRLSGDIP SNLGKLSTMA OS=Araucaria cunninghamii	6.312	0	Inf	1.37596e-06	0.000745682	UP
Contig_151660	704	tr|A0A067JQJ9|A0A067JQJ9_JATCU:SubName: Full=Uncharacterized protein {ECO:0000313|EMBL:KDP21809.1}; GN=JCGZ_00596 OS=Jatropha curcas	19.6007	0	Inf	1.39077e-06	0.00075057	UP
Contig_41361	1224	tr|D8SY79|D8SY79_SELML:SubName: Full=Putative uncharacterized protein {ECO:0000313|EMBL:EFJ10653.1}; GN=SELMODRAFT_127703 OS=Selaginella moellendorffii	7.02767	0	Inf	1.52394e-06	0.000815642	UP
Contig_42730	1392	tr|U5FYL4|U5FYL4_POPTR:SubName: Full=Uncharacterized protein {ECO:0000313|EMBL:ERP56220.1}; GN=POPTR_0010s10990g OS=Populus trichocarpa	6.703	0	Inf	1.57892e-06	0.00084159	UP
Contig_29323	1860	tr|A0A0D6QS68|A0A0D6QS68_ARACU:SubName: Full=Uncharacterized protein {ECO:0000313|EMBL:JAG93249.1}; GN=IPKWIARLAK LRILMLRSNR FDGPIPHEIT ALQALQILDL SENRLSGDIP SNLGKLSTMA OS=Araucaria cunninghamii	6.91333	0	Inf	1.76315e-06	0.000928329	UP
Contig_138973	1234	tr|A0A0C9RZ14|A0A0C9RZ14_9SPER:SubName: Full=TSA: Wollemia nobilis Ref_Wollemi_Transcript_1490_2691 transcribed RNA sequence {ECO:0000313|EMBL:JAG89424.1}; GN=unknown OS=Wollemia nobilis.	37.263	0	Inf	1.80426e-06	0.000946125	UP
Contig_61557	644	tr|J7F9F8|J7F9F8_TAICR:SubName: Full=Copalyl diphosphate synthase {ECO:0000313|EMBL:AFE61356.1}; GN=cdi2 OS=Taiwania cryptomerioides	19.436	0	Inf	1.93469e-06	0.00100637	UP
Contig_233491	722	tr|A0A0C9S3M7|A0A0C9S3M7_9SPER:RecName: Full=Serine/threonine-protein kinase {ECO:0000256|PIRNR:PIRNR000641}; GN=unknown OS=Wollemia nobilis.	12.449	0	Inf	1.98795e-06	0.00101773	UP
Contig_3996	364	tr|C0PR71|C0PR71_PICSI:SubName: Full=Putative uncharacterized protein {ECO:0000313|EMBL:ACN40311.1}; GN=LSPANIVEMM TKYKSHSNQL OS=Picea sitchensis	97.483	0	Inf	2.03366e-06	0.0010347	UP
Contig_240271	1104	-	16.3963	0	Inf	2.26592e-06	0.00112019	UP
Contig_84117	701	tr|A9NU81|A9NU81_PICSI:RecName: Full=Peroxidase {ECO:0000256|RuleBase:RU362060}; GN=unknown OS=Picea sitchensis	20.0877	0	Inf	2.30982e-06	0.00113755	UP
Contig_34039	553	tr|W9QWI5|W9QWI5_9ROSA:RecName: Full=Peroxidase {ECO:0000256|RuleBase:RU362060, ECO:0000256|SAAS:SAAS00506982}; GN=L484_026536 OS=Morus notabilis.	20.4413	0	Inf	2.49388e-06	0.00120528	UP
First_Contig2301	3233	-	3.01767	0	Inf	2.67546e-06	0.00128247	UP
Contig_48894	579	tr|A0A0D6R1H8|A0A0D6R1H8_ARACU:RecName: Full=Protein DETOXIFICATION {ECO:0000256|RuleBase:RU004914}; GN=unknown OS=Araucaria cunninghamii	19.452	0	Inf	2.92604e-06	0.00138318	UP
Contig_35795	1002	-	8.519	0	Inf	2.95054e-06	0.00138968	UP
Contig_68771	1859	-	6.04033	0	Inf	3.18242e-06	0.00147213	UP
Contig_90587	736	tr|A0A087H080|A0A087H080_ARAAL:SubName: Full=Uncharacterized protein {ECO:0000313|EMBL:KFK35532.1}; GN=AALP_AA4G002900 OS=Arabis alpina	13.2103	0	Inf	3.33102e-06	0.00152454	UP
Contig_170144	661	-	12.5267	0	Inf	3.41247e-06	0.00155085	UP
Contig_32289	982	tr|A0A0F7KKB6|A0A0F7KKB6_THUPL:SubName: Full=Cytochrome P450 CYP76AA23 {ECO:0000313|EMBL:AKH41023.1}; GN=unknown OS=Thuja plicata	11.457	0	Inf	3.46113e-06	0.00156747	UP
Contig_152525	1918	-	17.362	0	Inf	3.49241e-06	0.00157612	UP
Contig_12837	1070	-	12.8873	0	Inf	3.53953e-06	0.00159184	UP
Contig_15275	1955	tr|W9RCA6|W9RCA6_9ROSA:SubName: Full=Putative LRR receptor-like serine/threonine-protein kinase {ECO:0000313|EMBL:EXB50591.1}; GN=L484_001172 OS=Morus notabilis.	9.732	0	Inf	3.66787e-06	0.00164385	UP
Contig_45347	3695	tr|E9NZS6|E9NZS6_PINMO:SubName: Full=Putative TIR-NBS-LRR protein {ECO:0000313|EMBL:ADW94527.1}; GN=TNL1 OS=Unreviewed; 1490 AA.	4.74767	0	Inf	4.02799e-06	0.00178061	UP
Contig_2547	444	-	18.966	0	Inf	4.23268e-06	0.00186473	UP
First_Contig956	669	tr|Q56GD5|Q56GD5_TAXWC:SubName: Full=13-alpha-hydroxylase {ECO:0000313|EMBL:AAX59903.1}; GN=unknown OS=Taxus wallichiana var. chinensis	28.7053	0	Inf	4.26579e-06	0.00187294	UP
Contig_19502	655	-	14.846	0	Inf	5.09317e-06	0.00215582	UP
Contig_225246	483	tr|M8BGJ1|M8BGJ1_AEGTA:SubName: Full=Somatic embryogenesis receptor kinase 1 {ECO:0000313|EMBL:EMT24090.1}; GN=F775_23145 OS=Aegilops tauschii	23.4983	0	Inf	5.32704e-06	0.00223293	UP
First_Contig2119	602	tr|Q7X9W4|Q7X9W4_PINMO:SubName: Full=PR10 protein {ECO:0000313|EMBL:AAL49998.1}; GN=PR10-1.5 OS=Unreviewed; 161 AA.	86.446	0	Inf	5.32625e-06	0.00223293	UP
Contig_233426	436	tr|A0A0D6QU65|A0A0D6QU65_ARACU:SubName: Full=Uncharacterized protein {ECO:0000313|EMBL:JAG93275.1}; GN=LLDVGSNPHQ SLYRLSQRYG DLMHLKLGAR DMVVASSVRA ATAILKTYDH MLCNRPDAGL OS=Araucaria cunninghamii	59.185	0	Inf	5.40656e-06	0.00225895	UP
Contig_6566	1328	tr|A0A0C9S3T8|A0A0C9S3T8_9SPER:SubName: Full=TSA: Wollemia nobilis Ref_Wollemi_Transcript_14641_1453 transcribed RNA sequence {ECO:0000313|EMBL:JAG86662.1}; GN=unknown OS=Wollemia nobilis.	526.83	0	Inf	5.52197e-06	0.00229238	UP
Contig_61183	373	tr|A0A0D6QS97|A0A0D6QS97_ARACU:SubName: Full=Uncharacterized protein {ECO:0000313|EMBL:JAG93299.1}; GN=unknown OS=Araucaria cunninghamii	19.3927	0	Inf	5.77165e-06	0.00238838	UP
Contig_236210	827	-	19.0167	0	Inf	5.8989e-06	0.00242554	UP
Contig_119388	289	tr|Q7X9V7|Q7X9V7_PINMO:SubName: Full=PR10 protein {ECO:0000313|EMBL:AAL50006.1}; GN=PR10-1.13 OS=Unreviewed; 161 AA.	290	0	Inf	6.25369e-06	0.00253124	UP
Contig_48582	1010	tr|A0A0C9RXJ8|A0A0C9RXJ8_9SPER:SubName: Full=TSA: Wollemia nobilis Ref_Wollemi_Transcript_5725_1762 transcribed RNA sequence {ECO:0000313|EMBL:JAG88754.1}; GN=unknown OS=Wollemia nobilis.	9.822	0	Inf	6.50917e-06	0.00262644	UP
Contig_57779	873	tr|C0PTE0|C0PTE0_PICSI:SubName: Full=Putative uncharacterized protein {ECO:0000313|EMBL:ACN41080.1}; GN=unknown OS=Picea sitchensis	10.1607	0	Inf	7.33604e-06	0.00295089	UP
First_Contig1833	450	tr|A0A0D6QS68|A0A0D6QS68_ARACU:SubName: Full=Uncharacterized protein {ECO:0000313|EMBL:JAG93249.1}; GN=IPKWIARLAK LRILMLRSNR FDGPIPHEIT ALQALQILDL SENRLSGDIP SNLGKLSTMA OS=Araucaria cunninghamii	19.062	0	Inf	7.77921e-06	0.00310027	UP
First_Contig1727	1116	-	6.454	0	Inf	7.94279e-06	0.00315575	UP
Contig_176786	1160	tr|W1P4I7|W1P4I7_AMBTC:SubName: Full=Uncharacterized protein {ECO:0000313|EMBL:ERN01870.1}; GN=AMTR_s00089p00119070 OS=Amborella trichopoda.	77.264	0	Inf	8.13362e-06	0.00321186	UP
Contig_54818	542	tr|A9P254|A9P254_PICSI:SubName: Full=Putative uncharacterized protein {ECO:0000313|EMBL:ABK26965.1}; GN=NNYLTYCLAK OS=Picea sitchensis	16.5377	0	Inf	8.21477e-06	0.00323405	UP
Contig_93629	1233	tr|A0A0D6QSQ1|A0A0D6QSQ1_ARACU:SubName: Full=Uncharacterized protein {ECO:0000313|EMBL:JAG93514.1}; GN=unknown OS=Araucaria cunninghamii	24.7187	0	Inf	8.36779e-06	0.00327438	UP
Contig_156254	2725	tr|A0A0C9QNA7|A0A0C9QNA7_9SPER:SubName: Full=TSA: Wollemia nobilis Ref_Wollemi_Transcript_18796_2280 transcribed RNA sequence {ECO:0000313|EMBL:JAG86170.1}; GN=SKEDQTQQLM ISHPSAAAAV KNPDRPNKDV OS=Wollemia nobilis.	4.874	0	Inf	8.6475e-06	0.00336351	UP
Contig_56539	602	tr|W1NSV3|W1NSV3_AMBTC:SubName: Full=Uncharacterized protein {ECO:0000313|EMBL:ERM98808.1}; GN=AMTR_s00093p00094570 OS=Amborella trichopoda.	173.759	0	Inf	9.26372e-06	0.00352815	UP
Contig_65352	363	tr|A0A0D6QSD9|A0A0D6QSD9_ARACU:SubName: Full=Uncharacterized protein {ECO:0000313|EMBL:JAG93364.1}; GN=unknown OS=Araucaria cunninghamii	22.68	0	Inf	9.29549e-06	0.00352815	UP
Contig_154271	1197	tr|A0A0D6R606|A0A0D6R606_ARACU:SubName: Full=Uncharacterized protein {ECO:0000313|EMBL:JAG97703.1}; GN=unknown OS=Araucaria cunninghamii	23.3157	0	Inf	9.40973e-06	0.00355328	UP
Contig_46313	721	tr|B8LN32|B8LN32_PICSI:SubName: Full=Putative uncharacterized protein {ECO:0000313|EMBL:ABR17062.1}; GN=unknown OS=Picea sitchensis	124.138	0	Inf	9.65935e-06	0.00363694	UP
Contig_44218	1021	-	13.7713	0	Inf	9.72908e-06	0.00364202	UP
Contig_73573	329	-	34.343	0	Inf	9.7805e-06	0.00365072	UP
First_Contig734	1568	tr|U5CZP3|U5CZP3_AMBTC:SubName: Full=Uncharacterized protein {ECO:0000313|EMBL:ERN18836.1}; GN=AMTR_s00067p00121940 OS=Amborella trichopoda.	6.10967	0	Inf	1.0939e-05	0.00401375	UP
Contig_186172	557	tr|A0A0D6QUA7|A0A0D6QUA7_ARACU:SubName: Full=Uncharacterized protein {ECO:0000313|EMBL:JAG94031.1}; GN=FVLLDASDQP VWQSFDYPTD TMLPGQTIMS PYTLYSRAKN OS=Araucaria cunninghamii	11.8323	0	Inf	1.10008e-05	0.00402504	UP
Contig_209219	3175	tr|A0A0D6R1E9|A0A0D6R1E9_ARACU:SubName: Full=Uncharacterized protein {ECO:0000313|EMBL:JAG95740.1}; GN=unknown OS=Araucaria cunninghamii	4.12833	0	Inf	1.12193e-05	0.00407045	UP
First_Contig3372	1008	tr|V7BVA9|V7BVA9_PHAVU:SubName: Full=Uncharacterized protein {ECO:0000313|EMBL:ESW21942.1}; GN=PHAVU_005G112800g OS=Phaseolus vulgaris	8.466	0	Inf	1.13627e-05	0.004111	UP
Contig_94248	1682	tr|B9N2N5|B9N2N5_POPTR:SubName: Full=Uncharacterized protein {ECO:0000313|EMBL:ERP63445.1}; GN=POPTR_0003s09000g OS=Populus trichocarpa	5.999	0	Inf	1.29073e-05	0.00460548	UP
Contig_160627	1518	tr|A0A0C9QPQ0|A0A0C9QPQ0_9SPER:SubName: Full=TSA: Wollemia nobilis Ref_Wollemi_Transcript_14482_1365 transcribed RNA sequence {ECO:0000313|EMBL:JAG86720.1}; GN=unknown OS=Wollemia nobilis.	13.803	0	Inf	1.51215e-05	0.00536596	UP
Contig_79635	373	-	17.7823	0	Inf	1.60025e-05	0.00561703	UP
Contig_312795	446	-	26.1873	0	Inf	1.73467e-05	0.00599146	UP
Contig_37510	458	-	15.4657	0	Inf	1.74503e-05	0.00601121	UP
Contig_49423	626	tr|V4TQJ9|V4TQJ9_9ROSI:SubName: Full=Uncharacterized protein {ECO:0000313|EMBL:ESR52131.1}; GN=CICLE_v10031389mg OS=Citrus clementina.	15.7213	0	Inf	1.92378e-05	0.00650585	UP
First_Contig1151	2042	tr|A0A117NI32|A0A117NI32_PICGL:SubName: Full=Uncharacterized protein {ECO:0000313|EMBL:KUM49280.1}; GN=ABT39_MTgene3829 OS=Picea glauca	3.56167	0	Inf	1.96291e-05	0.00662087	UP
Contig_164956	1557	tr|A0A0D6QR55|A0A0D6QR55_ARACU:SubName: Full=Uncharacterized protein {ECO:0000313|EMBL:JAG93177.1}; GN=unknown OS=Araucaria cunninghamii	24.449	0	Inf	1.97565e-05	0.00664656	UP
Contig_183709	390	tr|A0A0D6QS68|A0A0D6QS68_ARACU:SubName: Full=Uncharacterized protein {ECO:0000313|EMBL:JAG93249.1}; GN=IPKWIARLAK LRILMLRSNR FDGPIPHEIT ALQALQILDL SENRLSGDIP SNLGKLSTMA OS=Araucaria cunninghamii	19.503	0	Inf	2.0518e-05	0.0068356	UP
Contig_99521	303	-	21.582	0	Inf	2.05295e-05	0.0068356	UP
Contig_117752	298	tr|A0A0C9QNN3|A0A0C9QNN3_9SPER:SubName: Full=TSA: Wollemia nobilis Ref_Wollemi_Transcript_15857_899 transcribed RNA sequence {ECO:0000313|EMBL:JAG86345.1}; GN=unknown OS=Wollemia nobilis.	23.5907	0	Inf	2.32237e-05	0.00757682	UP
Contig_49431	810	-	8.72867	0	Inf	2.64954e-05	0.00849446	UP
First_Contig3458	299	-	109.472	0	Inf	2.65629e-05	0.00849509	UP
First_Contig1470	781	tr|W1NKC8|W1NKC8_AMBTC:SubName: Full=Uncharacterized protein {ECO:0000313|EMBL:ERM95926.1}; GN=AMTR_s00060p00187780 OS=Amborella trichopoda.	8.946	0	Inf	2.72585e-05	0.0086747	UP
Contig_74594	1602	tr|A0A0D6QUJ2|A0A0D6QUJ2_ARACU:SubName: Full=Uncharacterized protein {ECO:0000313|EMBL:JAG93395.1}; GN=unknown OS=Araucaria cunninghamii	5.55167	0	Inf	2.7524e-05	0.00872424	UP
Contig_156682	1673	tr|A0A0D6QZZ7|A0A0D6QZZ7_ARACU:SubName: Full=Uncharacterized protein {ECO:0000313|EMBL:JAG96011.1}; GN=unknown OS=Araucaria cunninghamii	7.77633	0	Inf	2.80478e-05	0.00883901	UP
Contig_39137	593	tr|B8LRV1|B8LRV1_PICSI:SubName: Full=Putative uncharacterized protein {ECO:0000313|EMBL:ABR18381.1}; GN=unknown OS=Picea sitchensis	159.043	0	Inf	2.8682e-05	0.00899511	UP
Contig_235284	751	-	35.792	0	Inf	2.90756e-05	0.00909652	UP
Contig_187408	1102	tr|A0A0D6QV16|A0A0D6QV16_ARACU:SubName: Full=Uncharacterized protein {ECO:0000313|EMBL:JAG93540.1}; GN=unknown OS=Araucaria cunninghamii	5.56133	0	Inf	2.9914e-05	0.00931382	UP
Contig_10138	358	-	17.3733	0	Inf	3.09278e-05	0.00955941	UP
Contig_52758	674	tr|A0A140GMM5|A0A140GMM5_NEPMI:SubName: Full=Putative nucleotide pyrophosphatase/phosphodiesterase {ECO:0000313|EMBL:AMN14863.1}; GN=NPP1 OS=Nepenthes mirabilis	15.8777	0	Inf	3.08708e-05	0.00955941	UP
Contig_202809	2667	sp|P10978|POLX_TOBAC:RecName: Full=Retrovirus-related Pol polyprotein from transposon TNT 1-94; GN=KYFVTFIDDA SRKLWVYILK TKDQVFQVFQ KFHALVERET OS=Nicotiana tabacum	2.84867	0	Inf	3.14067e-05	0.00966244	UP
Contig_46684	1156	tr|J7F9F8|J7F9F8_TAICR:SubName: Full=Copalyl diphosphate synthase {ECO:0000313|EMBL:AFE61356.1}; GN=cdi2 OS=Taiwania cryptomerioides	5.271	0	Inf	3.28932e-05	0.0100482	UP
First_Contig2227	677	-	11.023	0	Inf	3.37017e-05	0.0102468	UP
Contig_27204	292	-	106.179	0	Inf	3.39662e-05	0.0102875	UP
First_Contig1867	470	tr|A0A0D6QS68|A0A0D6QS68_ARACU:SubName: Full=Uncharacterized protein {ECO:0000313|EMBL:JAG93249.1}; GN=IPKWIARLAK LRILMLRSNR FDGPIPHEIT ALQALQILDL SENRLSGDIP SNLGKLSTMA OS=Araucaria cunninghamii	20.9853	0	Inf	3.42937e-05	0.0103539	UP
Contig_207897	2090	sp|P55005|AMYB_MAIZE:RecName: Full=Beta-amylase; GN=BMY1; OS=Zea mays	3.029	0	Inf	3.56728e-05	0.0106955	UP
Contig_168191	420	tr|W1NK73|W1NK73_AMBTC:RecName: Full=Acyl-[acyl-carrier-protein] desaturase {ECO:0000256|RuleBase:RU000582}; GN=AMTR_s00001p00085970 OS=Amborella trichopoda.	26.6353	0	Inf	3.60576e-05	0.0107859	UP
Contig_233973	880	tr|U5D719|U5D719_AMBTC:SubName: Full=Uncharacterized protein {ECO:0000313|EMBL:ERN16148.1}; GN=AMTR_s00030p00216100 OS=Amborella trichopoda.	128.403	0	Inf	3.64181e-05	0.0108436	UP
Contig_28237	3461	tr|C0PPX1|C0PPX1_PICSI:SubName: Full=Putative uncharacterized protein {ECO:0000313|EMBL:ACN39861.1}; GN=unknown OS=Picea sitchensis	1.728	0	Inf	3.78856e-05	0.011229	UP
Contig_64593	323	-	39.5327	0	Inf	3.81741e-05	0.0112886	UP
First_Contig2429	1668	tr|B8YLY7|B8YLY7_LOTJA:SubName: Full=Gag-Pol polyprotein {ECO:0000313|EMBL:ACL97387.1}; GN=unknown OS=Lotus japonicus	4.48467	0	Inf	3.93624e-05	0.0115659	UP
Contig_92366	1376	tr|B8LKL2|B8LKL2_PICSI:SubName: Full=Putative uncharacterized protein {ECO:0000313|EMBL:ABR16192.1}; GN=unknown OS=Picea sitchensis	5.79967	0	Inf	3.99709e-05	0.011713	UP
First_Contig2151	1916	tr|A0A0D6QS67|A0A0D6QS67_ARACU:SubName: Full=Uncharacterized protein {ECO:0000313|EMBL:JAG93171.1}; GN=unknown OS=Araucaria cunninghamii	7.743	0	Inf	4.07283e-05	0.011847	UP
Contig_32407	1504	tr|A0A0D6QV16|A0A0D6QV16_ARACU:SubName: Full=Uncharacterized protein {ECO:0000313|EMBL:JAG93540.1}; GN=unknown OS=Araucaria cunninghamii	5.267	0	Inf	4.22714e-05	0.0121669	UP
Contig_235893	1601	-	5.48633	0	Inf	4.47257e-05	0.0127319	UP
First_Contig3288	462	-	46.6763	0	Inf	4.55493e-05	0.0129379	UP
Contig_39619	1686	tr|B8LQ40|B8LQ40_PICSI:SubName: Full=Putative uncharacterized protein {ECO:0000313|EMBL:ABR17770.1}; GN=GNSPFFGIKM CHYPPCPRPD OS=Picea sitchensis	59.4397	0	Inf	4.61484e-05	0.0130794	UP
First_Contig2943	1864	tr|A0A0F7J3M2|A0A0F7J3M2_TAXBA:SubName: Full=Putative oxidase {ECO:0000313|EMBL:AKH04256.1}; GN=unknown OS=Taxus baccata	9.18067	0	Inf	4.66306e-05	0.0131585	UP
Contig_156997	658	-	8.64367	0	Inf	4.70409e-05	0.0132454	UP
Contig_140868	654	-	119.214	0	Inf	4.79099e-05	0.0134317	UP
Contig_67730	821	tr|V4TF38|V4TF38_9ROSI:SubName: Full=Uncharacterized protein {ECO:0000313|EMBL:ESR51937.1}; GN=CICLE_v10032651mg OS=Citrus clementina.	7.755	0	Inf	5.06252e-05	0.0140711	UP
Contig_212250	480	-	12.4233	0	Inf	5.32864e-05	0.0147475	UP
Contig_36747	958	tr|W1PTX4|W1PTX4_AMBTC:SubName: Full=Uncharacterized protein {ECO:0000313|EMBL:ERN11146.1}; GN=AMTR_s00024p00182360 OS=Amborella trichopoda.	7.094	0	Inf	5.3609e-05	0.0148051	UP
First_Contig3319	558	-	81.4363	0	Inf	5.54951e-05	0.0152934	UP
Contig_68109	502	tr|F2DMF5|F2DMF5_HORVD:SubName: Full=Predicted protein {ECO:0000313|EMBL:BAJ96276.1}; GN=unknown OS=Hordeum vulgare var. distichum	13.2893	0	Inf	5.58716e-05	0.0153645	UP
Contig_153502	2095	tr|A0A0C9RZ34|A0A0C9RZ34_9SPER:SubName: Full=TSA: Wollemia nobilis Ref_Wollemi_Transcript_1421_1973 transcribed RNA sequence {ECO:0000313|EMBL:JAG89449.1}; GN=unknown OS=Wollemia nobilis.	7.83067	0	Inf	5.76178e-05	0.0157112	UP
Contig_9946	399	tr|A0A0C9QQJ2|A0A0C9QQJ2_9SPER:SubName: Full=TSA: Wollemia nobilis Ref_Wollemi_Transcript_13871_2205 transcribed RNA sequence {ECO:0000313|EMBL:JAG86975.1}; GN=unknown OS=Wollemia nobilis.	15.0877	0	Inf	6.05418e-05	0.0163707	UP
Contig_31858	967	-	9.69167	0	Inf	6.29204e-05	0.016908	UP
Contig_164810	966	tr|I6PIL9|I6PIL9_TAXBA:SubName: Full=Taxadienol acetyl transferase {ECO:0000313|EMBL:AFJ04906.1}; GN=TAT OS=Taxus baccata	24.2707	0	Inf	6.46431e-05	0.0172537	UP
First_Contig1547	324	tr|A0A0C9RJY0|A0A0C9RJY0_9SPER:SubName: Full=TSA: Wollemia nobilis Ref_Wollemi_Transcript_14117_1818 transcribed RNA sequence {ECO:0000313|EMBL:JAG86866.1}; GN=unknown OS=Wollemia nobilis.	76.3283	0	Inf	7.20085e-05	0.0188039	UP
Contig_49053	490	-	10.7057	0	Inf	7.40113e-05	0.0192617	UP
Contig_49784	499	-	13.336	0	Inf	7.50662e-05	0.0194456	UP
Contig_145750	1824	-	3.13767	0	Inf	7.963e-05	0.020303	UP
Contig_76526	2477	tr|A0A0D6QVU2|A0A0D6QVU2_ARACU:RecName: Full=Endoglucanase {ECO:0000256|RuleBase:RU361166}; GN=unknown OS=Araucaria cunninghamii	4.615	0	Inf	8.4898e-05	0.021477	UP
Contig_171524	926	tr|I1JL32|I1JL32_SOYBN:RecName: Full=CASP-like protein {ECO:0000256|RuleBase:RU361233}; GN=GLYMA_03G042800 OS=Glycine max	6.40733	0	Inf	8.67341e-05	0.0218561	UP
Contig_113877	354	tr|A9NNC2|A9NNC2_PICSI:SubName: Full=Putative uncharacterized protein {ECO:0000313|EMBL:ABK22133.1}; GN=unknown OS=Picea sitchensis	14.0713	0	Inf	8.99784e-05	0.0225421	UP
First_Contig1777	2041	-	3.49833	0	Inf	9.18271e-05	0.0228791	UP
Contig_9351	1601	tr|C0PQE2|C0PQE2_PICSI:SubName: Full=Putative uncharacterized protein {ECO:0000313|EMBL:ACN40032.1}; GN=unknown OS=Picea sitchensis	3.66933	0	Inf	9.3002e-05	0.0230764	UP
Contig_77891	287	-	17.12	0	Inf	9.64088e-05	0.023876	UP
Contig_162953	1486	tr|A0A0C9RQ95|A0A0C9RQ95_9SPER:SubName: Full=TSA: Wollemia nobilis Ref_Wollemi_Transcript_25694_1629 transcribed RNA sequence {ECO:0000313|EMBL:JAG85584.1}; GN=unknown OS=Wollemia nobilis.	10.9163	0	Inf	9.90672e-05	0.0243482	UP
Contig_61182	330	tr|A0A0D6QS97|A0A0D6QS97_ARACU:SubName: Full=Uncharacterized protein {ECO:0000313|EMBL:JAG93299.1}; GN=unknown OS=Araucaria cunninghamii	18.761	0	Inf	0.000100495	0.0246523	UP
Contig_86399	1022	tr|D5ADY8|D5ADY8_PICSI:SubName: Full=Putative uncharacterized protein {ECO:0000313|EMBL:ADE77757.1}; GN=unknown OS=Picea sitchensis	5.893	0	Inf	0.000110146	0.0265175	UP
Contig_62390	2395	tr|F5CAE2|F5CAE2_FUNHY:SubName: Full=Pentatricopeptide repeat protein 77 {ECO:0000313|EMBL:AEB39778.1}; GN=RIFSSLESQH GLSPTIEHYG CLVGLLGRAG RFQEAETLIN QMPFPPDAAV OS=Funaria hygrometrica	2.187	0	Inf	0.000112414	0.0269135	UP
Contig_236501	490	-	13.4587	0	Inf	0.000113019	0.0270084	UP
Contig_17293	1082	tr|A0A0D6QV66|A0A0D6QV66_ARACU:SubName: Full=Uncharacterized protein {ECO:0000313|EMBL:JAG94356.1}; GN=FAKVKFAVNV ETGQSYAVKI LDKEKVLQYK IVNHIKREIC OS=Araucaria cunninghamii	7.90833	0	Inf	0.000118437	0.0281992	UP
Contig_48950	841	tr|A0A0C9RKC8|A0A0C9RKC8_9SPER:SubName: Full=TSA: Wollemia nobilis Ref_Wollemi_Transcript_13843_2492 transcribed RNA sequence {ECO:0000313|EMBL:JAG86996.1}; GN=unknown OS=Wollemia nobilis.	5.816	0	Inf	0.000121911	0.028867	UP
Contig_158849	377	tr|Q7X9V7|Q7X9V7_PINMO:SubName: Full=PR10 protein {ECO:0000313|EMBL:AAL50006.1}; GN=PR10-1.13 OS=Unreviewed; 161 AA.	13.1353	0	Inf	0.00013443	0.0310925	UP
First_Contig653	1690	tr|A0A0C9RZ34|A0A0C9RZ34_9SPER:SubName: Full=TSA: Wollemia nobilis Ref_Wollemi_Transcript_1421_1973 transcribed RNA sequence {ECO:0000313|EMBL:JAG89449.1}; GN=unknown OS=Wollemia nobilis.	3.24867	0	Inf	0.000135627	0.0313134	UP
Contig_2352	1481	-	6.703	0	Inf	0.000137849	0.0316571	UP
Contig_206026	976	-	7.74367	0	Inf	0.000140664	0.0321328	UP
Contig_73359	832	-	5.98333	0	Inf	0.000141696	0.0323114	UP
Contig_13261	3743	tr|E9NZS6|E9NZS6_PINMO:SubName: Full=Putative TIR-NBS-LRR protein {ECO:0000313|EMBL:ADW94527.1}; GN=TNL1 OS=Unreviewed; 1490 AA.	5.63267	0	Inf	0.000142455	0.0324273	UP
Contig_69022	1410	tr|K4C2I0|K4C2I0_SOLLC:SubName: Full=Uncharacterized protein {ECO:0000313|EnsemblPlants:Solyc05g055030.1.1}; GN=unknown OS=Solanum lycopersicum	4.56267	0	Inf	0.000158157	0.0355026	UP
Second_Contig1	1239	tr|A0A0C9QNB8|A0A0C9QNB8_9SPER:SubName: Full=TSA: Wollemia nobilis Ref_Wollemi_Transcript_18730_2517 transcribed RNA sequence {ECO:0000313|EMBL:JAG86190.1}; GN=NRTISSFSTT FVFSMVRPAS OS=Wollemia nobilis.	7.18633	0	Inf	0.000168071	0.037404	UP
Contig_104109	737	tr|N1NF06|N1NF06_ARAHY:SubName: Full=Putative lipid transfer/seed storage/trypsin-alpha amylase inhibitor {ECO:0000313|EMBL:CCW28822.1}; GN=ARAX_AHF417E07-012 OS=Arachis hypogaea	6.89867	0	Inf	0.000169894	0.0377447	UP
Contig_176084	525	tr|A0A0C9RQM6|A0A0C9RQM6_9SPER:SubName: Full=TSA: Wollemia nobilis Ref_Wollemi_Transcript_1656_905 transcribed RNA sequence {ECO:0000313|EMBL:JAG89391.1}; GN=unknown OS=Wollemia nobilis.	24.724	0	Inf	0.000183652	0.0404544	UP
Contig_87597	499	-	9.28567	0	Inf	0.000183432	0.0404544	UP
First_Contig2113	862	tr|A0A0D6QUI2|A0A0D6QUI2_ARACU:SubName: Full=Uncharacterized protein {ECO:0000313|EMBL:JAG93385.1}; GN=unknown OS=Araucaria cunninghamii	8.28	0	Inf	0.00018509	0.0406329	UP
Contig_67815	776	tr|B9SFI7|B9SFI7_RICCO:SubName: Full=Nonspecific lipid-transfer protein, putative {ECO:0000313|EMBL:EEF37599.1}; GN=RCOM_0646530 OS=Unreviewed; 207 AA.	6.28667	0	Inf	0.000187036	0.0409214	UP
Contig_81200	1808	-	3.45433	0	Inf	0.000188046	0.0410731	UP
Contig_65294	311	-	17.499	0	Inf	0.000194016	0.0421636	UP
Contig_44633	1647	tr|A0A067KU74|A0A067KU74_JATCU:SubName: Full=Uncharacterized protein {ECO:0000313|EMBL:KDP39687.1}; GN=JCGZ_02707 OS=Jatropha curcas	15.387	0	Inf	0.0002017	0.0433967	UP
Contig_148732	1640	tr|C0PPU6|C0PPU6_PICSI:SubName: Full=Putative uncharacterized protein {ECO:0000313|EMBL:ACN39836.1}; GN=unknown OS=Picea sitchensis	19.7013	0	Inf	0.000203039	0.0435334	UP
Contig_67838	383	tr|B6U3H8|B6U3H8_MAIZE:SubName: Full=Lipid transfer protein {ECO:0000313|EMBL:ACG43911.1}; GN=unknown OS=Zea mays	30.3873	0	Inf	0.000203344	0.0435334	UP
Contig_69920	1546	tr|A0A0D6QRB9|A0A0D6QRB9_ARACU:SubName: Full=Uncharacterized protein {ECO:0000313|EMBL:JAG93497.1}; GN=unknown OS=Araucaria cunninghamii	3.833	0	Inf	0.000208933	0.0445825	UP
Contig_89420	299	tr|A0A0C9QSD2|A0A0C9QSD2_9SPER:SubName: Full=TSA: Wollemia nobilis Ref_Wollemi_Transcript_11985_1597 transcribed RNA sequence {ECO:0000313|EMBL:JAG87605.1}; GN=FLFFTILALM MIGIKTQNDI RDGWHHGGWI VKMICWSVLV OS=Wollemia nobilis.	15.684	0	Inf	0.000212473	0.045132	UP
Contig_47887	899	tr|A0A0L9TZX0|A0A0L9TZX0_PHAAN:SubName: Full=Uncharacterized protein {ECO:0000313|EMBL:KOM36090.1}; GN=LR48_Vigan02g224000 OS=Phaseolus angularis	4.96233	0	Inf	0.000216352	0.0458635	UP
Contig_80343	422	tr|Q693D1|Q693D1_GINBI:SubName: Full=Laccase-like multicopper oxidase 130 {ECO:0000313|EMBL:AAT75354.1}; GN=unknown OS=Ginkgo biloba	12.2533	0	Inf	0.000222293	0.0469165	UP
First_Contig484	659	tr|A0A0D6QU39|A0A0D6QU39_ARACU:SubName: Full=Uncharacterized protein {ECO:0000313|EMBL:JAG93498.1}; GN=unknown OS=Araucaria cunninghamii	9.402	0	Inf	0.000224752	0.0471044	UP
Contig_19027	379	tr|A0A0D6QV30|A0A0D6QV30_ARACU:SubName: Full=Uncharacterized protein {ECO:0000313|EMBL:JAG94394.1}; GN=unknown OS=Araucaria cunninghamii	12.9113	0	Inf	0.000235517	0.0491223	UP
Contig_183647	1365	tr|B8LPE8|B8LPE8_PICSI:RecName: Full=Laccase {ECO:0000256|RuleBase:RU361119}; GN=unknown OS=Picea sitchensis	8.07767	0	Inf	0.000237633	0.0493527	UP
Contig_48753	328	tr|A0A0D6QR45|A0A0D6QR45_ARACU:RecName: Full=Serine/threonine-protein kinase {ECO:0000256|PIRNR:PIRNR000641}; GN=GSSDGFMQVT OS=Araucaria cunninghamii	35.7233	0	Inf	0.000244395	0.0504294	UP
First_Contig464	2625	tr|M8CC33|M8CC33_AEGTA:SubName: Full=LRR receptor-like serine/threonine-protein kinase RCH1 {ECO:0000313|EMBL:EMT24672.1}; GN=F775_19208 OS=Aegilops tauschii	2.204	0	Inf	0.00024451	0.0504294	UP
Contig_25211	621	tr|B8LP52|B8LP52_PICSI:SubName: Full=Putative uncharacterized protein {ECO:0000313|EMBL:ABR17432.1}; GN=unknown OS=Picea sitchensis	8.76567	0	Inf	0.000248991	0.0510286	UP
Contig_39367	1016	-	5.17267	0	Inf	0.000272243	0.0544538	UP
Contig_235935	1019	tr|A0A0F7J1F5|A0A0F7J1F5_TAXBA:SubName: Full=Putative epoxidase {ECO:0000313|EMBL:AKH04260.1}; GN=unknown OS=Taxus baccata	21.6807	0	Inf	0.000279558	0.0556209	UP
Contig_108785	336	-	14.146	0	Inf	0.000289633	0.0570123	UP
Contig_29069	633	tr|A0A078DNZ5|A0A078DNZ5_BRANA:SubName: Full=BnaA03g26350D protein {ECO:0000313|EMBL:CDX90955.1}; GN=BnaA03g26350D OS=Brassica napus	19.7783	0	Inf	0.000305666	0.0596247	UP
Contig_241601	1310	tr|A9NPL8|A9NPL8_PICSI:SubName: Full=Putative uncharacterized protein {ECO:0000313|EMBL:ABK22579.1}; GN=unknown OS=Picea sitchensis	9.76933	0	Inf	0.000311535	0.0603153	UP
First_Contig61	930	tr|A0A0D6QTD7|A0A0D6QTD7_ARACU:SubName: Full=Uncharacterized protein {ECO:0000313|EMBL:JAG94867.1}; GN=unknown OS=Araucaria cunninghamii	15.4423	0	Inf	0.000328778	0.0633696	UP
Contig_176791	919	tr|A0A0C9RL11|A0A0C9RL11_9SPER:SubName: Full=TSA: Wollemia nobilis Ref_Wollemi_Transcript_12925_2401 transcribed RNA sequence {ECO:0000313|EMBL:JAG87301.1}; GN=LPLISADYGA TEGWIAANID PTTSPEDTIF TVVPSLAFFE OS=Wollemia nobilis.	5.584	0	Inf	0.000331707	0.0637444	UP
Contig_233616	746	tr|M8C571|M8C571_AEGTA:SubName: Full=Putative LRR receptor-like serine/threonine-protein kinase {ECO:0000313|EMBL:EMT32475.1}; GN=F775_12365 OS=Aegilops tauschii	7.60333	0	Inf	0.000333311	0.0638632	UP
First_Contig2338	625	tr|A0A103YNJ3|A0A103YNJ3_CYNCS:SubName: Full=Glycoside hydrolase, catalytic domain-containing protein {ECO:0000313|EMBL:KVI12394.1}; GN=Ccrd_009161 OS=Cynara cardunculus var. scolymus	43.9907	0	Inf	0.000332958	0.0638632	UP
First_Contig2416	661	tr|H9MDA6|H9MDA6_PINRA:SubName: Full=Uncharacterized protein {ECO:0000313|EMBL:AEW09103.1}; GN=CL3917Contig1_03 OS=Pinus radiata	6.67233	0	Inf	0.000336528	0.0642892	UP
Contig_14971	592	tr|I4DUG3|I4DUG3_CRYJA:SubName: Full=Uncharacterized protein {ECO:0000313|EMBL:BAM21553.1}; GN=LSLIEELILR NNLLTGRIPP SLRRLSKLTT LDLSYNQLSG NIPSWLDGHS OS=Cryptomeria japonica	7.279	0	Inf	0.000341035	0.0650544	UP
Contig_52484	323	-	12.547	0	Inf	0.000359272	0.0678338	UP
Contig_67817	773	tr|N1NFT5|N1NFT5_ARADU:SubName: Full=Putative lipid transfer/seed storage/trypsin-alpha amylase inhibitor {ECO:0000313|EMBL:CCW28756.1}; GN=ARAX_ADH035P21-012 OS=Arachis duranensis	6.226	0	Inf	0.000369483	0.0691569	UP
Contig_305719	846	tr|A9NZE2|A9NZE2_PICSI:SubName: Full=Putative uncharacterized protein {ECO:0000313|EMBL:ABK26003.1}; GN=unknown OS=Picea sitchensis	5.59033	0	Inf	0.000373516	0.0698108	UP
Contig_42537	529	tr|A0A103Y155|A0A103Y155_CYNCS:SubName: Full=AAA+ ATPase domain-containing protein {ECO:0000313|EMBL:KVI00619.1}; GN=Ccrd_021128 OS=Cynara cardunculus var. scolymus	8.79733	0	Inf	0.000376817	0.0702251	UP
Contig_73313	1332	tr|D5ADZ7|D5ADZ7_PICSI:SubName: Full=Putative uncharacterized protein {ECO:0000313|EMBL:ADE77766.1}; GN=unknown OS=Picea sitchensis	4.53333	0	Inf	0.000378597	0.0704546	UP
Contig_53317	706	tr|A0A0C9RKC8|A0A0C9RKC8_9SPER:SubName: Full=TSA: Wollemia nobilis Ref_Wollemi_Transcript_13843_2492 transcribed RNA sequence {ECO:0000313|EMBL:JAG86996.1}; GN=unknown OS=Wollemia nobilis.	5.84567	0	Inf	0.000397361	0.0732112	UP
Contig_32253	340	tr|A0A0D6QY44|A0A0D6QY44_ARACU:SubName: Full=Uncharacterized protein {ECO:0000313|EMBL:JAG95459.1}; GN=unknown OS=Araucaria cunninghamii	30.089	0	Inf	0.000404232	0.0741886	UP
Contig_57259	890	-	5.49867	0	Inf	0.000404958	0.0741886	UP
Contig_18018	306	tr|V4K1F6|V4K1F6_EUTSA:SubName: Full=Uncharacterized protein {ECO:0000313|EMBL:ESQ31740.1}; GN=EUTSA_v10005416mg OS=Eutrema salsugineum	31.7803	0	Inf	0.000430562	0.0774551	UP
Contig_94923	1097	tr|A0A0C9RMW5|A0A0C9RMW5_9SPER:SubName: Full=TSA: Wollemia nobilis Ref_Wollemi_Transcript_9986_1363 transcribed RNA sequence {ECO:0000313|EMBL:JAG88081.1}; GN=unknown OS=Wollemia nobilis.	4.35467	0	Inf	0.000431438	0.0775051	UP
Contig_71667	611	tr|W5HZ38|W5HZ38_WHEAT:SubName: Full=Uncharacterized protein {ECO:0000313|EnsemblPlants:Traes_7DL_42AF7E6A3.1}; GN=unknown OS=Triticum aestivum	6.53567	0	Inf	0.000460036	0.0817355	UP
Contig_19372	291	tr|A0A0F7J1D1|A0A0F7J1D1_TAXBA:SubName: Full=Putative oxidoreductase {ECO:0000313|EMBL:AKH04255.1}; GN=unknown OS=Taxus baccata	198.974	0	Inf	0.000467637	0.0828587	UP
First_Contig2161	297	tr|Q4VSU6|Q4VSU6_PICAB:SubName: Full=Germin-like protein 2 {ECO:0000313|EMBL:AAV31747.1}; GN=unknown OS=Picea abies	192.593	0	Inf	0.000475479	0.083904	UP
Contig_110531	462	-	8.792	0	Inf	0.00048812	0.0859006	UP
First_Contig3040	911	-	14.758	0	Inf	0.000548298	0.0944378	UP
Contig_148811	2157	tr|A0A0D2RBC5|A0A0D2RBC5_GOSRA:SubName: Full=Uncharacterized protein {ECO:0000313|EMBL:KJB29139.1}; GN=B456_005G086200 OS=Gossypium raimondii	2.35133	0	Inf	0.000556854	0.0955303	UP
Contig_56910	2718	-	2.03	0	Inf	0.000559538	0.0957404	UP
Contig_165138	1065	tr|A0A0C9RZ34|A0A0C9RZ34_9SPER:SubName: Full=TSA: Wollemia nobilis Ref_Wollemi_Transcript_1421_1973 transcribed RNA sequence {ECO:0000313|EMBL:JAG89449.1}; GN=unknown OS=Wollemia nobilis.	3.73167	0	Inf	0.000578917	0.0981453	UP
Contig_234767	675	-	8.00533	0	Inf	0.000585049	0.0987971	UP
Contig_92229	2056	-	2.55467	0	Inf	0.000606239	0.101844	UP
Contig_76665	590	tr|I4DUG3|I4DUG3_CRYJA:SubName: Full=Uncharacterized protein {ECO:0000313|EMBL:BAM21553.1}; GN=LSLIEELILR NNLLTGRIPP SLRRLSKLTT LDLSYNQLSG NIPSWLDGHS OS=Cryptomeria japonica	8.92867	0	Inf	0.000614163	0.102643	UP
Contig_48807	286	tr|A0A072UXM0|A0A072UXM0_MEDTR:RecName: Full=Peroxidase {ECO:0000256|SAAS:SAAS00506982}; GN=MTR_3g462850 OS=Medicago truncatula	27.9973	0	Inf	0.00061916	0.102947	UP
Contig_48776	356	tr|A0A0C9RSN7|A0A0C9RSN7_9SPER:RecName: Full=Serine/threonine-protein kinase {ECO:0000256|PIRNR:PIRNR000641}; GN=unknown OS=Wollemia nobilis.	23.3157	0	Inf	0.000624261	0.103529	UP
Contig_7771	399	-	21.0573	0	Inf	0.000630909	0.104231	UP
Contig_47208	505	-	8.23933	0	Inf	0.000681666	0.110641	UP
Contig_296305	816	sp|Q29PU4|CLE12_ARATH:RecName: Full=CLAVATA3/ESR (CLE)-related protein 12; GN=CLE12; OS=Arabidopsis thaliana	20.077	0	Inf	0.000692716	0.111849	UP
Contig_66385	295	-	13.7707	0	Inf	0.000694154	0.111849	UP
Contig_235521	503	tr|A0A0F7J1D2|A0A0F7J1D2_TAXBA:SubName: Full=Putative hydroxylase {ECO:0000313|EMBL:AKH04261.1}; GN=GKKLPPGSLG OS=Taxus baccata	22.5453	0	Inf	0.000700005	0.112328	UP
[truncated: 1,930 more rows]

## Sheet: RH-TZ vs. RH-OSW
unigene id	unigene length	protein_ID:protein_description	RH-TZ	RH-OSW	log2FC	Pvalue	Qvalue	up/down
Contig_7239	444	tr|C5Z0S3|C5Z0S3_SORBI:SubName: Full=Putative uncharacterized protein Sb09g024950 {ECO:0000313|EMBL:EES18470.1}; GN=Sb09g024950 OS=Sorghum bicolor	0.203333	3818.64	-14.1969	2.62991e-26	6.94691e-22	DOWN
Contig_9226	602	tr|B8LQM0|B8LQM0_PICSI:SubName: Full=Putative uncharacterized protein {ECO:0000313|EMBL:ABR17950.1}; GN=unknown OS=Picea sitchensis	0.149667	653.561	-12.0924	3.47048e-23	4.16695e-19	DOWN
Contig_88	910	tr|D8RXE8|D8RXE8_SELML:SubName: Full=Putative uncharacterized protein {ECO:0000313|EMBL:EFJ23426.1}; GN=SELMODRAFT_17520 OS=Selaginella moellendorffii	1.02833	4298.86	-12.0294	1.40952e-31	9.30813e-27	DOWN
Contig_33515	518	tr|A0A0D6QXY8|A0A0D6QXY8_ARACU:SubName: Full=Uncharacterized protein {ECO:0000313|EMBL:JAG94540.1}; GN=unknown OS=Araucaria cunninghamii	0.243333	961.275	-11.9478	3.69271e-20	2.03214e-16	DOWN
Contig_7122	932	tr|A0A0D2SLE4|A0A0D2SLE4_GOSRA:SubName: Full=Uncharacterized protein {ECO:0000313|EMBL:KJB45009.1}; GN=B456_007G284800 OS=Gossypium raimondii	0.049	188.252	-11.9076	1.39451e-19	6.57785e-16	DOWN
Contig_230	238	tr|A0A0D6QXY8|A0A0D6QXY8_ARACU:SubName: Full=Uncharacterized protein {ECO:0000313|EMBL:JAG94540.1}; GN=unknown OS=Araucaria cunninghamii	0.0763333	249.719	-11.6757	9.62846e-15	1.42489e-11	DOWN
Contig_4867	4192	tr|H9MA98|H9MA98_PINRA:SubName: Full=Uncharacterized protein {ECO:0000313|EMBL:AEW08044.1}; GN=0_17701_01 OS=Pinus radiata	0.027	83.9107	-11.6017	9.81692e-23	9.97361e-19	DOWN
Contig_168	560	tr|Q5RZ94|Q5RZ94_THUOC:SubName: Full=Bark protein-like protein {ECO:0000313|EMBL:AAV65286.1}; GN=RKGKLQMSFR VVYPQREEIY SVRGKAEGGK APSFWLNVDN RFLNPLGHQL EKVELEKCMS OS=Thuja occidentalis	0.197667	599.892	-11.5674	2.96476e-23	3.9157e-19	DOWN
Contig_672	369	-	2.54733	7257.5	-11.4763	1.13132e-15	2.04683e-12	DOWN
Contig_7240	413	tr|C5Z0S3|C5Z0S3_SORBI:SubName: Full=Putative uncharacterized protein Sb09g024950 {ECO:0000313|EMBL:EES18470.1}; GN=Sb09g024950 OS=Sorghum bicolor	1.11067	2975.51	-11.3875	2.44433e-12	2.25758e-09	DOWN
Contig_8939	2062	tr|W1NW99|W1NW99_AMBTC:RecName: Full=Hexosyltransferase {ECO:0000256|RuleBase:RU362027}; GN=AMTR_s00110p00049110 OS=Amborella trichopoda.	0.025	61.214	-11.2577	7.29734e-19	2.67721e-15	DOWN
Contig_76	418	tr|D8S5D6|D8S5D6_SELML:SubName: Full=Putative uncharacterized protein {ECO:0000313|EMBL:EFJ20577.1}; GN=SELMODRAFT_418332 OS=Selaginella moellendorffii	1.699	4066.27	-11.2248	4.87775e-11	3.39068e-08	DOWN
Contig_16968	662	tr|A0A0C9RQH1|A0A0C9RQH1_9SPER:RecName: Full=Hexosyltransferase {ECO:0000256|RuleBase:RU362027}; GN=unknown OS=Wollemia nobilis.	0.0646667	144.217	-11.1229	7.63401e-17	1.85009e-13	DOWN
Contig_4849	276	-	0.141333	299.009	-11.0469	2.54558e-15	4.20259e-12	DOWN
Contig_2566	606	tr|A0A0C9QQA2|A0A0C9QQA2_9SPER:SubName: Full=TSA: Wollemia nobilis Ref_Wollemi_Transcript_14023_1196 transcribed RNA sequence {ECO:0000313|EMBL:JAG86910.1}; GN=unknown OS=Wollemia nobilis.	0.144333	280.168	-10.9227	7.41711e-14	9.99607e-11	DOWN
Contig_1256	2140	tr|Q9AUI6|Q9AUI6_PINTA:RecName: Full=Laccase {ECO:0000256|RuleBase:RU361119}; GN=Lac1 OS=Pinus taeda	0.253333	481.76	-10.8931	6.67768e-22	5.18797e-18	DOWN
Contig_13269	900	tr|B8LMJ7|B8LMJ7_PICSI:SubName: Full=Putative uncharacterized protein {ECO:0000313|EMBL:ABR16877.1}; GN=unknown OS=Picea sitchensis	0.145667	267.077	-10.8404	5.79561e-16	1.12567e-12	DOWN
Contig_19856	2295	tr|A0A061GBJ7|A0A061GBJ7_THECC:SubName: Full=NAC domain protein, IPR003441 isoform 1 {ECO:0000313|EMBL:EOY24429.1}; GN=TCM_016035 OS=Theobroma cacao	0.0103333	18.6683	-10.8191	9.44509e-13	9.3794e-10	DOWN
Contig_18679	582	tr|A0A067JWW4|A0A067JWW4_JATCU:SubName: Full=Uncharacterized protein {ECO:0000313|EMBL:KDP27263.1}; GN=JCGZ_19962 OS=Jatropha curcas	0.0773333	129.719	-10.712	8.7698e-16	1.64703e-12	DOWN
Contig_3896	4027	tr|A0A0D2R1H4|A0A0D2R1H4_GOSRA:SubName: Full=Uncharacterized protein {ECO:0000313|EMBL:KJB25814.1}; GN=B456_004G210800 OS=Gossypium raimondii	0.011	17.9027	-10.6685	2.44544e-16	5.38302e-13	DOWN
Contig_2458	995	tr|W9RGR6|W9RGR6_9ROSA:SubName: Full=Mannan endo-1,4-beta-mannosidase 6 {ECO:0000313|EMBL:EXB74406.1}; GN=L484_004226 OS=Morus notabilis.	0.0413333	65.478	-10.6295	2.67516e-14	3.79916e-11	DOWN
Contig_263	448	tr|Q5RZ94|Q5RZ94_THUOC:SubName: Full=Bark protein-like protein {ECO:0000313|EMBL:AAV65286.1}; GN=RKGKLQMSFR VVYPQREEIY SVRGKAEGGK APSFWLNVDN RFLNPLGHQL EKVELEKCMS OS=Thuja occidentalis	4.815	7504.64	-10.606	5.32077e-24	8.78425e-20	DOWN
Contig_7311	382	tr|A0A072UBR6|A0A072UBR6_MEDTR:SubName: Full=Mannan endo-1,4-beta-mannosidase-like protein {ECO:0000313|EMBL:KEH23290.1}; GN=MTR_7g073620 OS=Medicago truncatula	0.156	236.994	-10.5691	2.94901e-17	7.70305e-14	DOWN
Contig_15593	3062	tr|A0A0C9RPW2|A0A0C9RPW2_9SPER:SubName: Full=TSA: Wollemia nobilis Ref_Wollemi_Transcript_28327_3433 transcribed RNA sequence {ECO:0000313|EMBL:JAG85449.1}; GN=unknown OS=Wollemia nobilis.	0.007	10.6233	-10.5676	6.95124e-12	5.92313e-09	DOWN
Contig_8680	1321	tr|A0A0C9RIF7|A0A0C9RIF7_9SPER:SubName: Full=TSA: Wollemia nobilis Ref_Wollemi_Transcript_16663_1065 transcribed RNA sequence {ECO:0000313|EMBL:JAG86276.1}; GN=unknown OS=Wollemia nobilis.	0.0486667	64.277	-10.3672	2.83479e-14	3.98304e-11	DOWN
Contig_8834	1285	tr|A0A067LAZ6|A0A067LAZ6_JATCU:SubName: Full=Uncharacterized protein {ECO:0000313|EMBL:KDP41249.1}; GN=JCGZ_15656 OS=Jatropha curcas	0.0793333	101.022	-10.3145	8.47122e-16	1.6215e-12	DOWN
Contig_6731	592	tr|A0A068TSM9|A0A068TSM9_COFCA:SubName: Full=Uncharacterized protein {ECO:0000313|EMBL:CDO99052.1}; GN=GSCOC_T00026070001 OS=Coffea canephora	0.915667	1155.49	-10.3014	1.09518e-15	2.00898e-12	DOWN
Contig_167	513	tr|Q5RZ94|Q5RZ94_THUOC:SubName: Full=Bark protein-like protein {ECO:0000313|EMBL:AAV65286.1}; GN=RKGKLQMSFR VVYPQREEIY SVRGKAEGGK APSFWLNVDN RFLNPLGHQL EKVELEKCMS OS=Thuja occidentalis	4.396	5542.15	-10.3	1.34689e-15	2.37187e-12	DOWN
Contig_740	943	-	0.21	244.271	-10.1839	1.80674e-19	7.95416e-16	DOWN
Contig_9290	837	tr|Q9AUI5|Q9AUI5_PINTA:RecName: Full=Laccase {ECO:0000256|RuleBase:RU361119}; GN=Lac2 OS=Pinus taeda	0.0303333	34.8237	-10.1649	7.36053e-13	7.42093e-10	DOWN
Contig_149	462	tr|Q5RZ94|Q5RZ94_THUOC:SubName: Full=Bark protein-like protein {ECO:0000313|EMBL:AAV65286.1}; GN=RKGKLQMSFR VVYPQREEIY SVRGKAEGGK APSFWLNVDN RFLNPLGHQL EKVELEKCMS OS=Thuja occidentalis	10.3013	11648.3	-10.1431	3.34604e-16	7.24473e-13	DOWN
Contig_15603	1922	tr|A0A0C9RXD1|A0A0C9RXD1_9SPER:SubName: Full=TSA: Wollemia nobilis Ref_Wollemi_Transcript_6229_1354 transcribed RNA sequence {ECO:0000313|EMBL:JAG88669.1}; GN=MLLVVPEGKH AVRLGNDAQI SQSLKVLKGT TYSLTFSAAR OS=Wollemia nobilis.	0.012	13.4757	-10.1331	1.23254e-11	9.80647e-09	DOWN
Contig_8633	423	tr|A0A0D6QT40|A0A0D6QT40_ARACU:SubName: Full=Uncharacterized protein {ECO:0000313|EMBL:JAG92910.1}; GN=unknown OS=Araucaria cunninghamii	3.659	3808.97	-10.0237	6.26302e-12	5.37135e-09	DOWN
Contig_3282	392	tr|A0A0C9S6K6|A0A0C9S6K6_9SPER:SubName: Full=TSA: Wollemia nobilis Ref_Wollemi_Transcript_14639_1464 transcribed RNA sequence {ECO:0000313|EMBL:JAG86663.1}; GN=unknown OS=Wollemia nobilis.	0.123667	125.494	-9.98695	4.90365e-11	3.39084e-08	DOWN
Contig_39873	2433	tr|D5AA69|D5AA69_PICSI:SubName: Full=Putative uncharacterized protein {ECO:0000313|EMBL:ADE76438.1}; GN=unknown OS=Picea sitchensis	0.012	12.0913	-9.97672	2.42659e-12	2.25699e-09	DOWN
Contig_6736	417	-	0.631333	635.766	-9.97588	1.35323e-11	1.05756e-08	DOWN
Contig_6126	775	-	3.655	3648.98	-9.96341	1.44302e-23	2.11763e-19	DOWN
Contig_16668	948	tr|D8RIB9|D8RIB9_SELML:SubName: Full=Putative uncharacterized protein {ECO:0000313|EMBL:EFJ28069.1}; GN=SELMODRAFT_411562 OS=Selaginella moellendorffii	0.036	35.7747	-9.95673	2.03684e-11	1.5285e-08	DOWN
Contig_9673	3144	tr|A9NV67|A9NV67_PICSI:SubName: Full=Putative uncharacterized protein {ECO:0000313|EMBL:ABK24528.1}; GN=unknown OS=Picea sitchensis	0.0233333	21.357	-9.8381	1.61159e-13	2.06651e-10	DOWN
Contig_1769	445	tr|A0A0D6QT40|A0A0D6QT40_ARACU:SubName: Full=Uncharacterized protein {ECO:0000313|EMBL:JAG92910.1}; GN=unknown OS=Araucaria cunninghamii	20.198	18294.9	-9.82301	3.26789e-17	8.30011e-14	DOWN
Contig_199	335	tr|C5Z0S3|C5Z0S3_SORBI:SubName: Full=Putative uncharacterized protein Sb09g024950 {ECO:0000313|EMBL:EES18470.1}; GN=Sb09g024950 OS=Sorghum bicolor	7.642	6898.74	-9.81817	1.91388e-20	1.20369e-16	DOWN
Contig_15606	461	-	0.151333	135.642	-9.80786	5.26409e-13	5.6069e-10	DOWN
Contig_25042	1211	tr|A0A0D6R2U7|A0A0D6R2U7_ARACU:SubName: Full=Uncharacterized protein {ECO:0000313|EMBL:JAG96593.1}; GN=unknown OS=Araucaria cunninghamii	0.0403333	35.9923	-9.8015	1.19579e-13	1.57934e-10	DOWN
Contig_252	457	tr|A0A067JTD5|A0A067JTD5_JATCU:SubName: Full=Uncharacterized protein {ECO:0000313|EMBL:KDP26093.1}; GN=JCGZ_21126 OS=Jatropha curcas	1.87533	1578.49	-9.71718	1.48605e-12	1.43263e-09	DOWN
Contig_23119	584	tr|Q5RZ94|Q5RZ94_THUOC:SubName: Full=Bark protein-like protein {ECO:0000313|EMBL:AAV65286.1}; GN=RKGKLQMSFR VVYPQREEIY SVRGKAEGGK APSFWLNVDN RFLNPLGHQL EKVELEKCMS OS=Thuja occidentalis	7.59733	6295.7	-9.69466	2.04788e-13	2.5278e-10	DOWN
Contig_16543	454	tr|F6HHV4|F6HHV4_VITVI:RecName: Full=Hexosyltransferase {ECO:0000256|RuleBase:RU362027}; GN=VIT_01s0127g00470 OS=Vitis vinifera	0.227	187.524	-9.69016	2.02253e-14	2.90354e-11	DOWN
First_Contig771	1015	tr|R4KY79|R4KY79_ZIZJJ:SubName: Full=Pathogenesis-related thaumatin-like protein {ECO:0000313|EMBL:AGL07709.1}; GN=unknown OS=Ziziphus jujuba	0.0713333	58.8327	-9.68783	2.03458e-13	2.5278e-10	DOWN
Contig_7929	458	-	0.541667	444.846	-9.68168	7.44462e-20	3.78172e-16	DOWN
Contig_12282	972	tr|Q5RZ94|Q5RZ94_THUOC:SubName: Full=Bark protein-like protein {ECO:0000313|EMBL:AAV65286.1}; GN=RKGKLQMSFR VVYPQREEIY SVRGKAEGGK APSFWLNVDN RFLNPLGHQL EKVELEKCMS OS=Thuja occidentalis	6.09433	4765.35	-9.6109	2.81214e-17	7.57986e-14	DOWN
Contig_15320	779	tr|A9NPX3|A9NPX3_PICSI:SubName: Full=Putative uncharacterized protein {ECO:0000313|EMBL:ABK22684.1}; GN=unknown OS=Picea sitchensis	0.0613333	47.7033	-9.6032	1.4483e-11	1.1252e-08	DOWN
Contig_292	1864	tr|A0A0A0YMU3|A0A0A0YMU3_ALBBR:SubName: Full=Tubulin {ECO:0000313|EMBL:AIX10966.1}; GN=tuba OS=Albuca bracteata	0.725333	563.388	-9.60127	4.09613e-22	3.60664e-18	DOWN
Contig_9040	2362	tr|A0A0D6R818|A0A0D6R818_ARACU:SubName: Full=Uncharacterized protein {ECO:0000313|EMBL:JAG98045.1}; GN=unknown OS=Araucaria cunninghamii	0.0806667	61.642	-9.57773	4.28459e-14	5.95671e-11	DOWN
Contig_152924	1461	tr|A9NU57|A9NU57_PICSI:SubName: Full=Putative uncharacterized protein {ECO:0000313|EMBL:ABK24168.1}; GN=DIALNYLLNT OS=Picea sitchensis	0.0223333	16.8377	-9.55828	1.08607e-10	6.99721e-08	DOWN
Contig_2459	737	tr|F6GXV8|F6GXV8_VITVI:SubName: Full=Putative uncharacterized protein {ECO:0000313|EMBL:CCB44759.1}; GN=VIT_08s0058g01480 OS=Vitis vinifera	0.234333	175.128	-9.54563	1.67924e-12	1.60714e-09	DOWN
Contig_5995	287	tr|A0A078JXI3|A0A078JXI3_BRANA:SubName: Full=BnaCnng67820D protein {ECO:0000313|EMBL:CDY70327.1}; GN=BnaCnng67820D OS=Brassica napus	0.321667	238.733	-9.53562	5.37252e-12	4.66826e-09	DOWN
Contig_11049	1208	tr|A6YQZ8|A6YQZ8_PICSI:SubName: Full=Dirigent-like protein {ECO:0000313|EMBL:ABR27718.1}; GN=unknown OS=Picea sitchensis	0.188333	136.742	-9.50396	5.72212e-16	1.12567e-12	DOWN
Contig_18240	1054	tr|E5FQ26|E5FQ26_9SPER:SubName: Full=Dirigent-like protein {ECO:0000313|EMBL:ADP55101.1}; GN=DIR OS=Picea omorika.	0.034	23.5627	-9.43675	7.92024e-12	6.53791e-09	DOWN
Contig_19995	3791	tr|A0A061FDP2|A0A061FDP2_THECC:SubName: Full=P-loop containing nucleoside triphosphate hydrolases superfamily protein isoform 1 {ECO:0000313|EMBL:EOY15450.1}; GN=TCM_034511 OS=Theobroma cacao	0.006	4.12533	-9.42533	1.27614e-08	4.94269e-06	DOWN
Contig_404	1632	tr|D5AA65|D5AA65_PICSI:SubName: Full=Putative uncharacterized protein {ECO:0000313|EMBL:ADE76434.1}; GN=unknown OS=Picea sitchensis	1.35233	890.77	-9.36346	3.0042e-18	9.44713e-15	DOWN
Contig_2089	479	tr|Q5RZ94|Q5RZ94_THUOC:SubName: Full=Bark protein-like protein {ECO:0000313|EMBL:AAV65286.1}; GN=RKGKLQMSFR VVYPQREEIY SVRGKAEGGK APSFWLNVDN RFLNPLGHQL EKVELEKCMS OS=Thuja occidentalis	6.01933	3937.63	-9.35351	2.28997e-18	7.56121e-15	DOWN
Contig_14681	722	-	0.0576667	37.3033	-9.33735	6.94588e-10	3.55573e-07	DOWN
Contig_16969	1592	tr|W9RKS3|W9RKS3_9ROSA:RecName: Full=Hexosyltransferase {ECO:0000256|RuleBase:RU362027}; GN=L484_027758 OS=Morus notabilis.	0.0836667	53.9573	-9.33295	1.29696e-12	1.27833e-09	DOWN
Contig_7	594	-	0.557333	357.342	-9.32455	4.72994e-16	9.46526e-13	DOWN
Contig_32707	1632	tr|A0A0D6R3P3|A0A0D6R3P3_ARACU:SubName: Full=Uncharacterized protein {ECO:0000313|EMBL:JAG96505.1}; GN=unknown OS=Araucaria cunninghamii	0.016	10.2527	-9.32371	3.08546e-09	1.36749e-06	DOWN
Contig_16600	1648	tr|W1NMD6|W1NMD6_AMBTC:SubName: Full=Uncharacterized protein {ECO:0000313|EMBL:ERM96449.1}; GN=AMTR_s00001p00252920 OS=Amborella trichopoda.	0.017	10.6993	-9.29777	3.50493e-09	1.52274e-06	DOWN
Contig_25787	2137	tr|A0A0D6R3P3|A0A0D6R3P3_ARACU:SubName: Full=Uncharacterized protein {ECO:0000313|EMBL:JAG96505.1}; GN=unknown OS=Araucaria cunninghamii	0.0133333	8.299	-9.28176	1.78556e-08	6.58737e-06	DOWN
Contig_23226	1311	tr|M5X8K7|M5X8K7_PRUPE:SubName: Full=Uncharacterized protein {ECO:0000313|EMBL:EMJ22294.1}; GN=PRUPE_ppa017396mg OS=Prunus persica	0.023	14.223	-9.27238	2.3721e-10	1.40491e-07	DOWN
Contig_4252	3386	tr|A3QT94|A3QT94_PINTA:SubName: Full=Cellulose synthase-like A1 {ECO:0000313|EMBL:ABG34547.1}; GN=CslA1 OS=Pinus taeda	0.168667	104.017	-9.26843	2.73827e-17	7.53451e-14	DOWN
Contig_62806	679	-	0.193667	119.093	-9.2643	7.70705e-12	6.40194e-09	DOWN
Contig_1722	526	tr|C3RSF5|C3RSF5_9SPER:SubName: Full=Alpha pinene synthase {ECO:0000313|EMBL:ABW80964.1}; GN=Pin OS=Chamaecyparis formosensis.	0.457333	278.906	-9.25232	1.76182e-11	1.34505e-08	DOWN
Contig_264	719	tr|A0A0C9QPN3|A0A0C9QPN3_9SPER:SubName: Full=TSA: Wollemia nobilis Ref_Wollemi_Transcript_14529_1368 transcribed RNA sequence {ECO:0000313|EMBL:JAG86700.1}; GN=unknown OS=Wollemia nobilis.	23.9043	14532.5	-9.2478	2.6908e-13	3.11743e-10	DOWN
Contig_3453	1422	tr|A0A0C9QRN1|A0A0C9QRN1_9SPER:SubName: Full=TSA: Wollemia nobilis Ref_Wollemi_Transcript_12581_1244 transcribed RNA sequence {ECO:0000313|EMBL:JAG87415.1}; GN=unknown OS=Wollemia nobilis.	0.481333	288.985	-9.22974	1.21649e-13	1.59077e-10	DOWN
Contig_34787	879	tr|A0A0C9RGW2|A0A0C9RGW2_9SPER:SubName: Full=TSA: Wollemia nobilis Ref_Wollemi_Transcript_25362_400 transcribed RNA sequence {ECO:0000313|EMBL:JAG85651.1}; GN=unknown OS=Wollemia nobilis.	0.047	26.869	-9.15907	4.7067e-10	2.5373e-07	DOWN
Contig_1770	367	tr|A0A0D6QT40|A0A0D6QT40_ARACU:SubName: Full=Uncharacterized protein {ECO:0000313|EMBL:JAG92910.1}; GN=unknown OS=Araucaria cunninghamii	25.5327	14275.5	-9.12698	3.6328e-15	5.85124e-12	DOWN
Contig_11772	1684	tr|A0A067KB18|A0A067KB18_JATCU:SubName: Full=Uncharacterized protein {ECO:0000313|EMBL:KDP29460.1}; GN=JCGZ_19289 OS=Jatropha curcas	0.016	8.89733	-9.11916	3.80778e-09	1.6435e-06	DOWN
Contig_2443	621	tr|W9RGR6|W9RGR6_9ROSA:SubName: Full=Mannan endo-1,4-beta-mannosidase 6 {ECO:0000313|EMBL:EXB74406.1}; GN=L484_004226 OS=Morus notabilis.	0.365	201.072	-9.1056	1.63998e-11	1.26667e-08	DOWN
Contig_6103	282	tr|H9M9J6|H9M9J6_PINLA:SubName: Full=Uncharacterized protein {ECO:0000313|EMBL:AEW07792.1}; GN=0_11649_03 OS=Pinus lambertiana	0.144	78.5093	-9.09065	1.36547e-06	0.000305668	DOWN
Contig_20614	486	-	0.123333	67.2233	-9.09026	2.90794e-11	2.09638e-08	DOWN
Contig_2044	3213	tr|I6QPH4|I6QPH4_CUNLA:RecName: Full=Cellulose synthase {ECO:0000256|RuleBase:RU361116}; GN=CesA1 OS=Cunninghamia lanceolata	0.235667	128.265	-9.08817	4.4764e-16	9.0957e-13	DOWN
Contig_11631	848	tr|A0A0C5G8K6|A0A0C5G8K6_PICAB:SubName: Full=MC5 {ECO:0000313|EMBL:AJP06423.1}; GN=unknown OS=Picea abies	0.116667	62.583	-9.06723	5.24717e-12	4.58953e-09	DOWN
Contig_17613	910	tr|D5AE82|D5AE82_PICSI:SubName: Full=Putative uncharacterized protein {ECO:0000313|EMBL:ADE77851.1}; GN=unknown OS=Picea sitchensis	0.092	48.5733	-9.04431	2.97688e-11	2.12525e-08	DOWN
Contig_25050	2721	tr|A0A0D6QS43|A0A0D6QS43_ARACU:SubName: Full=Uncharacterized protein {ECO:0000313|EMBL:JAG93204.1}; GN=unknown OS=Araucaria cunninghamii	0.0203333	10.6013	-9.02618	2.62485e-10	1.54079e-07	DOWN
Contig_44088	287	tr|D5L132|D5L132_MALDO:SubName: Full=AP2 domain class transcription factor {ECO:0000313|EMBL:ADE41141.1}; GN=AP2D48 OS=Unreviewed; 243 AA.	0.0423333	21.994	-9.0211	4.68183e-05	0.00686296	DOWN
Contig_14680	499	-	0.206333	104.155	-8.97954	2.61505e-11	1.92951e-08	DOWN
Contig_62987	958	tr|A9NPV3|A9NPV3_PICSI:SubName: Full=Putative uncharacterized protein {ECO:0000313|EMBL:ABK22664.1}; GN=unknown OS=Picea sitchensis	0.0746667	36.8063	-8.94527	1.68121e-11	1.29096e-08	DOWN
Contig_39318	906	tr|B8LMW7|B8LMW7_PICSI:RecName: Full=Carboxypeptidase {ECO:0000256|RuleBase:RU361156}; GN=unknown OS=Picea sitchensis	0.188333	92.6483	-8.94233	2.63741e-10	1.54131e-07	DOWN
Contig_19923	1986	tr|A0A0C9SB20|A0A0C9SB20_9SPER:SubName: Full=TSA: Wollemia nobilis Ref_Wollemi_Transcript_1116_1903 transcribed RNA sequence {ECO:0000313|EMBL:JAG89488.1}; GN=unknown OS=Wollemia nobilis.	0.0266667	13.094	-8.93965	4.07337e-10	2.23233e-07	DOWN
Contig_255	1301	tr|A9NT20|A9NT20_PICSI:SubName: Full=Putative uncharacterized protein {ECO:0000313|EMBL:ABK23781.1}; GN=unknown OS=Picea sitchensis	3.16633	1546.54	-8.93201	1.14321e-16	2.69623e-13	DOWN
Contig_1528	399	tr|Q5RZ94|Q5RZ94_THUOC:SubName: Full=Bark protein-like protein {ECO:0000313|EMBL:AAV65286.1}; GN=RKGKLQMSFR VVYPQREEIY SVRGKAEGGK APSFWLNVDN RFLNPLGHQL EKVELEKCMS OS=Thuja occidentalis	8.416	4088.48	-8.92421	4.79859e-10	2.56589e-07	DOWN
Contig_36127	707	tr|C0PTQ0|C0PTQ0_PICSI:SubName: Full=Putative uncharacterized protein {ECO:0000313|EMBL:ACN41190.1}; GN=unknown OS=Picea sitchensis	0.0543333	25.8587	-8.89459	1.40104e-08	5.36355e-06	DOWN
Contig_380	3794	tr|Q6GUG6|Q6GUG6_PINRA:RecName: Full=Cellulose synthase {ECO:0000256|RuleBase:RU361116}; GN=CesA1 OS=Pinus radiata	0.158333	74.9997	-8.88778	3.0983e-15	5.05195e-12	DOWN
Contig_33425	1289	tr|B8LNR8|B8LNR8_PICSI:SubName: Full=Putative uncharacterized protein {ECO:0000313|EMBL:ABR17298.1}; GN=unknown OS=Picea sitchensis	0.0643333	28.6127	-8.79687	9.68654e-12	7.75364e-09	DOWN
Contig_6205	687	tr|A0A059DFJ8|A0A059DFJ8_EUCGR:SubName: Full=Uncharacterized protein {ECO:0000313|EMBL:KCW89518.1}; GN=EUGRSUZ_A01806 OS=Eucalyptus grandis	0.043	18.8373	-8.77504	1.19845e-07	3.55698e-05	DOWN
Contig_137	524	tr|Q5RZ94|Q5RZ94_THUOC:SubName: Full=Bark protein-like protein {ECO:0000313|EMBL:AAV65286.1}; GN=RKGKLQMSFR VVYPQREEIY SVRGKAEGGK APSFWLNVDN RFLNPLGHQL EKVELEKCMS OS=Thuja occidentalis	30.6	13348.4	-8.76892	4.65911e-11	3.25583e-08	DOWN
Contig_6737	457	-	2.12233	923.566	-8.76542	5.38016e-07	0.000135867	DOWN
Contig_12739	1767	tr|A0A061E963|A0A061E963_THECC:RecName: Full=S-adenosylmethionine decarboxylase proenzyme {ECO:0000256|PIRNR:PIRNR001355}; GN=TCM_011372 OS=Theobroma cacao	0.086	37.3207	-8.76142	3.5419e-13	3.99826e-10	DOWN
Contig_37205	1378	tr|A9NYE6|A9NYE6_PICSI:SubName: Full=Putative uncharacterized protein {ECO:0000313|EMBL:ABK25657.1}; GN=unknown OS=Picea sitchensis	0.0496667	21.4387	-8.75372	4.49124e-10	2.43107e-07	DOWN
Contig_12815	715	-	0.0743333	31.973	-8.74863	2.34089e-09	1.05881e-06	DOWN
Contig_14841	2771	tr|M5VWH1|M5VWH1_PRUPE:SubName: Full=Uncharacterized protein {ECO:0000313|EMBL:EMJ05436.1}; GN=PRUPE_ppa002548mg OS=Prunus persica	0.024	10.3203	-8.74824	1.38577e-09	6.51339e-07	DOWN
Contig_10575	506	tr|Q20FW0|Q20FW0_PINYU:SubName: Full=Arabinogalactan-like protein {ECO:0000313|EMBL:ABB55132.1}; GN=unknown OS=Pinus yunnanensis	1.523	654.053	-8.74635	1.97436e-07	5.52941e-05	DOWN
Contig_13566	1570	tr|A0A0D6QXP6|A0A0D6QXP6_ARACU:SubName: Full=Uncharacterized protein {ECO:0000313|EMBL:JAG95231.1}; GN=unknown OS=Araucaria cunninghamii	0.0696667	29.692	-8.73539	8.88865e-11	5.86984e-08	DOWN
Contig_42455	1505	tr|C0PSX7|C0PSX7_PICSI:SubName: Full=Putative uncharacterized protein {ECO:0000313|EMBL:ACN40917.1}; GN=unknown OS=Picea sitchensis	0.0176667	7.28367	-8.68749	1.01159e-07	3.06434e-05	DOWN
Contig_19334	927	tr|Q9AUI3|Q9AUI3_PINTA:RecName: Full=Laccase {ECO:0000256|RuleBase:RU361119}; GN=Lac4 OS=Pinus taeda	0.119333	47.3933	-8.63354	1.54e-10	9.73185e-08	DOWN
Contig_50237	381	tr|Q5RZ94|Q5RZ94_THUOC:SubName: Full=Bark protein-like protein {ECO:0000313|EMBL:AAV65286.1}; GN=RKGKLQMSFR VVYPQREEIY SVRGKAEGGK APSFWLNVDN RFLNPLGHQL EKVELEKCMS OS=Thuja occidentalis	4.58233	1817.16	-8.63138	2.74303e-11	2.0127e-08	DOWN
Contig_4959	1637	tr|A0A0C9RLA6|A0A0C9RLA6_9SPER:SubName: Full=TSA: Wollemia nobilis Ref_Wollemi_Transcript_12578_1304 transcribed RNA sequence {ECO:0000313|EMBL:JAG87416.1}; GN=unknown OS=Wollemia nobilis.	0.248667	98.4357	-8.62882	1.1916e-09	5.64086e-07	DOWN
Contig_8554	868	tr|A9NVI7|A9NVI7_PICSI:RecName: Full=Endoglucanase {ECO:0000256|RuleBase:RU361166}; GN=unknown OS=Picea sitchensis	0.72	278.901	-8.59754	4.63007e-17	1.1538e-13	DOWN
First_Contig159	1765	tr|C0PPQ7|C0PPQ7_PICSI:SubName: Full=Putative uncharacterized protein {ECO:0000313|EMBL:ACN39797.1}; GN=LVKHVMSNSG OS=Picea sitchensis	0.058	22.1807	-8.57903	3.7365e-11	2.62499e-08	DOWN
Contig_7602	452	-	0.115667	43.35	-8.54992	1.85485e-08	6.82323e-06	DOWN
Contig_10367	275	-	0.305333	114.018	-8.54466	7.86096e-11	5.21727e-08	DOWN
Contig_2641	359	tr|A0A0C9QPN3|A0A0C9QPN3_9SPER:SubName: Full=TSA: Wollemia nobilis Ref_Wollemi_Transcript_14529_1368 transcribed RNA sequence {ECO:0000313|EMBL:JAG86700.1}; GN=unknown OS=Wollemia nobilis.	14.8627	5452.33	-8.51903	5.14676e-15	7.81331e-12	DOWN
Contig_6698	706	tr|Q9LLZ6|Q9LLZ6_PINTA:SubName: Full=Proline-rich protein {ECO:0000313|EMBL:AAF75825.1}; GN=unknown OS=Pinus taeda	0.437667	159.919	-8.51329	1.51338e-09	7.03802e-07	DOWN
Contig_5753	548	tr|A9NU25|A9NU25_PICSI:SubName: Full=Putative uncharacterized protein {ECO:0000313|EMBL:ABK24136.1}; GN=unknown OS=Picea sitchensis	0.501	180.938	-8.49647	5.11731e-18	1.53606e-14	DOWN
Contig_35486	1110	tr|I3S9D9|I3S9D9_LOTJA:SubName: Full=Uncharacterized protein {ECO:0000313|EMBL:AFK36881.1}; GN=unknown OS=Lotus japonicus	0.031	11.0187	-8.47347	1.69024e-07	4.84249e-05	DOWN
Contig_36965	1659	tr|R9R866|R9R866_PICAB:SubName: Full=WUSCHEL homeobox protein WOX4 {ECO:0000313|EMBL:AGL53582.1}; GN=WOX4 OS=Picea abies	0.0166667	5.916	-8.47151	5.54046e-07	0.000138819	DOWN
Contig_3898	1113	tr|F6HMH8|F6HMH8_VITVI:SubName: Full=Putative uncharacterized protein {ECO:0000313|EMBL:CCB55767.1}; GN=VIT_10s0003g02910 OS=Vitis vinifera	0.0233333	8.25333	-8.46644	5.52247e-06	0.00108539	DOWN
Contig_7618	444	-	0.544333	192.497	-8.46613	2.35211e-12	2.20965e-09	DOWN
Contig_24505	1739	tr|D5ACG5|D5ACG5_PICSI:SubName: Full=Putative uncharacterized protein {ECO:0000313|EMBL:ADE77234.1}; GN=QSVGSRLPTL OS=Picea sitchensis	0.0516667	18.1027	-8.45275	4.49911e-09	1.89242e-06	DOWN
Contig_7145	607	tr|A9NYD0|A9NYD0_PICSI:SubName: Full=Putative uncharacterized protein {ECO:0000313|EMBL:ABK25641.1}; GN=unknown OS=Picea sitchensis	0.891667	308.263	-8.43344	4.57882e-08	1.4932e-05	DOWN
Contig_2413	320	-	1.09067	376.821	-8.43252	1.06333e-13	1.41858e-10	DOWN
Contig_3897	1852	tr|F6HMH8|F6HMH8_VITVI:SubName: Full=Putative uncharacterized protein {ECO:0000313|EMBL:CCB55767.1}; GN=VIT_10s0003g02910 OS=Vitis vinifera	0.0756667	26.012	-8.4253	2.35465e-10	1.40086e-07	DOWN
Contig_169	338	tr|Q5RZ94|Q5RZ94_THUOC:SubName: Full=Bark protein-like protein {ECO:0000313|EMBL:AAV65286.1}; GN=RKGKLQMSFR VVYPQREEIY SVRGKAEGGK APSFWLNVDN RFLNPLGHQL EKVELEKCMS OS=Thuja occidentalis	24.397	8203.97	-8.39347	8.85399e-16	1.64703e-12	DOWN
Contig_30046	1570	tr|A0A076FNE3|A0A076FNE3_PICGL:SubName: Full=Beta-glucosidase {ECO:0000313|EMBL:AII20122.1}; GN=unknown OS=Picea glauca	0.0786667	25.864	-8.36098	5.89606e-08	1.86744e-05	DOWN
Contig_24731	1154	tr|A0A0K1YYL9|A0A0K1YYL9_PINTH:SubName: Full=SDD1 protein {ECO:0000313|EMBL:AKZ18516.1}; GN=SDD1 OS=Pinus thunbergii	0.141667	46.46	-8.35735	2.80237e-10	1.60227e-07	DOWN
Contig_16449	2102	tr|U5D148|U5D148_AMBTC:SubName: Full=Uncharacterized protein {ECO:0000313|EMBL:ERN15107.1}; GN=AMTR_s00056p00080350 OS=Amborella trichopoda.	0.0303333	9.798	-8.33544	4.75598e-08	1.53957e-05	DOWN
Contig_26697	456	tr|A9NUH0|A9NUH0_PICSI:RecName: Full=Endoglucanase {ECO:0000256|RuleBase:RU361166}; GN=IIATPTRIRT LAKRQVDYIL GDNPLGMSYM OS=Picea sitchensis	0.111333	35.344	-8.31044	3.88684e-08	1.30624e-05	DOWN
Contig_41414	2177	tr|B8LLM2|B8LLM2_PICSI:SubName: Full=Putative uncharacterized protein {ECO:0000313|EMBL:ABR16552.1}; GN=unknown OS=Picea sitchensis	0.0103333	3.274	-8.3076	8.3887e-06	0.00155391	DOWN
Contig_5019	811	tr|A0A059A273|A0A059A273_EUCGR:SubName: Full=Uncharacterized protein {ECO:0000313|EMBL:KCW47834.1}; GN=EUGRSUZ_K01571 OS=Eucalyptus grandis	3.41933	1082.92	-8.307	1.42978e-17	4.10517e-14	DOWN
Contig_3062	1440	tr|K7Z282|K7Z282_CUNLA:SubName: Full=R2R3 transcription factor {ECO:0000313|EMBL:AFX98073.1}; GN=MYB1 OS=Cunninghamia lanceolata	0.382	120.827	-8.30516	7.70434e-17	1.85009e-13	DOWN
Contig_31252	2133	tr|A0A068V5U8|A0A068V5U8_COFCA:SubName: Full=Uncharacterized protein {ECO:0000313|EMBL:CDP15899.1}; GN=GSCOC_T00016806001 OS=Coffea canephora	0.0123333	3.896	-8.30329	6.84007e-06	0.00129057	DOWN
Contig_2001	1895	tr|M1CA88|M1CA88_SOLTU:SubName: Full=Uncharacterized protein {ECO:0000313|EnsemblPlants:PGSC0003DMT400063203}; GN=PGSC0003DMG402024581 OS=Solanum tuberosum	0.103333	32.069	-8.27773	9.60843e-12	7.73801e-09	DOWN
Contig_5095	779	tr|Q9SDR3|Q9SDR3_THUPL:SubName: Full=Dirigent-like protein {ECO:0000313|EMBL:AAF25361.1}; GN=psd_Tp3 OS=Thuja plicata	2.762	856.378	-8.27639	1.68052e-19	7.65361e-16	DOWN
Contig_486	1092	tr|Q0R4Q4|Q0R4Q4_CUCME:SubName: Full=Inward rectifying potassium channel {ECO:0000313|EMBL:AAZ66349.2}; GN=mirk OS=Cucumis melo	0.0873333	27	-8.27221	1.6432e-08	6.13098e-06	DOWN
Contig_3083	1227	tr|A0A0D6R1A7|A0A0D6R1A7_ARACU:SubName: Full=Uncharacterized protein {ECO:0000313|EMBL:JAG97617.1}; GN=unknown OS=Araucaria cunninghamii	0.180333	55.517	-8.26612	1.2953e-11	1.02441e-08	DOWN
Contig_6765	1511	tr|A0A0D2RD44|A0A0D2RD44_GOSRA:SubName: Full=Uncharacterized protein {ECO:0000313|EMBL:KJB29764.1}; GN=B456_005G117800 OS=Gossypium raimondii	0.0456667	13.95	-8.25491	3.65974e-08	1.23306e-05	DOWN
Contig_26283	1591	tr|A0A0D4L6P6|A0A0D4L6P6_CAMSI:SubName: Full=Bidirectional sugar transport SWEET 3 {ECO:0000313|EMBL:AJU57230.1}; GN=Sweet3 OS=Camellia sinensis	0.105333	31.734	-8.23492	8.29111e-10	4.1013e-07	DOWN
Contig_52085	585	tr|D8RT55|D8RT55_SELML:SubName: Full=Putative uncharacterized protein {ECO:0000313|EMBL:EFJ24449.1}; GN=SELMODRAFT_100988 OS=Selaginella moellendorffii	0.104333	31.2617	-8.22705	1.96155e-08	7.07848e-06	DOWN
Contig_11858	724	-	0.117	34.8223	-8.21736	2.31786e-08	8.1635e-06	DOWN
Contig_27904	419	tr|B4FQN2|B4FQN2_MAIZE:RecName: Full=Pectate lyase {ECO:0000256|RuleBase:RU361123}; GN=Zm.137324 OS=Zea mays	0.112333	33.3833	-8.2152	1.10213e-07	3.30076e-05	DOWN
Contig_30313	988	tr|A0A0D6R5B9|A0A0D6R5B9_ARACU:SubName: Full=Uncharacterized protein {ECO:0000313|EMBL:JAG97931.1}; GN=unknown OS=Araucaria cunninghamii	0.0296667	8.80433	-8.21323	3.80998e-06	0.00078137	DOWN
Contig_370	473	tr|A0A0C9S3Y8|A0A0C9S3Y8_9SPER:SubName: Full=TSA: Wollemia nobilis Ref_Wollemi_Transcript_14473_1509 transcribed RNA sequence {ECO:0000313|EMBL:JAG86722.1}; GN=unknown OS=Wollemia nobilis.	0.113333	33.633	-8.21316	2.90396e-08	9.98804e-06	DOWN
Contig_31877	2111	-	0.0506667	15.017	-8.21134	3.0904e-10	1.75178e-07	DOWN
Contig_15190	1784	tr|B8LL14|B8LL14_PICSI:SubName: Full=Putative uncharacterized protein {ECO:0000313|EMBL:ABR16344.1}; GN=unknown OS=Picea sitchensis	0.0176667	5.21267	-8.20485	6.25324e-07	0.000154662	DOWN
Contig_16034	2279	tr|Q76IR3|Q76IR3_TAXDI:SubName: Full=Putative spermine synthase {ECO:0000313|EMBL:BAD02823.1}; GN=Acl5 OS=Taxodium distichum	0.0103333	2.98233	-8.17299	9.64751e-06	0.00175751	DOWN
Contig_14593	1701	tr|A0A0C9QW13|A0A0C9QW13_9SPER:SubName: Full=TSA: Wollemia nobilis Ref_Wollemi_Transcript_4789_1546 transcribed RNA sequence {ECO:0000313|EMBL:JAG88930.1}; GN=unknown OS=Wollemia nobilis.	0.0986667	28.4423	-8.17126	1.27497e-10	8.13487e-08	DOWN
Contig_33204	1741	sp|Q6J163|5NG4_PINTA:RecName: Full=Auxin-induced protein 5NG4; GN=unknown OS=Pinus taeda	0.028	8.04	-8.16562	6.92519e-08	2.14948e-05	DOWN
Contig_56983	2555	tr|A0A0C9QM20|A0A0C9QM20_9SPER:RecName: Full=Pectinesterase {ECO:0000256|RuleBase:RU000589}; GN=AAVVFQNCNI FPRRPMPNQK NTITAQNRKD PNQNTGISIH OS=Wollemia nobilis.	0.0363333	10.43	-8.16523	6.04968e-10	3.17068e-07	DOWN
Contig_10143	350	tr|A0A059D5U5|A0A059D5U5_EUCGR:SubName: Full=Uncharacterized protein {ECO:0000313|EMBL:KCW85922.1}; GN=EUGRSUZ_B02633 OS=Eucalyptus grandis	5.318	1525.04	-8.16374	3.98902e-18	1.22523e-14	DOWN
Contig_3602	2365	tr|W1NHL2|W1NHL2_AMBTC:SubName: Full=Uncharacterized protein {ECO:0000313|EMBL:ERM95272.1}; GN=AMTR_s00008p00064820 OS=Amborella trichopoda.	0.105333	29.951	-8.1515	3.19775e-10	1.7972e-07	DOWN
Contig_179870	1211	tr|A0A0D6QVT5|A0A0D6QVT5_ARACU:SubName: Full=Uncharacterized protein {ECO:0000313|EMBL:JAG94556.1}; GN=unknown OS=Araucaria cunninghamii	0.0206667	5.86933	-8.14975	0.0115804	0.570917	DOWN
Contig_2612	1499	tr|A0A0C9QPN3|A0A0C9QPN3_9SPER:SubName: Full=TSA: Wollemia nobilis Ref_Wollemi_Transcript_14529_1368 transcribed RNA sequence {ECO:0000313|EMBL:JAG86700.1}; GN=unknown OS=Wollemia nobilis.	0.137333	38.7163	-8.13912	1.48523e-09	6.9315e-07	DOWN
Contig_20510	852	tr|A9NUA5|A9NUA5_PICSI:SubName: Full=Putative uncharacterized protein {ECO:0000313|EMBL:ABK24216.1}; GN=unknown OS=Picea sitchensis	0.048	13.5083	-8.1366	2.47759e-07	6.77491e-05	DOWN
Contig_3806	866	-	0.32	87.5803	-8.09639	5.89531e-11	4.01352e-08	DOWN
Contig_8208	521	tr|A9P0M0|A9P0M0_PICSI:SubName: Full=Putative uncharacterized protein {ECO:0000313|EMBL:ABK26431.1}; GN=unknown OS=Picea sitchensis	0.237	64.6523	-8.09167	7.34503e-10	3.70265e-07	DOWN
Contig_10167	4113	tr|F6HXQ3|F6HXQ3_VITVI:SubName: Full=Putative uncharacterized protein {ECO:0000313|EMBL:CCB59260.1}; GN=VIT_09s0002g00740 OS=Vitis vinifera	0.024	6.48367	-8.07763	1.08152e-09	5.16e-07	DOWN
Contig_9578	289	tr|A0A103XSK5|A0A103XSK5_CYNCS:SubName: Full=Major facilitator superfamily domain, general substrate transporter {ECO:0000313|EMBL:KVH96105.1}; GN=Ccrd_001807 OS=Cynara cardunculus var. scolymus	0.822	219.03	-8.05777	1.57767e-08	5.95346e-06	DOWN
Contig_38154	357	-	0.475333	126.291	-8.05359	2.44777e-07	6.72118e-05	DOWN
Contig_273	1341	tr|W1P9G5|W1P9G5_AMBTC:RecName: Full=Peroxidase {ECO:0000256|RuleBase:RU362060, ECO:0000256|SAAS:SAAS00506982}; GN=AMTR_s00077p00144120 OS=Amborella trichopoda.	2.72033	720.236	-8.04854	1.90377e-18	6.61687e-15	DOWN
[truncated: 4,810 more rows]

## Sheet: WH-TZ vs. WH-ISW
unigene id	unigene length	protein_ID:protein_description	WH-TZ	WH-ISW	log2FC	Pvalue	Qvalue	up/down
Contig_639	493	-	0.193333	973.772	-12.2983	0.000153979	1	DOWN
[truncated: 1,585 more rows]

## Sheet: WH-TZ vs. WH-OSW
unigene id	unigene length	protein_ID:protein_description	WH-TZ	WH-OSW	log2FC	Pvalue	Qvalue	up/down
[truncated: 4,119 more rows]
