# Supplementary material for: Metabolite Profiling and Transcriptome Analysis Unveil the Mechanisms of Red-Heart Chinese Fir [Cunninghamia lanceolata (Lamb.) Hook] Heartwood Coloration
Source: Front Plant Sci. 2022 Apr 1;13:854716. doi: 10.3389/fpls.2022.854716 (PMC9022624; doi:10.3389/fpls.2022.854716)
Supplement: Supplementary file 7 [file Table_7.XLSX]

## Sheet: Sheet1
Supplementary Table 7. Sequences of 18 qRT-PCR unigenes
>Contig_15029
CCAGTTTTCCGAACTGGTAAACGACCTATACAACAACGGTCTCCCGTCAAACCTGAGCGGTGGGGCCAACCCCAGCCTGGACTACGGTCTAAAGGGCGCCGAGATTGCCATGGCCTCCTACACATCGGAGCTCCTCTACCTCGCCTCACCCGTCACATCACACGTGCAGAGCGCGGAGCAGCACAACCAGGACGTCAATTCCCTCGGCTTAATCTCCGCTCGCAAATCCGCCGAAGCGGTGGACATTCTGAAGCTCATGACCGCCACGTATTTAACCGCCCTCTGCCAGGCTGTCGACCTCCGCCACCTGGAAGAAAACATGCTAGCCACCGTCAAACACGTGGTTTCCACCGTGGCAAAAAAGACGCTCATGAGCTCCCACAATGGTGAGCTTCT
>Contig_15028
GTCCTATTTTTATTGGCCAAAATTGACCTTTAACCATTAAAATGAATGATATTTAAGAAGAATATATATGCACGGCCATGAAAAAACTCACACTACAAAAAGAACTCAATAGAAAGTAGTCTTTATTTCAAGAATCTTCTCTCATTGGAATCCACACCTGTAAAATTCACTAACATCAAAACCTAAAACTGTACAGGGTCACCCAGCCAGCCCCAACTGGGCGTTGCAGGCCATGACTTCATCTCCTATTTCAAAAATTGAAAAAAAAACAAACCCAAGCATGCCCACACATTATTCCATATTACCTACTACATTATCATTACCTTACATCAGTATATATATATAGATATCAAGCTGTAGGGAAAGGGCCAGGAGCTCCAGTCCATCCATCCAAGCACT…
>Contig_93185
CCTCTACAAAGAAAATTGAATTCACAAAGTATGGTATATCTGCGTTCCAAATGGTAGTATAGATAATAGGTATAGAACAATTTATTATAAGAGCCGGCCTCTGCAGAGTTTCAAAGAAAAGAACACTTAATCTTTCTTGGGCCCCTATTGTCACTGGCTTTCTACCTTTCATATGAGAAACGTTCTAGAAAACTCTGGGCTTGGCACCAATGAGCGAATGGTTTAAAATCTTAAGACTGAATTGTCCAGCCTTCTCAGTGGTATCAAGGCGGGTGTGGCCAGGGGGGGG
>Contig_35393
AAAATGATGTTTGACTATTTGACCATTAAAGTAGATGATGTTTAAGTACAGTGCTGGACAAGAAGTCATTTCCAAAGTGAACTGCGAAGTCCAGAGGGCATGCATCTCTAACCCAATGTGGTCATTGGTGACGTAACGATAAGGGGGTGATGTTTGCATTAACGATACTTACCATGTATATCCACTCTGTAAATCAACTGCAACACATCTATCCGACTGAGTCTGAGAGATGGCGGACGTACAACAAGGATCTCTTGCCGTGGTAGAAAAGTCCCTTGTAGCTTTGTTCGTGGTGGTGGTGGGTGCTGTGCTGGTGAATAAGTTTAGAGGGAAGAAATTGAAGCTCCCGCCCGGTCCCTTGGCGGTGCCAATATTTGGAAACTGGTTGCAAGTGGGAGA…
>Contig_31289
ACCCACACATCCAGAACAAGTTGCGGGAAGAAGTGGACATCGTGCTCGGGCGAGGAGTCCAAATCACCGAGCCGGACATCATACGATTGCCTTACCTGCAGGCGGTGGTAAAGGAGACTCTGCGCTTGCGCATGGCGACCCCGTTGCTGGTACCTCACATGAACCTTTATGACGCCAAGCTCGGCGGCTACGACATACCCGCGGAGAGCAAAATTCTTGTGAACTCATGGTATTTGGCCAACAACCCTGCGGAATGGGACAACCCTCAACAATTCCGGCCCGAGAGATTTCTGGAGGAAGAGAAGAAAACGGAGGCCAACGG
>Contig_13054
GACTTCCTCATCTCATCCAAAATAAAGAGCACGCAGGCACTCGACATGTTTCCGTACTCACTGAGAACGTGCCTGGTCGCCCTCATCTTTTTGGGATCCAGCTCCAGTTTCGACTCCACCTGATCAAGAATTGCCGGCCCTCCCGGGTGGGCAATCCAGAAGAGGTCGTTCCAGTCAGAGATGTTGAACTGCTGGAAGGCCTCCACCAGGGCCTTCTCGATGTTCTTCGAGATCAGCCCTGGTACGTCCTTCAGCAGGTGGAATGTCAGGCCCACCTCTCTCAAGTGCCCGTCGATTGCGCCCTCGCTGTCGGGNNNNNNNNNNNNNNNNNNNNNNNNNNNNNNNNNNNNNNNNNNNNNNNNNNNNNNNNNNNNNNNNNNNNNNNNNNNNNNNNNNNNN…
>Contig_4423
CCTTGTCTACCCAATCCAATGGTTTTAAAAAAATATGTTGACCCTTCCAAATATTTGATTTTATTTTATTGATTGGTTTATATTTGGGAACGGATGACAAATTTCGCGGAAGTAATATACTTGGGAAAAGCGTCTAAACCTTACAGATTCTTAAAGAAAGAGAAAGAAAAGCAAGGCAAAAATTGATTTGCCATTCTCTGGATGCGTAATTGCTCACACGACACACAAATACAAACAGAAGTGATTGTTACGTATTATGTAGACGACACTAGAGCGCCTGGTTTTTCCAAGTTATTGCAGTGGGACGCTCTTGAGAACGACAGTTTCGACGGTGAGTCCCGGACCGAATCCAAACAGCACGCCCAAGTCCAGTCCTTCTCCAGTGGTCGCACATCCCTT…
>Contig_21918
GTGTATTTAGTTTTTCCTTACAATATCATAATTTTGAAGAGATCAAGATTTATTAGATATGTGAAAAAACATGCATGATAATTTTGAAGAGATGAAGATTTAGTAGATGTATGAAAAAACCTGCATGTAATTTTACTTTGGAGACTCTCTTCACATTAGAGATGACGTTGAATTCTATATTCAAGCTAATATAAAGAAAGAAAATCAAGAATATAGTATAAATGAAAGCATACACCTAGGAGCTCAATCCTAGCACTAACCTCCTCACACAAAGATAATAGTATGAATGGTATGCATTATTTAGGGTGCATAATAATGTAAAGCTAATGAAGCGGAACGCTCTTGAGGACCACAGTCCCCACTGTGAGACCGGGACCAAATCCAAAGAGAACACCCAAG…
>Contig_3920
CGTGTACACAAAAGAAATAAATATATAAAAACATTATGAGAGCTCTTTGAAATATTTGTTTTACACCAATACAAACTAAAGGCCTATGCCTTCCCTCACTTCTTGTCTTTCTTTTTAGAAAATGAAGGGAAAGGGACCATATACCTCTGAAGATTCAAATCTAAATTGTATGCTGACAAACACAGCACCAACCAATAGATCTAACCTCAAATCTTCAGAATTTGTCTTTGCAAATAAGAAACCTAAAATACTTCCTCCCTCAAAATAAAGTTCTTTTATTTTTATTTATTCATCTAGTCACTAAAGAACCACCACCACCAAATGGGTCACATGCCGCCACACCTACCAAACTCAGACTTACTAAGATGATCCCACAACACCATCGAAGCATTTTGCCTC…
>Contig_8286
AGTAATTTAGATAGAAAACGGGAAACCTAATGCGCTATTGTTTACTAAACATTCATTTAAACTAGATACATTTTTATTCAGACAGCATGACGTGTTCAGAGCATCAGTGGGCAATCGGTTTAATGAGATGCAGGGGCAGAGGCAGNNNNNNNNNNNNNNNNNNNNNNNNNNNNNNNNNNNNNNNNNNNNNNNNNNNNNNNNNNNNNNNNNNNNNNNNNNNNNNNNNNNNNNNNNNNNNNNNNNNNNNNNNNNNNNNNNNNNNNNNNNNNNNNNNNNNNNNNNNNNNNNNNNNNNNNNNNNNNNNNNNNNNNNNNNNNNNNNNNNNNNNNNNNNNNNNNNNNNNNNNNNNNNNNNNNNNNNNNNNTGATCCAGTTGAGGCCGTCGTCCTTTGTAGCCTGG…
>Contig_9636
GTGTTAACTTCTTGAAAATGGAGTATTTGTGCAATGATATGCCAAGAAACCACAAATACCGATTCCTATCAATAGTGGCTTGAACCTGTAGGTGCATTTGACAACCGTTCGACATCTCTTACTAAAATAAAATTATTGTTTATTAAAAATCTGTATTAGAAGGAACTTAAAGACAACAGCACAATCCCTAAATTTTACTCGAAGCATTTTAACTCAGATTATTTTTGTACAAGCAGATAAGAGGGGAATCCGTAGAAGACAGCACGTCGTGTTCAGAGCTTATAAAGTGGGGAATTGGTTCACTGAGATGCAGGGGCAGAGGCAGGGACAGGTTCAGGCTCAGGGGCAGGCCCGAGCTTGGCGAGCTTCTTCTGGCGGGCGAGTTCAATGTCACGGCTC…
>Contig_40401
ATCGGCTACTCTGTTGCGCACAAATTCAGTGCAACTGCTAGTATATACACTAATTAATTTAATTTAACGCTATCTATATAGGCGTACCCATTGTTTCCGGCTTTCTGCAATTACATACTGTTTATCTTAAACAAGTTTAAATCATCCGGACCGAAAGAACATTGGCGTCCTCTTGCTCCGAAAACACGACGGAAAGGAAGAGACGGCGAGACGAATACGGAAAAAGGAGACGGCAAACCAACGGAAAATGGACGGCCAACAATCGTCTTGCTTGATTCTCGTGCAATGTCAACCGTAGATCTTCCGGCCCAGGTCTCTCTTTGCCATAGGGAAAATCAGACCATGCAAAATTTTATTTTTAAATATCTATATAAATTTTTCTACGTCATATTCAACACT…
>Contig_24158
GATGTCTCTCTGAGAATTTCACAGCAGGGACATTTTTTTCCTTCTAATTACATGATTTCAAGCTAATCAGAGAGGGTTTATTCGGGATTTTCCCCAATTCCTTTGAATTAGGAGTGCATAGATTCCAGGAGAAATGAATGATAATAATATAACAACATTCTGTTAAAGAACGTTTCATCGATGCCAGGAATGCGAACAAGCGTCTACATTTGACCAGTGTACAGCCTTGCCTTCACCTCGTTGTTTTTGTTGCTTATATTTCTCCCAATCGGAAAGAGTTTTCTTCAAATCAATAAGCTTGGCCTTCAAGCCTTTGCAACAGTTGGCATGCATGGTCCAAACCGAGTTTACATCTCTGGATCGTTGACAGTACCCACCAAAATATTTAGTATCAAGGAA…
>Contig_35664
AGGTAATGGAATTCTTACTGCCGAAGGACACATACACAACCGAACCGGCGGCCCGGCCGTCCAGCCACTCTAACTCCGGCAAATTGGTGAGACGGCGGGTGCCGGCAGGCGGGAGCAACGGTCCGACGGCTCTAACCGGCCCGGCAGAGCGGCTCTGAAATTGGTGGATGTGAATTGCTTCGAGCTCTTGGAATGTGTTCAAGATGGTCGCCCAGCTGTCCTGTTTGTTTATGGAGAAGAGGCGTTTGCTAAAGAGGTGCTTTGGAGAAGAGGCGTCAGCCTCGAGCATCCCGGGCGCCATTTCGGAGGCGGAGATAAGTGTAGGATTGTTCGCCTGGCCCGGCAAGATGTAGCGGCCTGAATTGGTGCGCTCCAAATTGCGCGGAAGGATCGTCCAGA…
>Contig_9126
TGCAATATCTCTTTACTAATCCGGTTTCTCTTTCTCTTCTGCCCATCCACAACCTCCCTCCTTCCTACGAAAGTACTGATGTTCTTACCCACATCCAAGGCCAGTTGCTCTTTATCTCTTCGCACAAGCTTTCCCATTCGTTTGAAGAGTGGCTGGAAAAGGTCATAGCAGAGACGTCACGAAAGCCCACCTACATCATAAGTGATGTATTCTTACCTTGGAGAGCACAATCCGATTCCAAATTCGAGATTCTAGGTGTTGTGTTCCAAACGACAGGAGCCATGGCGGNNGAAATTATAAGCGACCGCCAAATCATAGAGATTCGCGATCGCTGTATCAATGTGAATCTCAGGCGTTCGGAGCTGCCTCCAATGCTCAGAAGCGAGTTAAGCGAGCTGT…
>Contig_6255
ATCTGGGCGAGGTGTTTATCCAGATGGCTTGTATAGGATGCTGCTTAATTTTCATGAGAGATCTAGACCTTTGGAGATTGATATATTTGAGAATTTGGCCCATTTTTTTTTGGTGGGTGTTTGGAACAAGTATTATAACAAGGCAGTGAAGTTTTTTGTAGTGCAGAGGGGCTGAGATTAGTTTTTTTCTTTGTGGGTTAAGATGGGTCGTGCACCTTGTTGTGATAAGGATGGTCTGAAAAAAGGGCCATGGACTCCTGAGGAAGATCAGAAGCTTATGGATTACATTAAACGCCATGGCCATGGAAGCTGGCGTGCACTTCCTAAACATGCAGGACTTTTGAGGTGTGGGAAGAGCTGCAGGTTGAGGTGGACAAACTACCTCCGACCTGACATAAA…
>Contig_73962
AGATCTGTGGTGCTAATACTTTGCTCAAACCGAGTTAATGGTAGAAAAATGTCTTCTTCCGTATTGATCTCAAGTACCGGCTGTGCTATCTTTTCTATACTGCTATGCAATTCATGTTGGGCTCCGCCAAATTTATAGCCATCCTCTAAAAAATCTGATTTGGGTAGCTCTGGCACACTGCATTTCACAGTGGCATCCTCTAATTGAGAATCTGGTGGAGCTAATGAATTGTGTTGCTTCAAATGCAGAGGCAAAGCCGCCGAATCTGTCTGTGAAACAGGGGAGGAAGCAAATCTGTAATTGTCTATGACAAGAGTGTTCATCGTGGCCTGATTTTTAGACCTCGACTTGAGGGTGTGATCGTCAAGAGATTTAATCATAGCTTTTGCTTTACTTTTC…
>Contig_3062
GAGGTGATCTATCCCCATCACAACATGAAAGAGCCGTCTTTGAGTTGCTTAACAGCTTTAACACCCCTGTTTTGTTTAACGAGCTAAAATATTCCACGGCGATTGAAGAGAGCGACTTGACAGACCAATCGAACATTCCCCGAAATTCACTCAAAAAAACATAAACAACGTTTTATTGGCGTCTGCAGATCGATTTTATAGATTTTACCACTATTTTTCTTGAGAGTACACAATAAATGATTACAGAGGAACACAGGAGCGATGAAAAGAATGAATTGACATGTACAAACTTTCATTCAGATCCATCTTTATATCTTTTTTAATGTAACTCCCTGTACATTCATTCCTGAATCATATCGCCTTCACATTTCCTCAAGCAATGAAGCCAATCGCTGCAAC…
